# Supplementary material for: The E3 ubiquitin ligase adaptor KLHL8 targets ZAR1 to regulate maternal mRNA degradation in oocytes
Source: EMBO Rep. 2025 Jul 28;26(17):4364–87. doi: 10.1038/s44319-025-00537-y (PMC12420792; doi:10.1038/s44319-025-00537-y)
Supplement: Supplementary file 3 — Data Set EV1 [file 44319_2025_537_MOESM3_ESM.xlsx]

## Sheet: Klhl8oo--_vs_WT
Accession	PG.Genes	PG.ProteinDescriptions	Klhl8oo-/-_1	Klhl8oo-/-_2	Klhl8oo-/-_3	WT_1	WT_2	WT_3
Q9CYA6	Zcchc8	Zinc finger CCHC domain-containing protein 8	211.164	213.253	213.705	110.846	107.763	113.799
Q9JLV5	Cul3	Cullin-3	2296.39	2267.39	2230.48	990.366	1043.69	1012.61
Q99LU0	Chmp1b1	Charged multivesicular body protein 1b-1	101.857	104.48	109.134	0	0	0
A0A0A6YYE7	Igkv4-57	Immunoglobulin kappa variable 4-57 (Fragment)	37.1214	39.3725	39.9327	0	0	0
Q6P1G0	Heatr6	HEAT repeat-containing protein 6	307.935	308.625	315.988	424.402	426.727	426.115
Q8C9S4	Ccdc186	Coiled-coil domain-containing protein 186	542.361	556.173	545.721	315.464	316.378	326.19
Q8K012	Fnbp1l	Formin-binding protein 1-like	304.725	311.107	300.457	170.931	174.786	171.614
Q61687	Atrx	Transcriptional regulator ATRX	101.258	100.663	102.862	31.8331	29.0778	25.5719
Q9DBC7	Prkar1a	cAMP-dependent protein kinase type I-alpha regulatory subunit	711.319	675.1	657.506	1322.54	1297.12	1294.22
Q99PM3	Gtf2a1	Transcription initiation factor IIA subunit 1	145.838	150.993	148.174	85.6849	82.049	80.6526
Q3TH73	Ttyh2	Protein tweety homolog 2	201.754	199.566	207.186	123.695	126.96	122.928
A0A075B5R1	Ighv5-17	Immunoglobulin heavy variable 5-17 (Fragment)	400.514	417.478	370.929	0	0	0
P42669	Pura	Transcriptional activator protein Pur-alpha	407.481	418.08	414.435	213.22	206.235	227.565
Q61152	Ptpn18	Tyrosine-protein phosphatase non-receptor type 18	465.172	464.518	480.585	810.079	824.258	851.948
O88396	Grpel2	GrpE protein homolog 2, mitochondrial	187.649	186.137	180.052	59.9026	44.8137	51.4366
Q9EPB5	Serhl	Serine hydrolase-like protein	57.7819	61.1857	65.8563	0	0	0
Q8BXZ1	Tmx3	Protein disulfide-isomerase TMX3	305.603	306.139	308.863	168.811	182.197	165.48
Q9EPK6	Sil1	Nucleotide exchange factor SIL1	1122.53	1073.67	1084.76	1633.71	1589.43	1628.05
P06909	Cfh	Complement factor H	383.19	354.641	375.06	56.2573	80.3202	53.2841
O88952	Lin7c	Protein lin-7 homolog C	423.555	403.471	431.633	205.24	199.18	203.348
Q02788	Col6a2	Collagen alpha-2(VI) chain	118.011	120.683	133.866	0	0	0
Q8VBT0	Tmx1	Thioredoxin-related transmembrane protein 1	360.155	361.644	356.003	205.496	200.406	184.847
E9PVA8	Gcn1	eIF-2-alpha kinase activator GCN1	1708.19	1638.86	1668.27	1157.35	1149.74	1169.77
Q8BPB0	Mob1b	MOB kinase activator 1B	1657.67	1600.2	1591.55	679.857	773.349	769.759
P17918	Pcna	Proliferating cell nuclear antigen	1140.26	1158.34	1092.62	1822.03	1862.76	1785.92
E9PVZ8	Golgb1	Golgi autoantigen, golgin subfamily b, macrogolgin 1	503.506	519.675	510.472	657.481	649.913	665.422
P48725	Pcnt	Pericentrin	188.366	185.445	186.274	278.066	278.928	267.119
P97817	Cdr2	Cerebellar degeneration-related protein 2	356.508	373.157	335.374	619.833	609.011	621.718
Q8BFX3	Kctd3	BTB/POZ domain-containing protein KCTD3	251.505	236.71	261.362	459.075	444.121	442.95
B2RRE7	Otud4	OTU domain-containing protein 4	536.205	549.674	514.421	221.073	244.053	247.356
E9PZP8	Herc1	HECT and RLD domain-containing E3 ubiquitin protein ligase family member 1	227.28	228.029	230.706	184.366	189.805	187.309
P02469	Lamb1	Laminin subunit beta-1	582.752	580.995	552.233	1506.9	1399.1	1388.24
Q8C7E9	Cstf2t	Cleavage stimulation factor subunit 2 tau variant	162.905	154.994	160.891	78.8536	73.2633	83.1028
E9Q3P4	Cenpf	Centromere protein F	601.699	619.181	577.28	1110.91	1106.38	1050.41
Q8CI51	Pdlim5	PDZ and LIM domain protein 5	126.56	125.814	123.058	76.8705	71.1571	77.8328
Q9QXB9	Drg2	Developmentally-regulated GTP-binding protein 2	536.564	550.721	544.851	437.079	445.629	436.916
Q80SU3	Zar1	Zygote arrest protein 1	29583.6	32381.2	31396.5	13336.3	13544.2	13997.1
Q62176	Rbm38	RNA-binding protein 38	940.684	1002.12	924.122	1493.87	1539.42	1513.36
Q922D4	Ppp6r3	Serine/threonine-protein phosphatase 6 regulatory subunit 3	656.389	654.417	676.508	488.585	498.112	482.298
P01872	Ighm	Immunoglobulin heavy constant mu	489.989	452.039	452.007	129.485	160.912	137.177
Q91YD3	Dcp1a	mRNA-decapping enzyme 1A	250.241	249.892	234.203	124.3	130.885	133.693
Q9Z1Q2	Abhd16a	Phosphatidylserine lipase ABHD16A	893.21	928.87	879.45	1215.83	1194.9	1214.18
O70400	Pdlim1	PDZ and LIM domain protein 1	962.466	986.65	955.847	1147.01	1145.06	1149.65
F7BJB9	Morc3	MORC family CW-type zinc finger protein 3	27.5309	28.6433	32.6952	0	0	0
Q8K245	Uvrag	UV radiation resistance-associated protein	479.702	463.722	461.113	619.634	607.98	626.696
Q3UJD6	Usp19	Ubiquitin carboxyl-terminal hydrolase 19	289.451	295.516	289.494	475.216	510.651	502.492
O35654	Pold2	DNA polymerase delta subunit 2	229.846	226.223	229.71	294.391	304.221	306.525
Q8R418	Dicer1	Endoribonuclease Dicer	187.103	179.631	173.277	307.374	319.006	299.381
Q9D662	Sec23b	Protein transport protein Sec23B	24.0979	19.9852	23.1047	0	0	0
P97355	Sms	Spermine synthase	1515.02	1516.17	1447.87	1077.01	1057.07	1048.34
Q8C129	Lnpep	Leucyl-cystinyl aminopeptidase	358.428	351.433	350.842	290.204	293.315	298.159
Q8CGU1	Calcoco1	Calcium-binding and coiled-coil domain-containing protein 1	387.532	391.823	404.187	510.579	527.297	523.805
O35465	Fkbp8	Peptidyl-prolyl cis-trans isomerase FKBP8	756.382	759.152	752.014	1098.41	1040.49	1054.62
Q9DBL7	Coasy	Bifunctional coenzyme A synthase	1131.9	1083.57	1103.88	1449.52	1481.44	1504.85
A0A0J9YTR2	0610012G03Rik	RIKEN cDNA 0610012G03 gene	784.459	840.088	824.342	1243.16	1283.89	1219.18
Q80TR8	Dcaf1	DDB1- and CUL4-associated factor 1	1546.19	1598.02	1535.4	1885.04	1889.07	1883.72
Q6VGS5	Ccdc88c	Protein Daple	189.882	180.541	187.794	131.473	133.855	136.105
Q9Z1T1	Ap3b1	AP-3 complex subunit beta-1	1491.83	1442.85	1469.44	1139.53	1082.66	1115.76
Q6ZQI3	Mlec	Malectin	1918.69	1850.73	1895.9	2704.8	2574.72	2594.24
Q8BP92	Rcn2	Reticulocalbin-2	573.802	521.158	524.104	895.059	904.072	861.323
Q91VW5	Golga4	Golgin subfamily A member 4	1457.7	1428.94	1435.4	1233.22	1196.07	1219.37
Q9EPU0	Upf1	Regulator of nonsense transcripts 1	2869.6	2775.95	2779.18	2097.65	2173.51	2182.82
Q9CR09	Ufc1	Ubiquitin-fold modifier-conjugating enzyme 1	757.002	787.656	745.563	518.767	508.335	536.884
Q6PDX6	Rnf220	E3 ubiquitin-protein ligase Rnf220	575.141	558.637	503.149	990.191	1037.56	974.493
Q9CX34	Sugt1	Protein SGT1 homolog	6914.18	6792.87	6954.74	10697.1	10017.6	10126.3
Q9D0B0	Srsf9	Serine/arginine-rich splicing factor 9	834.057	748.564	783.008	395.286	395.962	404.079
G5E8V9	Arfip1	Arfaptin-1	888.947	953.279	918.437	518.635	541.231	477.026
P51880	Fabp7	Fatty acid-binding protein, brain	113.504	117.898	121.664	74.2455	73.9587	68.8285
Q76LL6	Fhod3	FH1/FH2 domain-containing protein 3	182.175	178.288	172.865	134.816	132.333	135.2
Q91YH5	Atl3	Atlastin-3	1800.02	1749.39	1800.18	2516.7	2415.9	2386.95
Q9ER69	Wtap	Pre-mRNA-splicing regulator WTAP	167.413	158.982	153.543	96.9566	96.4895	98.743
Q9EQG9	Cert1	Ceramide transfer protein	156.117	163.452	162.007	107.165	110.739	101.281
P62137	Ppp1ca	Serine/threonine-protein phosphatase PP1-alpha catalytic subunit	1734.87	1772.13	1706.83	2105.78	2104.22	2064.48
Q8JZQ2	Afg3l2	AFG3-like protein 2	2626.19	2737.74	2436.78	3928.5	3990.13	3986.75
Q9Z2F7	Bnip3l	BCL2/adenovirus E1B 19 kDa protein-interacting protein 3-like	424.934	344.156	393.316	753.194	775.886	750.778
P28235	Gja4	Gap junction alpha-4 protein	137.722	156.602	139.47	235.947	236.647	232.888
P51175	Ppox	Protoporphyrinogen oxidase	486.142	491.022	477.741	585.09	568.677	582.474
O08917	Flot1	Flotillin-1	140.016	139.351	148.22	193.603	187.894	190.758
Q6PE54	Dhx40	Probable ATP-dependent RNA helicase DHX40	72.5255	71.5432	70.3816	47.6028	50.9583	45.9195
Q8VD46	Asz1	Ankyrin repeat, SAM and basic leucine zipper domain-containing protein 1	2282.46	2274.73	2268.51	3081.94	2924.51	2948.79
P01867	Ighg2b	Immunoglobulin heavy constant gamma 2B	865.872	1004.67	980.188	211.339	238.355	290.447
Q8BPM2	Map4k5	Mitogen-activated protein kinase kinase kinase kinase 5	281.325	308.765	296.194	161.472	165.054	175.053
P47867	Scg3	Secretogranin-3	146.712	146.145	143.822	250.221	251.579	230.51
O35295	Purb	Transcriptional activator protein Pur-beta	696.432	635.12	636.847	357.99	352.998	368.851
Q99MB7	Rnf141	RING finger protein 141	753.404	789.026	731.422	1405.02	1276.09	1347.13
Q923E4	Sirt1	NAD-dependent protein deacetylase sirtuin-1	117.925	124.103	113.331	68.8094	62.6411	67.5734
Q5SWY7	Fam83g	Protein FAM83G	443.055	487.633	423.262	985.395	1111.39	1082.04
O55098	Stk10	Serine/threonine-protein kinase 10	61.7587	56.4544	59.6384	31.4226	27.4052	26.4709
P24823	Alpg	Alkaline phosphatase, germ cell type	547.403	585.939	522.387	177.668	211.154	231.952
Q60634	Flot2	Flotillin-2	324.051	312.123	332.327	406.13	410.516	407.036
Q6ZPF4	Fmnl3	Formin-like protein 3	1334.41	1350.02	1366.62	1646.62	1612.77	1677.55
Q5DTW7	Resf1	Retroelement silencing factor 1	133.335	133.058	135.616	176.035	187.347	180.861
A0A140T8I4	Cdc34b	Cell division cycle 34B	453.719	440.808	415.766	742.954	686.065	711.119
P10630	Eif4a2	Eukaryotic initiation factor 4A-II	552.822	543.201	535.865	407.349	378.885	375.225
P49025	Cit	Citron Rho-interacting kinase	1316.53	1337.92	1320.58	1169.17	1137.78	1167.04
Q8VCW8	Acsf2	Medium-chain acyl-CoA ligase ACSF2, mitochondrial	866.465	914.887	948.777	581.331	563.123	569.467
Q60949	Tbc1d1	TBC1 domain family member 1	277.047	301.828	269.907	419.128	418.42	415.467
Q9JJV2	Pfn2	Profilin-2	4608.67	4619.65	4594.3	4127.97	4056.46	3993.12
Q9D8X5	Cnot8	CCR4-NOT transcription complex subunit 8	80.4145	83.7564	84.5285	112.491	118.272	119.336
Q99J83	Atg5	Autophagy protein 5	1953.01	1903.96	1811.62	2474.91	2457.3	2498.81
Q8VEK3	Hnrnpu	Heterogeneous nuclear ribonucleoprotein U	1217.91	1108.31	1203.62	713.939	691.48	692.303
Q8BJM7	Tyw1	S-adenosyl-L-methionine-dependent tRNA 4-demethylwyosine synthase TYW1	174.242	167.764	170.056	235.79	224.571	224.258
Q9D187	Ciao2b	Cytosolic iron-sulfur assembly component 2B	365.508	404.337	364.059	566.845	556.073	567.172
P61963	Dcaf7	DDB1- and CUL4-associated factor 7	397.065	431.258	409.339	275.873	276.583	278.387
O70619	Tcstv1	2-cell-stage, variable group, member 1	181.514	193.118	168.308	292.44	294.081	282.335
Q9CQS7	Dppa5a	Developmental pluripotency-associated protein 5A	7997.73	7880.32	7672.32	10734.5	10151.9	10422.6
Q03249	Galt	Galactose-1-phosphate uridylyltransferase	314.603	310.468	315.658	271.283	279.442	275.99
Q80YW5	Bspry	B box and SPRY domain-containing protein	500.737	490.808	486.836	636.038	606.097	626.562
Q04857	Col6a1	Collagen alpha-1(VI) chain	127.677	126.592	133.764	55.4173	62.9142	45.0351
P07742	Rrm1	Ribonucleoside-diphosphate reductase large subunit	266.746	260.767	264.621	417.368	399.98	382.366
Q6Q899	Ddx58	Antiviral innate immune response receptor RIG-I	47.3192	40.2648	52.4171	0	0	0
P01837	Igkc	Immunoglobulin kappa constant	510.219	560.489	594.159	166.782	206.981	201.788
P14873	Map1b	Microtubule-associated protein 1B	1378.62	1444	1492.23	917.3	889.883	961.725
Q9R0Q7	Ptges3	Prostaglandin E synthase 3	2510.72	2072.76	2363.12	4839.14	5078.95	4584.79
P56840	Tcl1b1	Protein TCL1B1	271.373	255.309	257.711	161.684	138.161	152.154
Q9CRB6	Tppp3	Tubulin polymerization-promoting protein family member 3	191.993	196.728	201.681	141.006	133.661	127.528
P01869	Ighg1	Ig gamma-1 chain C region, membrane-bound form	533.803	501.478	446.943	145.453	167.578	151.976
Q91YT7	Ythdf2	YTH domain-containing family protein 2	1797.26	1810.3	1942.88	1197.54	1238.22	1175.35
Q6PR54	Rif1	Telomere-associated protein RIF1	123.355	114.538	125.219	46.4508	58.366	43.801
Q9CQV1	Pam16	Mitochondrial import inner membrane translocase subunit TIM16	2074.59	2344.11	2081.88	3288.62	3327.73	3311.66
Q91VM9	Ppa2	Inorganic pyrophosphatase 2, mitochondrial	809.188	807.283	807.025	736.987	733.418	717.075
Q3V1H1	Ckap2	Cytoskeleton-associated protein 2	357.341	327.938	358.373	548.336	595.666	560.754
Q3UDK1	Trafd1	TRAF-type zinc finger domain-containing protein 1	352.033	376.148	343.818	521.032	515.47	545.435
Q8VCM3	Zfyve21	Zinc finger FYVE domain-containing protein 21	96.7287	109.396	93.6958	191.905	184.972	175.929
Q8BUK6	Hook3	Protein Hook homolog 3	341.577	332.626	340.149	238.485	257.885	257.058
Q9CQE1	Nipsnap3b	Protein NipSnap homolog 3B	281.147	298.728	284.628	212.097	211.869	201.947
Q925P2	Ceacam2	Carcinoembryonic antigen-related cell adhesion molecule 2	489.932	551.723	512.693	295.415	288.796	283.088
O54774	Ap3d1	AP-3 complex subunit delta-1	604.996	572.82	594.782	449.074	449.812	465.643
Q6A065	Cep170	Centrosomal protein of 170 kDa	88.1845	85.8216	88.4002	52.0218	58.9598	59.0956
P28271	Aco1	Cytoplasmic aconitate hydratase	1835.4	1746.7	1743.54	2698.73	2504.84	2550.56
P62915	Gtf2b	Transcription initiation factor IIB	247.762	275.075	250.497	424.318	396.444	401.531
Q6P1G2	Kdm2b	Lysine-specific demethylase 2B	1196.98	1176.77	1251.35	1798.22	1958.51	1832.36
Q8BYK6	Ythdf3	YTH domain-containing family protein 3	1548.06	1721.17	1615.32	927.932	988.644	985.725
Q64213	Sf1	Splicing factor 1	375.24	345.811	347.622	232.428	238.208	239.8
Q9CR95	Necap1	Adaptin ear-binding coat-associated protein 1	812.962	845.334	801.416	570.307	605.864	611.74
Q8R0P4	Aamdc	Mth938 domain-containing protein	178.747	140.355	157.879	313.571	296.626	308.337
Q9Z1Z0	Uso1	General vesicular transport factor p115	2569.73	2505.73	2416.16	3192.47	3217.44	3106.11
Q8VDC1	Fyco1	FYVE and coiled-coil domain-containing protein 1	447.068	424.033	430.747	277.784	308.834	300.17
P01029	C4b	Complement C4-B	1091.09	1010.6	1248.9	269.156	281.963	239.249
Q791V5	Mtch2	Mitochondrial carrier homolog 2	54.7783	54.6775	58.9486	38.0643	38.1651	39.4123
E9Q137	Tex264	Testis-expressed protein 264 homolog	1139.39	1071	1128.72	1464.83	1511.71	1439.14
P17095	Hmga1	High mobility group protein HMG-I/HMG-Y	1578.85	1596.83	1520.78	2043.51	2041.42	1953.31
A2RT60	Htra4	Serine protease HTRA4	0	0	0	29.6489	39.1461	37.9767
Q8BGE6	Atg4b	Cysteine protease ATG4B	180.04	192.825	180.429	233.923	234.547	235.871
Q99LN9	Dohh	Deoxyhypusine hydroxylase	99.9132	106.119	104.102	77.8555	78.3225	74.2318
Q80YA3	Ddhd1	Phospholipase DDHD1	384.198	388.143	394.765	314.475	323.8	330.475
Q8K1Z0	Coq9	Ubiquinone biosynthesis protein COQ9, mitochondrial	302.769	355.502	340.615	611.249	563.317	576.92
Q91UZ5	Impa2	Inositol monophosphatase 2	672.591	714.878	664.286	404.469	336.868	335.002
Q80WJ7	Mtdh	Protein LYRIC	606.757	600.574	623.097	784.858	833.939	834.308
Q925J9	Med1	Mediator of RNA polymerase II transcription subunit 1	234.59	243.638	232.77	283.977	285.778	278.927
Q8R3C0	Mcmbp	Mini-chromosome maintenance complex-binding protein	231.733	220.79	218.579	165.392	161.538	152.954
Q99P69	Nuf2	Kinetochore protein Nuf2	95.0923	101.555	103.045	136.91	145.793	144.016
Q9WVL3	Slc12a7	Solute carrier family 12 member 7	570.184	550.159	573.145	726.563	695.778	697.984
A6PWE0	Elobl	Elongin B-like	3735.55	3975.38	3581.56	6354.58	5789.7	6168.04
Q924C1	Xpo5	Exportin-5	134.455	139.446	146.617	192.481	185.81	194.552
Q99LP6	Grpel1	GrpE protein homolog 1, mitochondrial	1375.6	1353.04	1347.14	1114.96	1148.93	1171.92
Q9D906	Atg7	Ubiquitin-like modifier-activating enzyme ATG7	327.609	333.357	313.114	452.121	429.284	458.325
F6TQW2	Ighg2c	Immunoglobulin heavy constant gamma 2C (Fragment)	123.659	130.537	150.823	29.7183	30.6369	40.7903
O35857	Timm44	Mitochondrial import inner membrane translocase subunit TIM44	2002.15	2073.1	2102.27	2414.38	2393.29	2407.99
D3Z3N4	Hnrnph3	Heterogeneous nuclear ribonucleoprotein H3	1041.46	1114.88	1047.13	716.457	765.653	759.119
O35618	Mdm4	Protein Mdm4	1026.89	1100.78	1113.67	753.212	699.259	726.507
Q3U487	Hectd3	E3 ubiquitin-protein ligase HECTD3	494.693	465.268	492.783	619.461	610.071	599.475
E9Q8D0	Dnajc21	DnaJ homolog subfamily C member 21	179.239	169.295	176.356	122.66	116.944	129.362
P51906	Slc1a1	Excitatory amino acid transporter 3	49.0027	49.4118	37.0092	0	0	0
Q08943	Ssrp1	FACT complex subunit SSRP1	1321.39	1319.8	1272.59	1561.24	1595.82	1633.74
Q60760	Grb10	Growth factor receptor-bound protein 10	152.152	157.487	148.198	114.718	105.08	109.828
Q8BU40	Nlrp4a	NACHT, LRR and PYD domains-containing protein 4A	23106	22633.5	23499.9	37094.2	36541.8	33500.9
Q9CQU0	Txndc12	Thioredoxin domain-containing protein 12	819.839	810.414	760.254	1629.74	1433.09	1455.72
A0A075B5T3	Ighv6-6	Immunoglobulin heavy variable 6-6 (Fragment)	120.109	123.387	158.669	0	0	0
Q922H1	Prmt3	Protein arginine N-methyltransferase 3	235.024	213.884	216.206	148.159	138.545	139.567
Q6A4J8	Usp7	Ubiquitin carboxyl-terminal hydrolase 7	502.786	480.515	479.054	593.761	579.237	598.525
P36552	Cpox	Oxygen-dependent coproporphyrinogen-III oxidase, mitochondrial	545.033	548.748	573.307	433.122	452.819	437.1
P28650	Adss1	Adenylosuccinate synthetase isozyme 1	995.432	969.76	983.743	594.239	499.079	623.997
Q6PDY2	Ado	2-aminoethanethiol dioxygenase	323.479	342.153	337.155	272.021	274.973	268.808
Q0VF55	Atp2b3	Calcium-transporting ATPase	287.743	293.932	290.555	191.801	219.04	202.905
Q9R1K5	Fzr1	Fizzy-related protein homolog	39.2208	56.1203	47.6696	111.082	127.318	122.374
P52875	Tmem165	Transmembrane protein 165	1029.49	1008.37	1006.32	877.221	894.154	856.854
Q9CRB9	Chchd3	MICOS complex subunit Mic19	1143.65	1161.37	1083.84	1380.54	1374.8	1387.56
O35382	Exoc4	Exocyst complex component 4	458.356	473.861	451.441	388.582	391.893	390.597
Q3TWW8	Srsf6	Serine/arginine-rich splicing factor 6	385.901	402.939	384.964	261.846	293.138	277.509
Q04519	Smpd1	Sphingomyelin phosphodiesterase	96.3494	84.1618	99.504	163.357	180.549	183.303
A0A1Y7VJN6	Ighg3	Immunoglobulin heavy constant gamma 3 (Fragment)	415.368	524.471	565.515	25.0371	35.9265	16.6714
P12658	Calb1	Calbindin	2493.69	2336.67	2239.24	1375.91	1312.24	1494.27
Q7TPR4	Actn1	Alpha-actinin-1	3103.58	3150.39	3265.08	2614.8	2502.19	2570.09
Q9CZU3	Mtrex	Exosome RNA helicase MTR4	323.443	294.969	296.189	202.952	205.416	208.78
Q9D0R4	Ddx56	Probable ATP-dependent RNA helicase DDX56	24.8602	23.8659	18.0584	0	0	0
Q9R0A0	Pex14	Peroxisomal membrane protein PEX14	1680.32	1764.14	1722.98	2575.47	2345.81	2495.81
Q8BVA2	Tmem222	Transmembrane protein 222	70.5611	69.2521	70.2006	56.5267	53.9039	58.2332
O08600	Endog	Endonuclease G, mitochondrial	178.145	199.235	183.942	321.312	302.666	289.189
Q8CFI2	Cdc34	Ubiquitin-conjugating enzyme E2 R1	125.097	136.499	133.812	235.031	208.593	231.095
Q3ULF4	Spg7	Paraplegin	216.451	191.276	186.708	298.168	300.765	293.109
O70325	Gpx4	Phospholipid hydroperoxide glutathione peroxidase	665.038	735.382	702.843	1051.91	975.511	1031.63
Q8BL99	Dop1a	Protein dopey-1	377.82	392.204	377.688	433.778	440.99	436.922
Q9DBA6	Tysnd1	Peroxisomal leader peptide-processing protease	55.77	59.9914	47.2411	93.4661	98.4523	97.2525
Q8BVE3	Atp6v1h	V-type proton ATPase subunit H	1255.87	1214.51	1179.34	1494.19	1475.05	1455.05
Q61249	Igbp1	Immunoglobulin-binding protein 1	3790.54	3749.4	3581.45	5148	5417.32	4981.77
P06797	Ctsl	Procathepsin L	111.343	96.1649	110.829	41.8377	44.9825	51.7769
P47968	Rpia	Ribose-5-phosphate isomerase	271.969	265.974	264.531	177.761	163.365	192.315
B1ART2	Vps13d	Vacuolar protein sorting 13D	254.52	248.92	249.659	206.429	189.759	195.131
P84104	Srsf3	Serine/arginine-rich splicing factor 3	1618.29	1660.14	1607.38	1266.21	1351.84	1269.59
Q9D3W4	Gpn3	GPN-loop GTPase 3	129.193	127.685	130.486	113.553	113.722	109.356
O88520	Shoc2	Leucine-rich repeat protein SHOC-2	108.857	93.9303	108.541	53.0335	52.6718	53.49
O08915	Aip	AH receptor-interacting protein	2128.68	2408.28	2298.27	3150.6	3284.04	3297.56
Q8VCZ6	Sgsm3	Small G protein signaling modulator 3	81.546	89.7347	85.8479	126.008	132.74	121.648
Q9Z2A0	Pdpk1	3-phosphoinositide-dependent protein kinase 1	1151.01	1177.33	1162.43	1624.58	1511.19	1516.18
Q80W37	Snupn	Snurportin-1	160.315	140.623	144.022	261.737	243.442	236.315
Q8R3P2	Dtx2	Probable E3 ubiquitin-protein ligase DTX2	925.619	917.552	878	1441.24	1460.85	1312.14
Q8R1V4	Tmed4	Transmembrane emp24 domain-containing protein 4	571.055	594.875	570.838	441.968	408.278	446.311
P62257	Ube2h	Ubiquitin-conjugating enzyme E2 H	572.073	557.195	539.155	387.863	420.408	379.073
O09172	Gclm	Glutamate--cysteine ligase regulatory subunit	1503.76	1476.06	1444.93	1220.17	1236.99	1272.12
Q8BTI8	Srrm2	Serine/arginine repetitive matrix protein 2	1690.08	1794.53	1726.82	1385.62	1408.89	1349.1
A2AQ25	Skt	Sickle tail protein	246.129	249.069	243.708	185.673	202.681	190.255
Q8BJ37	Tdp1	Tyrosyl-DNA phosphodiesterase 1	93.0842	93.7387	84.332	175.624	154.33	158.352
Q3UWK9	Ftdc1	Ferritin	24703.5	25621.2	23884.8	30784.2	30128.2	31231.5
B1AZI6	Thoc2	THO complex subunit 2	160.54	187.678	164.333	76.5478	82.8465	85.4608
Q99J09	Wdr77	Methylosome protein 50	315.995	320.603	329.901	248.352	229.937	221.81
Q6PAM0	Prkab2	5'-AMP-activated protein kinase subunit beta-2	220.418	236.221	229.264	147.704	161.797	165.256
A0A075B5M7	Igkv5-39	Immunoglobulin kappa variable 5-39	608.168	570.155	767.491	38.5617	37.348	53.9492
Q8BMJ2	Lars1	Leucine--tRNA ligase, cytoplasmic	693.751	664.87	636.383	902.446	888.585	950.181
Q9EPU4	Cpsf1	Cleavage and polyadenylation specificity factor subunit 1	343.095	311.351	331.334	432.716	457.244	444.157
Q9WUP7	Uchl5	Ubiquitin carboxyl-terminal hydrolase isozyme L5	718.842	677.44	656.659	933.92	960.003	901.521
Q9CRC8	Lrrc40	Leucine-rich repeat-containing protein 40	534.322	506.446	501.181	343.665	360.936	382.619
Q9D6K5	Synj2bp	Synaptojanin-2-binding protein	438.461	474.332	448.821	581.385	570.109	595.681
Q3UIR3	Dtx3l	E3 ubiquitin-protein ligase DTX3L	34.2998	35.9777	32.0614	22.8961	21.3952	21.6548
Q9QUJ7	Acsl4	Long-chain-fatty-acid--CoA ligase 4	615.356	556.907	575.21	791.22	762.745	767.591
Q00262	Stx2	Syntaxin-2	372.432	387.093	374.711	327.101	333.177	328.799
Q8C0J2	Atg16l1	Autophagy-related protein 16-1	1626.28	1734.33	1597.59	2285.77	2500.2	2450.53
Q5SQ27	Sec14l3	SEC14-like 3 (S. cerevisiae)	459.477	482.276	421.99	254.724	206.859	209.53
Q9QXX0	Jag1	Protein jagged-1	93.6979	95.646	106.811	211.916	181.498	192.182
Q9D083	Spc24	Kinetochore protein Spc24	273.043	274.681	271.19	357.255	345.054	332.164
O08912	Galnt1	Polypeptide N-acetylgalactosaminyltransferase 1	121.086	124.73	105.118	204.498	220.209	196.66
Q78YZ6	Scoc	Short coiled-coil protein	112.263	113.668	98.5055	44.372	49.8541	34.2662
P23949	Zfp36l2	mRNA decay activator protein ZFP36L2	174.856	154.919	189.827	70.4008	75.224	73.6166
P35762	Cd81	CD81 antigen	1957.2	1639.63	1775.76	890.501	890.448	888.98
Q64368	Dazl	Deleted in azoospermia-like	1828.44	2237.87	2108.24	881.637	853.259	884.703
Q99LC8	Eif2b1	Translation initiation factor eIF-2B subunit alpha	582.861	538.903	545.415	732.348	700.876	715.626
P70297	Stam	Signal transducing adapter molecule 1	359.648	338.943	351.825	283.245	286.668	291.251
Q8BH58	Tiprl	TIP41-like protein	607.574	638.59	605.562	488.256	450.621	465.363
P97470	Ppp4c	Serine/threonine-protein phosphatase 4 catalytic subunit	1064.95	1091.38	1014.81	1283.72	1277.39	1303.27
P55264	Adk	Adenosine kinase	3930.21	3926	4022.85	4614.88	4610.81	4453.08
Q8K2M3	Srrd	SRR1-like protein	49.6763	54.0058	59.9714	90.401	86.6949	94.3351
Q8CGA0	Ppm1f	Protein phosphatase 1F	1520.57	1653.76	1579.02	1160.57	1140.73	1205.55
Q9JIX9	Fastk	Fas-activated serine/threonine kinase	4.37134	6.08594	2.54552	14.0008	14.8597	14.7446
Q6PCP5	Mff	Mitochondrial fission factor	145.672	163.021	169.08	225.844	227.699	229.183
Q8BWW4	Larp4	La-related protein 4	625.005	686.743	639.83	329.024	403.104	383.157
Q8BGT5	Gpt2	Alanine aminotransferase 2	115.85	126.1	125.776	194.568	175.997	192.306
O08709	Prdx6	Peroxiredoxin-6	2563.94	2391.39	2314.28	1530.98	1435.76	1274.42
Q61187	Tsg101	Tumor susceptibility gene 101 protein	944.031	903.266	896.925	768.754	773.55	757.561
Q8BHL5	Elmo2	Engulfment and cell motility protein 2	186.389	180.629	187.624	150.142	144.159	154.501
Q99LI8	Hgs	Hepatocyte growth factor-regulated tyrosine kinase substrate	806.93	814.41	772.473	645.342	657.906	623.947
P07759	Serpina3k	Serine protease inhibitor A3K	484.489	462.476	476.363	341.014	326.734	290.743
O88559	Men1	Menin	1671.15	1917.39	1746.45	2818.26	3183.68	2993.31
B9EJR8	Dnaaf5	Dynein axonemal assembly factor 5	305.155	294.061	297.973	430.584	401.792	394.163
Q91Z83	Myh7	Myosin-7	1176.89	1309.8	1149.66	711.437	744.829	741.328
B1B0V2	Ezhip	EZH inhibitory protein	652.716	754.324	702.305	426.294	423.797	406.47
Q9ES74	Nek7	Serine/threonine-protein kinase Nek7	198.821	204.689	193.663	124.646	145.123	129.26
Q9DBH5	Lman2	Vesicular integral-membrane protein VIP36	1752.29	1827.68	1755.65	2215.49	2167.7	2104.18
Q60865	Caprin1	Caprin-1	517.418	478.995	495.166	278.168	301.439	336.511
Q8CGY8	Ogt	UDP-N-acetylglucosamine--peptide N-acetylglucosaminyltransferase 110 kDa subunit	539.75	547.74	536.604	458.248	454.393	428.178
P61979	Hnrnpk	Heterogeneous nuclear ribonucleoprotein K	2947.06	2658.74	2484.42	1289.01	1439.51	1352.31
Q8VCH0	Acaa1b	3-ketoacyl-CoA thiolase B, peroxisomal	2544.08	2521.73	2487.74	2131.91	2240.79	2181.62
P56841	Tcl1b2	Protein TCL1B2	498.45	492.938	478.069	384.055	342.543	353.532
P56394	Cox17	Cytochrome c oxidase copper chaperone	4282.87	4923.25	4973.35	6863.35	6847.27	6772.21
Q8CD10	Micu2	Calcium uptake protein 2, mitochondrial	1365.46	1472.66	1420.81	1818.52	1950.95	1926.13
O35621	Pmm1	Phosphomannomutase 1	49.3822	45.888	37.9465	80.2431	80.3714	75.9629
Q8R3H7	Hs2st1	Heparan sulfate 2-O-sulfotransferase 1	140.297	127.558	134.41	95.0259	84.5739	88.4852
O54983	Crym	Ketimine reductase mu-crystallin	1231.03	1270.79	1288.41	1068.79	1032.49	1009.44
Q99PL5	Rrbp1	Ribosome-binding protein 1	405.337	409.877	416.75	371.41	367.24	359.734
Q9CXW2	Mrps22	28S ribosomal protein S22, mitochondrial	1578.59	1568.88	1583.64	1349.13	1404.17	1327.5
O89116	Vti1a	Vesicle transport through interaction with t-SNAREs homolog 1A	612.968	613.116	599.248	547.596	549.663	533.015
Q9WU84	Ccs	Copper chaperone for superoxide dismutase	492.395	548.72	508.685	719.407	708.636	681.892
Q8BMK1	Mettl2	tRNA N(3)-methylcytidine methyltransferase METTL2	0	0	0	27.5926	19.0724	25.9378
Q6P5D8	Smchd1	Structural maintenance of chromosomes flexible hinge domain-containing protein 1	939.028	971.894	981.362	775.313	817.014	804.502
Q9D0L1	Zbed3	Zinc finger BED domain-containing protein 3	30164.8	29772.1	28657.5	25327.8	24682.6	24640.7
P03958	Ada	Adenosine deaminase	11730.9	11314.6	10831	8726.49	8316.72	8129
Q80ZK9	Wdtc1	WD and tetratricopeptide repeats protein 1	637.71	590.904	633.019	1045.62	966.457	923.182
P70296	Pebp1	Phosphatidylethanolamine-binding protein 1	42802.9	42494.2	41975.6	37170.3	36392.6	35002.4
Q9JJN6	Ctnnbip1	Beta-catenin-interacting protein 1	118.577	112.074	112.651	67.2726	75.3112	80.4638
Q9D8S9	Bola1	BolA-like protein 1	510.919	512.518	547.456	637.711	633.795	648.343
Q8R060	Zwilch	Protein zwilch homolog	672.345	700.743	675.316	842.724	813.091	802.985
Q60900	Elavl3	ELAV-like protein 3	68.9481	64.3042	61.654	42.5313	45.3323	44.3754
Q8R216	Sirt4	NAD-dependent protein lipoamidase sirtuin-4, mitochondrial	43.0802	45.7556	44.5307	66.8588	61.429	68.7691
Q6R0H7	Gnas	Guanine nucleotide-binding protein G(s) subunit alpha isoforms XLas	2573.98	2647.27	2519.01	2019.78	2095.7	1922.84
P27661	H2ax	Histone H2AX	8441.14	8187.67	8701.55	5881.87	6559.8	6100.62
Q91ZA3	Pcca	Propionyl-CoA carboxylase alpha chain, mitochondrial	2771	2686	2625.26	3101.16	3071.61	3116.91
Q8C3I8	Hgh1	Protein HGH1 homolog	1719.35	1802.29	1685.86	1338.71	1244.56	1208.66
O09012	Pex5	Peroxisomal targeting signal 1 receptor	712.608	710.616	721.878	622.852	586.777	617.248
Q9QZR0	Rnf25	E3 ubiquitin-protein ligase RNF25	424.693	459.914	430.184	678.279	767.297	778.517
Q9JL35	Hmgn5	High mobility group nucleosome-binding domain-containing protein 5	210.021	220.302	228.462	160.874	149.762	163.668
E9PYK3	Parp4	Protein mono-ADP-ribosyltransferase PARP4	870.723	842.368	825.584	682.659	713.441	706.413
Q05915	Gch1	GTP cyclohydrolase 1	137.074	190.73	140.289	315.361	323.061	310.162
Q3U5F4	Yrdc	Threonylcarbamoyl-AMP synthase	231.813	209.756	240.667	134.97	116.809	109.613
Q9CPU0	Glo1	Lactoylglutathione lyase	2321.94	2314.63	2299.51	1945.4	1836.97	1980.37
O35914	Bnc1	Zinc finger protein basonuclin-1	184.378	179.681	184.491	210.375	211.675	220.293
Q8BKE6	Cyp20a1	Cytochrome P450 20A1	522.505	515.159	537.776	455.947	438.473	452.241
Q9D7V9	Naaa	N-acylethanolamine-hydrolyzing acid amidase	189.926	182.425	191.645	144.676	135.925	127.003
Q8C5L6	Inpp5k	Inositol polyphosphate 5-phosphatase K	862.665	795.281	819.553	651.448	626.833	638.275
Q9D1G5	Lrrc57	Leucine-rich repeat-containing protein 57	391.577	404.794	395.879	260.581	288.14	237.26
Q8C3Y4	Kntc1	Kinetochore-associated protein 1	831.313	844.207	854.314	1012.55	967.663	971.699
Q65Z40	Wapl	Wings apart-like protein homolog	40.3291	39.1445	40.9806	25.8114	26.9264	21.5271
Q9R0H0	Acox1	Peroxisomal acyl-coenzyme A oxidase 1	266.737	260.113	231.95	148.855	151.869	160.006
E9Q784	Zc3h13	Zinc finger CCCH domain-containing protein 13	72.1301	75.6379	78.2174	50.5747	49.1876	42.1042
Q8BTW8	Cdk5rap1	Mitochondrial tRNA methylthiotransferase CDK5RAP1	130.694	115.548	117.498	172.293	164.535	167.161
Q7TT15	Galnt17	Polypeptide N-acetylgalactosaminyltransferase 17	0	0	0	33.2126	42.0127	28.6905
O35280	Chek1	Serine/threonine-protein kinase Chk1	1014.83	1055.89	1094.33	832.692	828.827	788.724
Q9QYH6	Maged1	Melanoma-associated antigen D1	385.711	387.183	395.76	309.683	332.84	311.321
Q3UJU9	Rmdn3	Regulator of microtubule dynamics protein 3	1476.58	1424.14	1342.66	1841.94	1781.64	1873.22
Q8BHE4	Tmem108	Transmembrane protein 108	0	0	0	42.7283	30.884	30.883
Q64727	Vcl	Vinculin	1653.42	1581.42	1616.34	1437.71	1420.12	1429.05
Q8R081	Hnrnpl	Heterogeneous nuclear ribonucleoprotein L	1182.64	1038.59	1074.52	633.633	680.637	707.559
Q9CQD4	Chmp1b2	Charged multivesicular body protein 1b-2	501.182	536.695	510.42	418.858	423.122	423.609
P21619	Lmnb2	Lamin-B2	862.45	910.973	887.245	1140.33	1199.5	1253.38
Q61768	Kif5b	Kinesin-1 heavy chain	318.041	295.312	308.865	227.503	239.19	243.09
Q8QZZ7	Tprkb	EKC/KEOPS complex subunit Tprkb	172.028	161.496	160.606	132.566	128.438	131.572
P24547	Impdh2	Inosine-5'-monophosphate dehydrogenase 2	3477.81	3471.45	3478.76	2734.5	2391.53	2419.89
P29758	Oat	Ornithine aminotransferase, mitochondrial	2926.1	2919.12	2910.76	2407.98	2201.72	2166.08
Q8BHL3	Tbc1d10b	TBC1 domain family member 10B	225.683	253.084	228.769	323.899	336.989	317.794
Q68FL6	Mars1	Methionine--tRNA ligase, cytoplasmic	663.489	657.539	645.149	551.884	539.073	573.935
Q8VEH8	Erlec1	Endoplasmic reticulum lectin 1	268.812	271.141	270.505	367.266	363.088	336.091
Q9CQQ0	Smim8	Small integral membrane protein 8	480.592	460.338	451.252	594.151	567.222	564.739
Q8BX22	Sall4	Sal-like protein 4	303.923	307.475	318.677	399.871	441.543	425.736
E9Q5G3	Kif23	Kinesin-like protein KIF23	607.304	656.485	591.423	800.686	847.402	837.388
Q8BRT1	Clasp2	CLIP-associating protein 2	532.862	507.824	546.913	364.671	383.206	406.502
F8VQ29	Iqgap3	IQ motif-containing GTPase-activating protein 3	169.364	162.57	154.015	206.113	203.449	200.145
Q99LG0	Usp16	Ubiquitin carboxyl-terminal hydrolase 16	339.923	372.77	365.705	274.867	263.445	265.379
Q8BFY9	Tnpo1	Transportin-1	1981.49	2055.49	2077.32	1574.48	1491.81	1375.99
Q61990	Pcbp2	Poly(rC)-binding protein 2	15418.7	14940	15796.3	13007.2	13284	13101.5
Q64105	Spr	Sepiapterin reductase	2731.64	2664.66	2629.87	2346.39	2232.49	2295.32
Q9EQP2	Ehd4	EH domain-containing protein 4	1556.26	1431.47	1407.46	1854.43	1899.69	1884.87
Q8BVQ5	Ppme1	Protein phosphatase methylesterase 1	1372.47	1285.97	1282.79	1645.01	1647.34	1583.36
Q14CH7	Aars2	Alanine--tRNA ligase, mitochondrial	227.757	219.068	213.262	260.115	255.632	258.591
Q9DAP7	Asf1b	Histone chaperone ASF1B	178.518	189.634	170.24	241.921	251.085	263.674
Q9R0N0	Galk1	Galactokinase	1318	1413.56	1335.83	1096.79	1045.32	1074.81
Q4FZC9	Syne3	Nesprin-3	94.0978	88.5645	83.4041	136.765	132.17	123.754
Q69ZR2	Hectd1	E3 ubiquitin-protein ligase HECTD1	1818.19	1896.93	1821.45	1537.66	1465.12	1556.35
Q9CQ36	Pole4	DNA polymerase epsilon subunit 4	375.863	371.751	390.992	498.778	463.137	488.633
Q91WA1	Tipin	TIMELESS-interacting protein	71.1262	60.7439	54.7065	103.106	103.76	103.238
Q9DBP5	Cmpk1	UMP-CMP kinase	4037.3	3984.31	3889.97	3408.8	3181.65	3226.87
P0C8K7	Smim1	Small integral membrane protein 1	157.041	153.797	162.474	106.564	87.6972	82.7537
Q91WZ8	Dtnbp1	Dysbindin	236.44	233.496	240.397	202.287	205.454	212.193
Q8JZM0	Tfb1m	Dimethyladenosine transferase 1, mitochondrial	755.168	711.184	730.76	910.57	947.52	887.886
Q9D8C3	Alg13	Putative bifunctional UDP-N-acetylglucosamine transferase and deubiquitinase ALG13	915.374	860.179	871.961	743.787	726.993	730.295
Q3U3N0	Mier2	Mesoderm induction early response protein 2	0	0	0	44.783	56.9012	38.0793
Q6P5F7	Ttyh3	Protein tweety homolog 3	557.001	523.318	505.623	397.244	387.805	370.395
P43275	H1-1	Histone H1.1	831.286	772.127	629.477	226.549	249.766	227.675
Q9JLB0	Pals2	Protein PALS2	691.226	676.557	638.431	538.939	520.967	524.344
Q8C5N5	Pdcd2l	Programmed cell death protein 2-like	679.704	824.443	726	1128.3	1118.51	1093.66
Q6DVA0	Lemd2	LEM domain-containing protein 2	249.881	253.746	266.739	174.569	192.798	194.947
Q9CQC8	Spg21	Maspardin	129.073	137.903	125.324	93.0492	92.1434	83.0253
Q07646	Mest	Mesoderm-specific transcript protein	177.64	173.931	175.501	206.368	213.228	221.59
P50427	Sts	Steryl-sulfatase	134.277	139.242	137.825	157.56	153.914	152.597
Q8BUR9	Mzt1	Mitotic-spindle organizing protein 1	223.959	225.27	204.783	158.789	154.047	144.654
Q6PHQ9	Pabpc4	Polyadenylate-binding protein	5195.2	5217.48	5171.53	4105.42	4454.83	4366.65
P42703	Lifr	Leukemia inhibitory factor receptor	107.467	115.64	113.487	71.5805	55.5973	69.4371
Q9DAN6	Gtsf1	Gametocyte-specific factor 1	1148.23	1244.91	1203.66	968.441	935.707	931.452
Q9CY27	Tecr	Very-long-chain enoyl-CoA reductase	1511.7	1452.99	1440.63	1831.09	1772.13	1728.46
Q3THG9	Aarsd1	Alanyl-tRNA editing protein Aarsd1	1727.12	1684.08	1693.53	2184.36	2067.78	2034.87
Q80X90	Flnb	Filamin-B	4577.39	4566.25	4393.38	5174.71	5245.7	5071.82
P47964	Rpl36	60S ribosomal protein L36	1005.69	1018.54	1005.22	1131.95	1186.87	1143.27
Q63ZW7	Patj	InaD-like protein	463.691	491.092	477.068	412.487	402.291	405.35
P63034	Cyth2	Cytohesin-2	302.583	301.587	265.5	398.301	398.114	388.522
P41731	Cd63	CD63 antigen	273.189	323.402	283.98	153.311	149.667	169.094
P56845	Tcl1b5	Protein TCL1B5	112.835	102.29	100.971	70.0714	58.9254	61.4769
Q99KN2	Ciao1	Probable cytosolic iron-sulfur protein assembly protein CIAO1	1505.51	1609.8	1541.27	2308.03	2279.17	2071.33
Q8BSF4	Pisd	Phosphatidylserine decarboxylase proenzyme, mitochondrial	2198.75	2197.37	2041.82	2653.59	2595.46	2585.34
Q8C0Q9	Rapgef5	Rap guanine nucleotide exchange factor 5	130.187	130.998	122.916	189.785	179.473	170.035
O35344	Kpna3	Importin subunit alpha-4	478.803	501.724	509.479	363.804	388.828	397.666
Q9D7P6	Iscu	Iron-sulfur cluster assembly enzyme ISCU, mitochondrial	398.436	442.806	391.001	587.374	551.717	586.171
Q3U5Q7	Cmpk2	UMP-CMP kinase 2, mitochondrial	769.952	780.749	738.762	613.006	571.749	549.321
Q922J9	Far1	Fatty acyl-CoA reductase 1	400.626	398.247	404.589	315.728	270.381	285.146
P47941	Crkl	Crk-like protein	935.317	903.768	917.799	770.235	713.275	700.693
Q9DCT5	Sdf2	Stromal cell-derived factor 2	399.647	411.751	413.774	468.401	490.202	494.873
P46737	Brcc3	Lys-63-specific deubiquitinase BRCC36	200.765	201.621	210.006	154.073	163.511	168.405
Q9Z0L4	Bmp15	Bone morphogenetic protein 15	1121.66	1287.62	1078.12	1727.96	1704.89	1672.95
Q8BJ34	Marf1	Meiosis regulator and mRNA stability factor 1	871.865	850.315	901.243	526.012	630.285	607.867
Q99L04	Dhrs1	Dehydrogenase/reductase SDR family member 1	697.989	722.087	736.05	1154.82	1121.26	1007.31
Q3TCJ8	Ccdc69	Coiled-coil domain-containing protein 69	189.42	180.619	154.94	285.474	269.588	265.095
Q91V09	Wdr13	WD repeat-containing protein 13	838.496	807.288	825.608	639.993	697.224	671.989
Q9CWP6	Mospd2	Motile sperm domain-containing protein 2	531.69	577.291	499.814	349.683	341.367	356.676
P63168	Dynll1	Dynein light chain 1, cytoplasmic	15612.9	16873.9	15889.3	12183.3	10884.4	10761.1
Q4VAC9	Plekhg3	Pleckstrin homology domain-containing family G member 3	65.2417	65.0629	75.2546	97.2088	100.023	95.9021
Q6ZQK5	Acap2	Arf-GAP with coiled-coil, ANK repeat and PH domain-containing protein 2	61.5313	54.9438	55.5121	34.1361	30.8112	25.2302
Q8BWR8	Rhpn2	Rhophilin-2	11546.1	12052	11756.2	14758	15807.2	16264.7
Q99LR1	Abhd12	Lysophosphatidylserine lipase ABHD12	1647.93	1572.24	1632.25	1901.73	2024.25	1998.8
Q80U28	Madd	MAP kinase-activating death domain protein	145.832	138.876	149.497	170.833	169.565	172.298
P46061	Rangap1	Ran GTPase-activating protein 1	1677.04	1834.35	1731.33	1363.43	1381.83	1349.71
P21956	Mfge8	Lactadherin	14043.3	14681.3	14909.7	7170.68	9421.59	9021.49
P00493	Hprt1	Hypoxanthine-guanine phosphoribosyltransferase	225.278	204.412	226.297	120.51	117.441	144.837
Q9DBW3	Natd1	Protein NATD1	1249.99	1188.82	1100.61	1711.12	1589.45	1619.64
Q8BT60	Cpne3	Copine-3	1089.15	1109.49	1072.43	1262.89	1228.07	1214.92
Q91XA2	Golm1	Golgi membrane protein 1	1960.53	2110.85	1935.19	1404.26	1521.24	1380.68
P70166	Cpeb1	Cytoplasmic polyadenylation element-binding protein 1	7203.82	6890.01	6770.3	5189.54	5621.65	5119.92
Q8VD65	Pik3r4	Phosphoinositide 3-kinase regulatory subunit 4	1017.63	995.36	945.862	1196.05	1203.24	1161.48
Q80YQ8	Rmnd5a	E3 ubiquitin-protein ligase RMND5A	250.879	249.392	243.795	196.262	186.317	207.069
Q63932	Map2k2	Dual specificity mitogen-activated protein kinase kinase 2	435.375	448.228	451.991	501.169	502.326	519.33
Q62101	Prkd1	Serine/threonine-protein kinase D1	388.501	384.569	378.293	342.09	324.606	338.132
P59048	Pdrg1	p53 and DNA damage-regulated protein 1	237.387	223.551	228.523	288.869	278.854	272.464
Q99JF8	Psip1	PC4 and SFRS1-interacting protein	322.278	344.512	387.615	184.011	195.772	165.067
Q80ZX0	Sec24b	Sec24-related gene family, member B (S. cerevisiae)	315.633	336.791	311.527	392.549	412.265	396.602
Q9D5T0	Atad1	Outer mitochondrial transmembrane helix translocase	1621.49	1680.76	1609.07	1404.19	1433.36	1450.5
Q8BR70	Yipf6	Protein YIPF6	292.829	298.877	255.335	163.909	172.774	174.247
P07758	Serpina1a	Alpha-1-antitrypsin 1-1	533.574	522.191	527.151	354.442	361.098	413.344
Q99MV1	Tdrd1	Tudor domain-containing protein 1	1267.91	1323.57	1348.57	994.173	1063.62	1069.15
P25206	Mcm3	DNA replication licensing factor MCM3	1439.44	1372.43	1366.4	1696.59	1622.8	1707.21
Q9DBT5	Ampd2	AMP deaminase 2	340.682	309.849	335.547	410.767	410.631	402.458
Q91XC9	Pex16	Peroxisomal membrane protein PEX16	140.513	156.73	132.564	205.315	219.354	206.433
A2AHC3	Camsap1	Calmodulin-regulated spectrin-associated protein 1	319.717	356.463	339.568	440.15	478.423	466.704
Q922Y1	Ubxn1	UBX domain-containing protein 1	724.156	682.796	616.247	915.985	933.402	943.047
Q9ERS4	Plekha3	Pleckstrin homology domain-containing family A member 3	194.034	215.505	180.917	299.999	299.188	279.272
Q6ZPG2	Wdr90	WD repeat-containing protein 90	101.704	88.8683	95.728	124.657	124.482	125.222
Q8C7R4	Uba6	Ubiquitin-like modifier-activating enzyme 6	7068.81	7377.83	7235.15	6433.19	6248.09	6162.54
Q99MR3	Slc12a9	Solute carrier family 12 member 9	1315.07	1329.34	1248.65	2060.7	2143.9	1849.05
Q9D818	Sapcd2	Suppressor APC domain-containing protein 2	60.2959	56.6561	56.8098	43.7245	47.3296	44.5719
Q3UHK6	Tenm4	Teneurin-4	748.073	699.392	730.304	614.572	611.067	614.495
Q62167	Ddx3x	ATP-dependent RNA helicase DDX3X	3480.27	3925.69	3800.69	2342.34	2581.23	2595.02
P28665	Mug1	Murinoglobulin-1	463.672	396.973	409.485	253.131	266.197	259.843
Q8R1M0	Hmces	Abasic site processing protein HMCES	291.051	309.683	263.824	483.03	534.595	580.311
Q9D2Z4	Senp8	Sentrin-specific protease 8	306.937	304.402	272.147	399.876	388.447	414.86
Q9CWE6	Ooep	Oocyte-expressed protein homolog	81424.6	83345.1	84570.5	75320	76101.3	74982.3
P47738	Aldh2	Aldehyde dehydrogenase, mitochondrial	32945.6	33361.8	31262.8	42264.2	41593.8	39355
Q9WUU8	Tnip1	TNFAIP3-interacting protein 1	122.053	116.252	106.849	199.582	236.244	203.151
Q9ESJ0	Xpo4	Exportin-4	135.732	154.895	142.717	100.826	93.7794	98.544
Q9QZK2	Bcar3	Breast cancer anti-estrogen resistance protein 3 homolog	145.056	153.959	169.151	238.078	272.145	272.945
B8JKV0	Amn1	Protein AMN1 homolog	219.071	255.862	249.989	351.741	335.008	335.047
Q3UWY1	Oog3	Oogenesin-3	217.475	225.132	213.525	312.321	280.273	306.035
Q9QZ06	Tollip	Toll-interacting protein	756.093	734.122	721.05	829.422	819.758	816.78
Q91VH2	Snx9	Sorting nexin-9	1287.39	1493	1432.02	1884.47	1875.05	1875.36
Q8JZY2	Commd10	COMM domain-containing protein 10	464.801	487.839	472.358	403.895	403.844	381.278
Q62165	Dag1	Dystroglycan 1	118.588	126.409	120.452	84.474	82.8442	94.8513
P61327	Magoh	Protein mago nashi homolog	508.445	536.26	530.726	393.742	400.654	433.603
Q8VD63	Tspyl4	Testis-specific Y-encoded-like protein 4	311.603	335.646	301.477	236.299	226.226	237.12
Q8R2U4	Ntmt1	N-terminal Xaa-Pro-Lys N-methyltransferase 1	164.15	122.893	129.115	264.708	240.809	267.289
Q4U2R1	Herc2	E3 ubiquitin-protein ligase HERC2	88.6619	66.861	76.3021	128.554	125.651	133.514
O88951	Lin7b	Protein lin-7 homolog B	52.7285	39.6231	47.9673	114.823	151.278	134.322
Q99PW8	Kif17	Kinesin-like protein KIF17	0	0	0	32.821	51.7504	42.217
Q9R0N5	Syt5	Synaptotagmin-5	571.666	565.563	580.271	719.543	801.872	783.814
F8VQ05	Fryl	FRY-like transcription coactivator	190.337	186.068	175.339	245.718	254.971	232.714
Q149L0	Dhrs2	Dehydrogenase/reductase member 2	266.202	306.425	265.192	174.203	176.155	171.871
P52431	Pold1	DNA polymerase delta catalytic subunit	379.827	352.093	384.506	487.88	476.331	516.985
Q99NH0	Ankrd17	Ankyrin repeat domain-containing protein 17	278.487	334.728	292.137	427.937	445.099	442.532
Q91XL2	Lnx2	Ligand of Numb protein X 2	127.157	127.89	128.625	184.079	202.231	176.098
P97298	Serpinf1	Pigment epithelium-derived factor	151.129	138.202	95.8501	0	0	0
Q9CYA0	Creld2	Protein disulfide isomerase Creld2	3727.14	3718.55	3817.37	4109.11	4086.2	4210.35
Q99KB8	Hagh	Hydroxyacylglutathione hydrolase, mitochondrial	190.376	189.397	208.546	271.402	255.514	253.985
Q8BMI0	Fbxo38	F-box only protein 38	468.201	462.486	489.285	577.959	627.023	623.015
Q80XA6	Reps2	RalBP1-associated Eps domain-containing protein 2	94.1987	96.0079	95.9147	56.2989	61.4698	70.6819
Q7TPZ8	Cpa1	Carboxypeptidase A1	1674.14	1763.54	1668.35	2498.55	2392.58	2218.77
Q5U4D9	Thoc6	THO complex subunit 6 homolog	65.8851	63.9178	55.8397	33.8892	32.5603	38.2632
Q9QZ05	Eif2ak4	eIF-2-alpha kinase GCN2	339.716	339.773	387.665	485.445	481.715	474.286
Q922X9	Prmt7	Protein arginine N-methyltransferase 7	296.737	262.37	272.065	411.446	396.037	372.671
Q8BGT9	Galnt12	Polypeptide N-acetylgalactosaminyltransferase 12	335.188	333.472	341.341	416.993	451.637	415.886
Q9CX86	Hnrnpa0	Heterogeneous nuclear ribonucleoprotein A0	646.555	502.804	536.6	209.814	224.561	239.443
Q80X82	Sympk	Symplekin	246.668	237.885	251.648	287.976	305.183	306.139
Q8BIQ5	Cstf2	Cleavage stimulation factor subunit 2	1755.36	1730.83	1737.24	1603.75	1565.34	1527.9
Q80VJ8	Kash5	Protein KASH5	110.952	110.509	102.991	135.062	130.269	129.614
P17156	Hspa2	Heat shock-related 70 kDa protein 2	2893.55	2877.28	2845.01	2634.04	2710.93	2651.18
Q8CIH5	Plcg2	1-phosphatidylinositol 4,5-bisphosphate phosphodiesterase gamma-2	215.198	204.199	210.738	181.804	171.238	172.489
Q91W40	Klc3	Kinesin light chain 3	175.349	167.722	172.14	118.435	137.242	126.123
P22727	Wnt6	Protein Wnt-6	410.825	474.753	410.604	244.508	274.169	257.038
Q9EST5	Anp32b	Acidic leucine-rich nuclear phosphoprotein 32 family member B	2371.44	2487.61	2408.14	2754.64	2873.31	2896.36
Q8BHL8	Psmf1	Proteasome inhibitor PI31 subunit	2740.19	2288.27	2568.54	4010.97	4051.34	3653.48
Q9QWF0	Chaf1a	Chromatin assembly factor 1 subunit A	94.0729	79.7711	95.3727	126.511	133.739	131.599
C3VD30	Zar1l	Zygote arrest 1-like	137.159	131.651	131.163	221.556	192.529	225.866
Q3UFJ6	Tmem184a	Transmembrane protein 184A	44.607	51.6873	69.3477	0	0	0
Q9QXK7	Cpsf3	Cleavage and polyadenylation specificity factor subunit 3	395.791	394.236	429.512	507.315	536.484	509.564
P59913	Pcmtd1	Protein-L-isoaspartate O-methyltransferase domain-containing protein 1	319.157	342.093	302.576	218.373	201.767	229.363
Q921Q3	Alg1	Chitobiosyldiphosphodolichol beta-mannosyltransferase	219.324	214.15	240.598	291.345	284.219	296.029
Q3THS6	Mat2a	S-adenosylmethionine synthase isoform type-2	1187.84	1149.15	1144.94	952.211	839.515	865.334
Q3TFQ1	Spryd7	SPRY domain-containing protein 7	284.497	280.601	286.126	249.02	232.333	229.884
Q91ZR2	Snx18	Sorting nexin-18	910.064	975.207	878.268	678.98	714.105	685.871
G5E870	Trip12	E3 ubiquitin-protein ligase TRIP12	880.237	913.129	880.023	695.659	697.904	758.255
Q9CQY1	Atg12	Ubiquitin-like protein ATG12	521.98	562.702	549.758	679.316	672.179	721.695
Q8CD91	Smoc2	SPARC-related modular calcium-binding protein 2	43.7764	56.5514	54.6514	104.354	114.426	94.2508
P46467	Vps4b	Vacuolar protein sorting-associated protein 4B	2609.32	2531.27	2659.26	2231.81	2301.8	2294.83
Q9CZP5	Bcs1l	Mitochondrial chaperone BCS1	110.253	107.743	109.583	121.714	125.417	119.991
Q8CGC6	Rbm28	RNA-binding protein 28	68.2781	61.5479	62.645	85.994	90.4863	96.0778
Q9JKW0	Arl6ip1	ADP-ribosylation factor-like protein 6-interacting protein 1	822.934	888.404	849.849	1095.93	1135.91	1046.17
P42208	Septin2	Septin-2	2568.15	2549.1	2685.32	2024.25	2079.57	2200.79
O35435	Dhodh	Dihydroorotate dehydrogenase (quinone), mitochondrial	496.255	555.749	520.581	656.808	694.075	674.149
Q9WVL0	Gstz1	Maleylacetoacetate isomerase	249.691	248.623	241.431	385.466	394.608	339.82
Q9EQS3	Mycbp	c-Myc-binding protein	2722.86	2780.38	2638.47	2382.7	2267.14	2293.27
Q7TN99	Cpeb3	Cytoplasmic polyadenylation element-binding protein 3	183.647	205.854	191.104	117.168	137.856	129.163
Q99KJ8	Dctn2	Dynactin subunit 2	1832.99	1845.19	1787	2002.97	2053.6	1990.21
P60330	Espl1	Separin	286.689	369.684	334.783	503.727	531.455	538.249
Q8CFV9	Rfk	Riboflavin kinase	2245.71	2277.24	2133.95	1849.26	1831.17	1902.7
O09130	Nfatc2ip	NFATC2-interacting protein	135.56	150.406	143.693	92.4698	85.0405	102.947
Q91ZN5	Slc35b2	Adenosine 3'-phospho 5'-phosphosulfate transporter 1	626.693	581.015	553.089	756.442	797.834	761.674
P97494	Gclc	Glutamate--cysteine ligase catalytic subunit	206.734	199.267	206.847	158.653	168.014	173.845
O55106	Strn	Striatin	1934.03	2043.77	1924.45	1682.33	1656.55	1689.85
P25425	Pou2f1	POU domain, class 2, transcription factor 1	125.231	129.023	125.233	78.8224	50.2703	66.0998
Q07113	Igf2r	Cation-independent mannose-6-phosphate receptor	235.26	253.026	243.385	348.036	357.623	400.892
Q8VCX5	Micu1	Calcium uptake protein 1, mitochondrial	735.551	823.809	743.349	1056.59	1197.73	1151.49
Q9D2V8	Mfsd10	Major facilitator superfamily domain-containing protein 10	147.762	139.54	126.829	182.014	182.387	185.212
Q6P073	Ube2j2	Ubiquitin-conjugating enzyme E2 J2	94.809	80.6676	85.3532	119.799	130.906	129.809
P97868	Rbbp6	E3 ubiquitin-protein ligase RBBP6	43.1449	38.573	39.5945	26.6167	19.953	22.0152
Q8R1N4	Nudcd3	NudC domain-containing protein 3	352.386	402.208	368.093	478.714	488.774	497.211
Q9JJG0	Tacc2	Transforming acidic coiled-coil-containing protein 2	1479.65	1635.26	1472.03	2059.54	2002.52	1933.39
O70131	Ninj1	Ninjurin-1	207.708	220.528	187.88	291.479	274.079	288.792
Q8QZZ8	Rab38	Ras-related protein Rab-38	386.575	431.963	366.995	778.425	677.973	655.12
P70441	Slc9a3r1	Na(+)/H(+) exchange regulatory cofactor NHE-RF1	1408.37	1475.14	1418.98	1631.06	1691.6	1723.68
P43883	Plin2	Perilipin-2	289.672	357.146	356.126	143.222	155.942	175.78
Q3U3E2	Fam117b	Protein FAM117B	319.93	369.37	369.496	227.146	231.205	236.48
Q80Y98	Ddhd2	Phospholipase DDHD2	347.154	338.819	351.618	404.865	387.307	389.83
Q9D650	Lratd1	Protein LRATD1	27.5415	41.4254	28.4468	0	0	0
Q8VDC0	Lars2	Probable leucine--tRNA ligase, mitochondrial	263.442	257.968	234.964	317.228	313.267	318.031
Q6PGN3	Dclk2	Serine/threonine-protein kinase DCLK2	279.843	275.533	268.102	328.016	359.379	348.716
Q78IK2	Atp5mk	ATP synthase membrane subunit K, mitochondrial	929.654	866.853	900.587	1092.17	1057.1	1045.11
Q9JJY4	Ddx20	Probable ATP-dependent RNA helicase DDX20	155.012	158.043	165.422	131.596	122.987	131.927
Q8BJU2	Tspan9	Tetraspanin-9	288.644	274.9	329.006	167.056	184.331	174.161
E9Q512	Trip11	Thyroid hormone receptor interactor 11	152.299	166.06	147.706	106.331	109.866	116.056
Q56A08	Gpkow	G-patch domain and KOW motifs-containing protein	139.567	136.468	126.124	96.2584	98.5935	104.598
Q8BPU7	Elmo1	Engulfment and cell motility protein 1	130.097	132.779	135.697	100.942	109.991	110.899
Q06890	Clu	Clusterin	15230.7	14639.7	14255.5	12470.5	11750.8	12262.6
Q9CWB7		Glutaredoxin-like protein C5orf63 homolog	82.1547	73.5474	71.1478	45.6497	48.209	38.7059
Q60809	Cnot7	CCR4-NOT transcription complex subunit 7	216.34	198.154	203.743	141.892	157.063	158.217
Q9QXJ1	Apbb1	Amyloid beta precursor protein binding family B member 1	261.499	289.791	270.581	204.957	212.477	194.625
Q6PF93	Pik3c3	Phosphatidylinositol 3-kinase catalytic subunit type 3	412.516	386.42	401.308	461.023	479.951	463.928
P58802	Tbc1d10a	TBC1 domain family member 10A	326.332	308.525	320.036	416.258	419.847	463.852
Q8C190	Vps9d1	VPS9 domain-containing protein 1	241.456	367.483	244.071	619.247	713.467	622.788
Q6P4T0	Atg2a	Autophagy-related protein 2 homolog A	883.005	941.808	863.514	1119.26	1156.42	1083.71
Q80X66	Btbd10	BTB/POZ domain-containing protein 10	127.938	154.595	132.039	195.239	199.36	203.872
Q9D6I7	Dipk1a	Divergent protein kinase domain 1A	73.519	69.4759	77.4262	106.586	110.03	97.4185
P97930	Dtymk	Thymidylate kinase	740.613	730.898	676.109	858.389	863.738	884.869
Q9WV55	Vapa	Vesicle-associated membrane protein-associated protein A	10986	11164.4	10603.6	9783.54	9655.83	9573.55
P22935	Crabp2	Cellular retinoic acid-binding protein 2	131.272	134.485	123.051	97.8751	92.4504	102.803
Q9Z1Q9	Vars1	Valine--tRNA ligase	734.301	708.001	701.812	647.174	637.613	634.482
Q60876	Eif4ebp1	Eukaryotic translation initiation factor 4E-binding protein 1	142.306	150.93	143.657	97.1782	67.3234	82.207
Q91VA6	Poldip2	Polymerase delta-interacting protein 2	328.117	324.352	319.558	435.395	400.276	449.651
Q9D273	Mmab	Corrinoid adenosyltransferase MMAB	489.609	479.807	462.14	393.348	416.202	402.519
Q8VC30	Tkfc	Triokinase/FMN cyclase	127.357	112.784	123.283	189.519	169.749	169.81
Q8BX70	Vps13c	Intermembrane lipid transfer protein VPS13C	473.485	436.894	444.493	312.249	355.399	335.762
P70335	Rock1	Rho-associated protein kinase 1	1074.88	1133.42	1123.29	822.687	854.579	923.458
Q5D1E7	Zc3h12a	Endoribonuclease ZC3H12A	69.5176	77.6276	63.7069	30.1072	39.6341	37.2089
Q6XZL8	Dot1l	Histone-lysine N-methyltransferase, H3 lysine-79 specific	82.5179	76.4117	96.5496	149.742	169.906	143.707
O35684	Serpini1	Neuroserpin	1513.79	1514.86	1381.45	1167.94	1158.14	1144.74
P50518	Atp6v1e1	V-type proton ATPase subunit E 1	2208.84	2046.73	2207.03	2529.44	2593.06	2634.11
Q66JY6	Arhgef39	Rho guanine nucleotide exchange factor 39	91.457	101.388	96.3249	134.795	125.868	141.691
Q5F2E8	Taok1	Serine/threonine-protein kinase TAO1	187.997	161.537	183.265	121.064	114.55	107.15
Q8BGT8	Phyhipl	Phytanoyl-CoA hydroxylase-interacting protein-like	103.162	97.0198	95.3313	117.46	117.24	114.435
Q3UZ39	Lrrfip1	Leucine-rich repeat flightless-interacting protein 1	363.125	410.937	401.144	279.89	288.443	292.983
Q8VI95	Oas1d	Inactive 2'-5'-oligoadenylate synthase 1D	1746.19	1824.77	1669.05	2880.78	2456.44	2630.39
P60334	Cdo1	Cysteine dioxygenase type 1	1619.13	1498	1480.87	2350.72	2275.22	2051.05
Q6NS57	Mapkbp1	Mitogen-activated protein kinase-binding protein 1	0	0	0	28.1149	46.5063	43.2935
Q8CDG1	Piwil2	Piwi-like protein 2	165.352	150.357	152.752	195.242	210.288	198.423
Q91WS0	Cisd1	CDGSH iron-sulfur domain-containing protein 1	2489.95	2482.22	2204.39	3527.33	3485.26	3176.06
Q9DBR7	Ppp1r12a	Protein phosphatase 1 regulatory subunit 12A	437.207	431.531	479.335	267.649	315.518	314.028
P50429	Arsb	Arylsulfatase B	105.959	94.7986	110.925	65.6227	72.175	67.0073
Q9CYH2	Prxl2a	Peroxiredoxin-like 2A	512.213	539.861	421.827	777.774	746.025	734.112
Q8CG47	Smc4	Structural maintenance of chromosomes protein 4	959.692	990.808	971.566	1054.07	1051.17	1079.25
Q9DBJ3	Baiap2l1	Brain-specific angiogenesis inhibitor 1-associated protein 2-like protein 1	406.561	442.274	456.497	307.637	316.854	334.522
Q9D8T4	Tvp23b	Golgi apparatus membrane protein TVP23 homolog B	404.109	440.455	396.424	305.172	269.149	256.515
P47199	Cryz	Quinone oxidoreductase	885.46	902.261	883.97	773.888	725.436	697.385
Q00993	Axl	Tyrosine-protein kinase receptor UFO	1181.06	945.862	1117.39	481.604	607.176	530.872
Q9ERV1	Mkrn2	E3 ubiquitin-protein ligase makorin-2	273.944	274.715	289.137	244.508	234.404	240.834
Q8BYN3	Itpk1	Inositol-tetrakisphosphate 1-kinase	518.758	537.304	546.623	589.09	600.771	603.413
Q9JHH9	Copz2	Coatomer subunit zeta-2	131.905	129.795	124.454	98.0386	108.062	98.1353
B2RSH2	Gnai1	Guanine nucleotide-binding protein G(i) subunit alpha-1	127.584	110.108	109.936	67.5199	55.714	44.9828
P70303	Ctps2	CTP synthase 2	3036.6	2991.28	2925.58	3938.1	3918.4	3578.19
Q9Z0F3	Bcl2l10	Bcl-2-like protein 10	749.68	816.725	794.191	533.102	384.492	472.697
Q04750	Top1	DNA topoisomerase 1	93.7735	77.5309	80.2685	48.3984	49.0697	50.5953
P98086	C1qa	Complement C1q subcomponent subunit A	35.4485	58.5371	56.3658	0	0	0
Q9JMK2	Csnk1e	Casein kinase I isoform epsilon	420.25	444.416	437.453	524.658	539.585	574.809
P43406	Itgav	Integrin alpha-V	1205.29	1077.03	1168.21	882.7	900.354	872.418
Q9WUM3	Coro1b	Coronin-1B	1211.07	1215.25	1196.54	1421.21	1531.09	1565.52
Q9Z1S5	Septin3	Neuronal-specific septin-3	67.3982	78.7625	56.7662	22.8916	26.1472	21.9677
A2A8N0	Pramel26	PRAME-like 26	416.797	398.502	391.883	610.507	578.075	528.292
Q9DAM7	Tmem263	Transmembrane protein 263	382.369	337.142	373.556	207.406	254.321	236.205
Q08879	Fbln1	Fibulin-1	429.498	432.603	385.558	281.633	302.766	309.952
Q8BGH2	Samm50	Sorting and assembly machinery component 50 homolog	1379.36	1393.33	1333.54	1557.79	1503.29	1530.97
Q99JZ0	Sdcbp2	Syntenin-2	812.161	777.161	702.972	465.633	537.076	511.455
Q8CIG8	Prmt5	Protein arginine N-methyltransferase 5	2045.49	1870.53	1795.91	1397.8	1395.13	1310.27
Q9DB94	Wdr53	WD repeat-containing protein 53	289.48	263.824	249.12	384.17	427.341	379.961
Q9JLN9	Mtor	Serine/threonine-protein kinase mTOR	719.503	701.256	701.845	771.386	775.829	754.482
C0HKD8	Mfap1a	Microfibrillar-associated protein 1A	156.709	137.492	148.268	107.589	110.633	110.021
O35459	Ech1	Delta(3,5)-Delta(2,4)-dienoyl-CoA isomerase, mitochondrial	158.804	171.511	168.528	114.782	105.329	127.449
A6H8H2	Dennd4c	DENN domain-containing protein 4C	143.379	135.115	129.18	165.01	162.595	165.026
E9PWQ3	Col6a3	Collagen, type VI, alpha 3	221.792	182.702	229.228	59.7401	104.06	67.302
P52430	Pon1	Serum paraoxonase/arylesterase 1	191.05	172.959	178.47	132.031	130.12	143.385
P50544	Acadvl	Very long-chain specific acyl-CoA dehydrogenase, mitochondrial	419.564	404.156	398.9	475.546	507.579	479.347
Q6GV12	Kdsr	3-ketodihydrosphingosine reductase	913.831	917.394	922.172	741.051	705.143	627.45
A2AIV2	Virma	Protein virilizer homolog	195.614	211.501	207.963	154.885	157.424	136.226
Q66X19	Nlrp4e	NACHT, LRR and PYD domains-containing protein 4E	2275.11	2533.3	2496.75	3801.43	3367.32	3397.57
Q03146	Ddr1	Epithelial discoidin domain-containing receptor 1	42.8962	34.0507	39.568	62.2556	59.8345	68.6323
Q6ZQF7	Jade2	E3 ubiquitin-protein ligase Jade-2	32.5946	39.5301	37.7149	50.3258	51.5353	53.3013
Q9Z2A7	Dgat1	Diacylglycerol O-acyltransferase 1	306.403	326.759	300.448	386.423	371.944	368.991
Q8BG81	Poldip3	Polymerase delta-interacting protein 3	87.1988	63.3914	78.2646	24.9375	31.6894	26.8295
Q9DC63	Fbxo3	F-box only protein 3	302.566	316.639	326.03	245.79	205.829	223.999
Q99L02	Pagr1a	PAXIP1-associated glutamate-rich protein 1A	26.5268	38.3609	45.3261	0	0	0
Q9JHW4	Eefsec	Selenocysteine-specific elongation factor	804.521	790.636	844.894	694.559	649.125	675.926
Q60631	Grb2	Growth factor receptor-bound protein 2	922.808	804.707	841.209	586.526	627.196	615.117
Q9WUK6	Zbtb18	Zinc finger and BTB domain-containing protein 18	86.9135	81.3483	72.8287	123.755	116.693	110.988
Q3U466	Cln6	Ceroid-lipofuscinosis, neuronal 6	130.929	138.131	116.528	78.4405	58.7697	74.1627
Q8BVU5	Nudt9	ADP-ribose pyrophosphatase, mitochondrial	731.727	731.77	682.591	961.924	872.621	939.403
P62071	Rras2	Ras-related protein R-Ras2	707.593	713.924	716.859	593.979	624.101	562.799
Q8K2I1	Fntb	Protein farnesyltransferase subunit beta	253.4	255.787	252.304	313.437	291.883	294.149
Q04447	Ckb	Creatine kinase B-type	52628.5	53507.8	51835.2	45978.6	41761.9	44068.5
Q91YE6	Ipo9	Importin-9	4443.44	4156.56	4336.35	5750.02	5311.98	5291.61
Q8R242	Ctbs	Di-N-acetylchitobiase	75.7752	77.7235	75.1632	64.437	67.8954	62.8382
Q8VIH1	Nobox	Homeobox protein NOBOX	534.323	463.219	543.881	681.068	708.641	729.221
Q61140	Bcar1	Breast cancer anti-estrogen resistance protein 1	326.854	314.965	299.898	412.699	411.503	380.118
Q8VCU0	Angel1	Protein angel homolog 1	197.903	185.975	194.984	159.352	167.513	157.137
Q8VD26	Tmem143	Transmembrane protein 143	108.434	126.504	108.132	175.327	167.945	193.718
Q6ZWY8	Tmsb10	Thymosin beta-10	12205.5	12398.1	11663	9242.39	7834.17	7420.31
Q9DBR0	Akap8	A-kinase anchor protein 8	104.019	92.5678	106.904	63.756	70.4651	58.4416
Q8R088	Golph3l	Golgi phosphoprotein 3-like	151.756	159.238	150.05	220.451	216.407	251.618
Q3THE2	Myl12b	Myosin regulatory light chain 12B	6265.58	6060.29	6003.32	5046.76	5113.31	5416.58
P70333	Hnrnph2	Heterogeneous nuclear ribonucleoprotein H2	101.205	108.787	99.5736	79.7491	78.8508	70.6165
Q9WV91	Ptgfrn	Prostaglandin F2 receptor negative regulator	1727.03	1563.76	1613.95	1252.14	1280.6	1326.33
Q8BMI3	Gga3	ADP-ribosylation factor-binding protein GGA3	247.663	239.688	253.852	334.034	321.327	299.723
Q811L6	Mast4	Microtubule-associated serine/threonine-protein kinase 4	141.908	147.685	143.641	174.093	184.135	194.129
Q61239	Fnta	Protein farnesyltransferase/geranylgeranyltransferase type-1 subunit alpha	356.28	318.125	338.713	436.601	416.065	416.302
Q4JIM5	Abl2	Tyrosine-protein kinase ABL2	521.524	587.856	572.77	425.053	431.053	428.725
Q923T9	Camk2g	Calcium/calmodulin-dependent protein kinase type II subunit gamma	520.308	539.348	501.58	913.277	751.438	846.349
Q9D1C8	Vps28	Vacuolar protein sorting-associated protein 28 homolog	218.906	198.982	210.367	171.872	167.865	162.091
Q3TRM4	Pnpla6	Patatin-like phospholipase domain-containing protein 6	267.662	273.906	260.086	302.273	301.095	314.819
Q61592	Gas6	Growth arrest-specific protein 6	663.104	532.736	568.621	286.904	336.291	326.087
Q4FZG7	Timm8a2	Putative mitochondrial import inner membrane translocase subunit Tim8 A-B	365.337	401.217	415.599	244.218	267.301	288.02
Q8K2Z2	Prpf39	Pre-mRNA-processing factor 39	152.148	150.447	156.251	117.984	126.486	108.731
Q6GQV7	Edrf1	Erythroid differentiation-related factor 1	121.613	115.317	110.73	138.603	145.392	148.935
Q3UVK0	Ermp1	Endoplasmic reticulum metallopeptidase 1	805.379	802.743	724.452	601.018	601.685	609.931
O88445	Aurkc	Aurora kinase C	85.1098	92.2134	88.6116	116.74	116.773	107.038
Q8R1T1	Chmp7	Charged multivesicular body protein 7	132.806	135.779	113.52	191.922	180.428	205.53
Q9CQY5	Magt1	Magnesium transporter protein 1	597.65	571.399	620.063	481.338	506.787	492.626
Q8CEC0	Nup88	Nuclear pore complex protein Nup88	664.239	695.534	641.877	872.668	907.071	816.527
Q9CW03	Smc3	Structural maintenance of chromosomes protein 3	138.368	146.033	116.421	70.8067	79.1822	71.0457
Q8BGQ7	Aars1	Alanine--tRNA ligase, cytoplasmic	1053.92	1049.66	1076.37	1154	1137.29	1123.36
Q9DBR1	Xrn2	5'-3' exoribonuclease 2	104.728	101.515	93.6751	75.1239	75.7627	67.5474
A2A6Q5	Cdc27	Cell division cycle protein 27 homolog	109.951	98.6167	110.462	55.7805	73.1059	66.8554
P13864	Dnmt1	DNA (cytosine-5)-methyltransferase 1	50265.4	55027.1	52233.2	61437.8	62264.3	63888.3
Q6PFR5	Tra2a	Transformer-2 protein homolog alpha	129.127	134.296	121.998	101.791	96.3077	104.441
Q9CPW9	Metap1d	Methionine aminopeptidase 1D, mitochondrial	235.863	241.611	252.947	277.414	274.641	280.431
P55144	Tyro3	Tyrosine-protein kinase receptor TYRO3	349.414	287.392	314.191	187.84	207.388	190.162
Q8CFE4	Scyl2	SCY1-like protein 2	124.763	122.014	127.505	93.8244	104.587	103.451
Q9DBE0	Csad	Cysteine sulfinic acid decarboxylase	927.675	848.739	890.423	1346.88	1322.89	1167.04
Q8R0Y6	Aldh1l1	Cytosolic 10-formyltetrahydrofolate dehydrogenase	353.558	337.342	334.7	264.12	292.287	275.123
Q8R4I4	Gtf2a1l	TFIIA-alpha and beta-like factor	205.723	172.076	182.118	262.712	252.09	274.997
Q62093	Srsf2	Serine/arginine-rich splicing factor 2	946.454	974.957	960.837	735.214	793.686	824.879
P00375	Dhfr	Dihydrofolate reductase	3142.75	3412.64	3366.06	4037.64	4345.52	4467.76
Q9EST4	Psmg2	Proteasome assembly chaperone 2	223.18	212.466	201.112	171.069	161.59	169.521
P55096	Abcd3	ATP-binding cassette sub-family D member 3	858.311	807.644	812.411	984.445	938.283	957.907
Q69ZB8	Zcchc2	Zinc finger CCHC domain-containing protein 2	156.571	145.847	152.509	174.834	185.495	179.026
Q3TSG4	Alkbh5	RNA demethylase ALKBH5	406.927	477.791	467.919	618.261	700.505	694.346
O08788	Dctn1	Dynactin subunit 1	627.997	621.036	647.589	698.997	721.683	737.238
Q9D7J9	Echdc3	Enoyl-CoA hydratase domain-containing protein 3, mitochondrial	916.886	993.226	905.005	1164.07	1137.72	1221.16
Q8VED2	Bloc1s4	Biogenesis of lysosome-related organelles complex 1 subunit 4	241.763	255.02	224.361	183.964	184.159	183.304
Q9DBB8	Dhdh	Trans-1,2-dihydrobenzene-1,2-diol dehydrogenase	163.73	161.983	153.808	135.713	134.484	140.661
Q99M71	Epdr1	Mammalian ependymin-related protein 1	431.732	432.915	512.61	286.783	292.562	284.779
Q91X97	Ncald	Neurocalcin-delta	2041.89	1982.19	1904.81	2464.09	2295.79	2454.94
Q9QX47	Son	Protein SON	267.996	248.377	246.953	206.079	184.807	184
Q9CXS4	Cenpv	Centromere protein V	215.662	181.169	236.681	105.646	110.853	108.394
Q9JLB2	Pals1	Protein PALS1	110.419	111.675	106.139	92.0404	84.0323	92.1201
Q3UV70	Pdp1	[Pyruvate dehydrogenase [acetyl-transferring]]-phosphatase 1, mitochondrial	363.269	390.131	353.615	453.604	443.97	473.346
O54988	Slk	STE20-like serine/threonine-protein kinase	3960.7	4150.18	3999.41	2830.44	3061.57	3320.93
Q9R0U0	Srsf10	Serine/arginine-rich splicing factor 10	185.422	154.21	148.976	90.8316	83.3319	92.5035
Q8R0J7	Vps37b	Vacuolar protein sorting-associated protein 37B	167.5	152.595	158.059	98.72	120.821	100.001
Q3UGR5	Hdhd2	Haloacid dehalogenase-like hydrolase domain-containing protein 2	487.496	499.843	496.65	458.186	440.166	434.81
Q99P72	Rtn4	Reticulon-4	1130.62	1130.78	1214.58	941.886	984.7	970.067
A6H630	Armt1	Damage-control phosphatase ARMT1	191.005	185.95	185.84	169.765	160.99	169.299
Q9D2G2	Dlst	Dihydrolipoyllysine-residue succinyltransferase component of 2-oxoglutarate dehydrogenase complex, mitochondrial	6121.48	5872.4	5760.5	7436.65	7266.29	6860.03
Q9DCL8	Ppp1r2	Protein phosphatase inhibitor 2	1076.39	1120.91	1072.33	995.969	988.382	983.045
O70405	Ulk1	Serine/threonine-protein kinase ULK1	70.6686	87.3935	82.3796	112.805	120.559	126.361
Q9R1S8	Capn7	Calpain-7	522.876	536.568	503.495	457.166	452.052	463.138
Q148V7	Relch	RAB11-binding protein RELCH	1104.53	1206.52	1159.91	885.833	952.845	946.49
P51855	Gss	Glutathione synthetase	1094.29	1032.3	948.376	754.938	706.185	657.478
Q8R2Q8	Bst2	Bone marrow stromal antigen 2	1242.39	1242.65	1130.99	916.52	917.133	979.808
Q3UWL8	Pfdn4	Prefoldin subunit 4	2327.66	2495.53	2314.73	1934.89	1734.32	1695.01
Q4KMM3	Oxr1	Oxidation resistance protein 1	123.547	91.3238	99.7932	194.808	223.556	183.674
Q9DBG3	Ap2b1	AP-2 complex subunit beta	4114	3910	3974.58	3592.18	3403.3	3458.18
Q8R5F3	Oard1	ADP-ribose glycohydrolase OARD1	449.375	471.342	465.938	373.893	313.651	348.548
Q8C878	Uba3	NEDD8-activating enzyme E1 catalytic subunit	201.214	192.155	187.62	160.032	141.883	141.188
Q8VEL0	Mospd1	Motile sperm domain-containing protein 1	717.047	705.75	649.63	555.626	564.575	541.08
Q8VDI7	Ubac1	Ubiquitin-associated domain-containing protein 1	247.082	234.21	235.514	286.274	269.855	277.897
D3YZZ5	Tmed7	Transmembrane p24-trafficking protein 7	859.962	819.513	841.122	756.703	714.426	721.913
Q9R1X4	Timeless	Protein timeless homolog	43.7291	42.859	37.3789	91.1744	76.2972	102.302
P97313	Prkdc	DNA-dependent protein kinase catalytic subunit	279.937	288.668	262.401	327.09	340.947	328.877
Q8K2C7	Os9	Protein OS-9	1238.51	1302.04	1202.05	1422.99	1439.16	1434.32
Q8VE18	Smg8	Nonsense-mediated mRNA decay factor SMG8	275.666	296.578	304.695	357.526	360.997	344.736
Q8R2R9	Ap3m2	AP-3 complex subunit mu-2	217.013	224.022	244.472	172.638	153.259	146.24
Q8BZM1	Glmn	Glomulin	2595.81	2779.78	2740.42	3371.34	3137.71	3245.48
Q99J39	Mlycd	Malonyl-CoA decarboxylase, mitochondrial	635.11	604.721	623.577	809.351	750.435	739.887
Q9D8Y1	Tmem126a	Transmembrane protein 126A	1195.84	1237.04	1128.43	974.013	891.016	876.001
Q9CWR8	Dnmt3l	DNA (cytosine-5)-methyltransferase 3-like	271.892	265.696	272.342	462.303	390.837	393.906
Q8CGA2	Tbc1d14	TBC1 domain family member 14	100.375	121.26	100.82	150.454	149.678	150.784
Q8K2V1	Ppp4r1	Serine/threonine-protein phosphatase 4 regulatory subunit 1	1207.38	1177.13	1162.88	1549.4	1443.56	1403.03
Q5SYH2	Tmem199	Transmembrane protein 199	1047.74	1080.54	921.863	1400.95	1474.77	1337.73
Q60714	Slc27a1	Long-chain fatty acid transport protein 1	336.435	347.061	336.755	404.639	421.5	387.563
Q07105	Gdf9	Growth/differentiation factor 9	10477.2	12260.1	10870.3	14518	15675.9	15288
Q8BU47	Ftdc2	Ferritin	26627	27978.2	27820.1	31378.5	33327.8	33875.8
Q9CWV6	Prkrip1	PRKR-interacting protein 1	56.2559	62.2879	58.2251	90.3152	105.609	88.1337
Q9JHW2	Nit2	Omega-amidase NIT2	1759.7	1675.5	1761.23	1520.81	1444.74	1403.2
Q921G8	Tubgcp2	Gamma-tubulin complex component 2	609.328	612.915	607.291	624.039	630.473	624.381
Q6P5D4	Cep135	Centrosomal protein of 135 kDa	156.767	153.769	165.205	190.364	181.801	183.531
F6ZDS4	Tpr	Nucleoprotein TPR	574.55	574.502	562.624	541.051	545.367	546.075
Q8VHI3	Pofut2	GDP-fucose protein O-fucosyltransferase 2	476.583	474.839	414.026	676.294	600.411	649.372
Q8BGS1	Epb41l5	Band 4.1-like protein 5	502.333	580.298	600.374	343.615	329.039	382.578
Q9DD02	Hikeshi	Protein Hikeshi	1197.02	1194.57	1117.88	1849.4	1704.35	1562.51
Q8K2Q7	Brox	BRO1 domain-containing protein BROX	931.788	825.651	816.639	634.132	592.121	561.476
Q9EPK7	Xpo7	Exportin-7	1438.36	1465.39	1502.31	1829.15	1690.69	1726.23
Q8R326	Pspc1	Paraspeckle component 1	525.816	455.551	444.695	281.684	323.176	302.584
Q8JZK9	Hmgcs1	Hydroxymethylglutaryl-CoA synthase, cytoplasmic	430.918	421.55	468.779	345.426	305.451	329.122
P38647	Hspa9	Stress-70 protein, mitochondrial	10979.9	11289.2	10835.8	9988.77	10129.2	9735.7
O08638	Myh11	Myosin-11	3384.03	3239.91	3132.58	2827.61	2774.05	2756.1
Q7TSQ8	Pdpr	Pyruvate dehydrogenase phosphatase regulatory subunit, mitochondrial	765.614	769.391	751.182	811.697	836.404	843.77
Q921X9	Pdia5	Protein disulfide-isomerase A5	655.943	652.518	614.065	733.215	780.711	767.008
P48193	Epb41	Protein 4.1	117.968	122.545	117.14	82.6	96.2313	94.4262
Q99MN9	Pccb	Propionyl-CoA carboxylase beta chain, mitochondrial	1270.88	1227.28	1222.78	1334.48	1355.59	1337.41
Q6ZPE2	Sbf1	Myotubularin-related protein 5	447.677	452.509	452.819	482.462	506.634	500.695
Q9CRG1	Tm7sf3	Transmembrane 7 superfamily member 3	1083.36	1042.26	973.331	1312.03	1279.03	1232.43
Q7TNV0	Dek	Protein DEK	200.93	203.082	211.017	155.054	165.094	175.065
Q9DCL9	Paics	Bifunctional phosphoribosylaminoimidazole carboxylase/phosphoribosylaminoimidazole succinocarboxamide synthetase	1617.02	1634.36	1631.01	1974.17	2252.89	2164.09
A2A8L5	Ptprf	Receptor-type tyrosine-protein phosphatase F	677.345	603.847	597.587	786.075	849.5	819.225
O55057	Pde6d	Retinal rod rhodopsin-sensitive cGMP 3',5'-cyclic phosphodiesterase subunit delta	219.241	213.425	200.976	258.532	284.99	288.126
P50396	Gdi1	Rab GDP dissociation inhibitor alpha	1106.22	1069.63	1100.63	946.775	915.472	849.217
Q99PU8	Dhx30	ATP-dependent RNA helicase DHX30	124.78	129.993	139.808	158.641	157.761	158.894
O88811	Stam2	Signal transducing adapter molecule 2	680.533	596.105	637.737	492.323	487.819	467.079
P32067	Ssb	Lupus La protein homolog	1559.57	1593.3	1518.15	1789.16	1899.74	1954.79
Q9Z1S0	Bub1b	Mitotic checkpoint serine/threonine-protein kinase BUB1 beta	433.881	421.718	413.562	490.303	534.016	535.367
Q64729	Tgfbr1	TGF-beta receptor type-1	487.549	570.345	562.883	330.614	352.862	382.582
Q80ZJ1	Rap2a	Ras-related protein Rap-2a	772.467	727.542	717.518	602.332	631.971	584.119
P26350	Ptma	Prothymosin alpha	10428.4	9492.34	10524.2	8026.27	7148.44	7685.09
O54890	Itgb3	Integrin beta-3	337.249	321.159	361.08	266.576	240.661	259.038
O35075	Vps26c	Vacuolar protein sorting-associated protein 26C	36.5391	37.8638	41.1671	30.4987	28.7544	29.6673
P49935	Ctsh	Pro-cathepsin H	134.921	120.817	132.965	164.353	184.242	184.022
Q3TYA6	Mphosph8	M-phase phosphoprotein 8	203.97	219.167	223.387	174.196	176.542	181.689
Q8C0I1	Agps	Alkyldihydroxyacetonephosphate synthase, peroxisomal	418.246	437.237	408.995	331.536	349.929	362.222
Q9QXD8	Limd1	LIM domain-containing protein 1	52.7189	55.3716	48.0358	68.9705	77.0208	79.4686
P16546	Sptan1	Spectrin alpha chain, non-erythrocytic 1	770.618	702.177	809.236	561.41	552.422	581.215
P54116	Stom	Stomatin	705.794	652.312	692.868	867.842	803.592	827.092
Q8JZX4	Rbm17	Splicing factor 45	578.201	589.892	653.077	414.039	418.656	467.24
E9Q7P1	Col22a1	Collagen, type XXII, alpha 1	252.789	257.551	287.677	194.35	199.594	202.192
Q9JJ11	Tacc3	Transforming acidic coiled-coil-containing protein 3	14175.9	13155.5	12682.2	18155.1	17084.8	16526.6
Q99MX0	Tktl1	Transketolase-like protein 1	58.4659	51.6786	34.7114	1.75219	3.70504	7.81539
Q9DCR2	Ap3s1	AP-3 complex subunit sigma-1	749.464	755.518	822.02	545.73	556.249	622.483
Q8VDV3	Rab3il1	Guanine nucleotide exchange factor for Rab-3A	434.409	398.646	447.762	526.043	511.238	518.391
Q505B8	Syce2	Synaptonemal complex central element protein 2	160.959	169.353	161.929	186.315	200.706	198.188
Q9D1A2	Cndp2	Cytosolic non-specific dipeptidase	354.053	336.798	323.651	451.21	411.592	419.963
O35286	Dhx15	ATP-dependent RNA helicase DHX15	519.094	499.067	548.886	421.254	433.995	437.371
P63321	Rala	Ras-related protein Ral-A	587.092	659.678	645.277	830.273	956.202	955.743
P99027	Rplp2	60S acidic ribosomal protein P2	3661.29	3584.55	3608.09	4135.53	3948.15	3951.55
Q80Z38	Shank2	SH3 and multiple ankyrin repeat domains protein 2	93.681	75.1949	90.2673	29.1209	48.8121	36.5164
Q8R3D1	Tbc1d13	TBC1 domain family member 13	221.892	214.9	200.246	279.036	259.963	259.746
Q9WTP6	Ak2	Adenylate kinase 2, mitochondrial	14272.8	14483.2	13990	12597.6	11537.3	12349.5
Q91WK5	Gcsh	Glycine cleavage system H protein, mitochondrial	430.213	502.328	479.991	326.416	284.387	333.426
Q9D8E6	Rpl4	60S ribosomal protein L4	3826.51	3828.36	3847.48	4274.9	4075.54	4222.63
O88968	Tcn2	Transcobalamin-2	398.383	379.993	391.904	568.713	523.66	490.968
Q99K51	Pls3	Plastin-3	788.489	914.081	738.071	468.666	507.185	505.678
O88597	Becn1	Beclin-1	471.591	435.262	411.186	599.697	563.299	554.126
Q6A028	Swap70	Switch-associated protein 70	152.457	131.032	135.923	95.5012	82.6903	98.1041
Q9D892	Itpa	Inosine triphosphate pyrophosphatase	1362.14	1363.55	1358.86	1162.45	1186.93	1063.46
Q8HWB2	H2-Q4	Histocompatibility 2, Q region locus 4	290.642	287.906	277.587	213.633	182.219	224.425
P97855	G3bp1	Ras GTPase-activating protein-binding protein 1	366.541	304.144	313.69	179.932	211.605	206.458
Q07076	Anxa7	Annexin A7	18561.4	17902.7	17585.9	20952.5	20254.6	20007.6
Q9Z1J3	Nfs1	Cysteine desulfurase, mitochondrial	562.134	600.365	549.858	734.92	675.766	708.245
P35235	Ptpn11	Tyrosine-protein phosphatase non-receptor type 11	1736.2	1749.45	1648.59	2083.9	1961.78	1975.49
Q8VH37	Hdac8	Histone deacetylase 8	46.5185	27.0455	31.3099	0	0	0
Q8BFP9	Pdk1	[Pyruvate dehydrogenase (acetyl-transferring)] kinase isozyme 1, mitochondrial	531.678	563.209	502.925	697.525	643.551	670.99
P46414	Cdkn1b	Cyclin-dependent kinase inhibitor 1B	222.957	262.093	225.902	152.68	167.026	153.614
Q9EQ28	Pold3	DNA polymerase delta subunit 3	2501.72	2436.38	2494.18	3183.99	3736.5	3390.44
Q9R1E0	Foxo1	Forkhead box protein O1	174.361	202.167	201.396	122.976	127.813	140.547
Q6IRU2	Tpm4	Tropomyosin alpha-4 chain	569.316	611.526	674.156	425.632	433.951	446.368
Q9Z2R6	Unc119	Protein unc-119 homolog A	19.6649	13.1134	39.1023	68.6129	71.2557	70.6813
P01027	C3	Complement C3	1880.11	1579.29	2008.6	1101.03	1043.41	1054.69
P10639	Txn	Thioredoxin	2691.16	2740.36	2882.76	2403.05	2209.92	2277.13
Q8BUR3	Foxj3	Forkhead box protein J3	332.384	406.334	369.404	239.016	243.847	246.598
Q9CQJ4	Rnf2	E3 ubiquitin-protein ligase RING2	71.7592	66.175	79.4966	48.9581	46.3944	50.6221
Q9D023	Mpc2	Mitochondrial pyruvate carrier 2	381.507	363.974	386.771	468.902	432.349	460.661
Q9WUD1	Stub1	E3 ubiquitin-protein ligase CHIP	1656.23	1638.08	1551.71	2171.96	1994.13	1961.94
Q8CHI8	Ep400	E1A-binding protein p400	47.0621	43.0523	45.3902	55.5763	57.969	62.3338
P15105	Glul	Glutamine synthetase	247.98	267.502	220.803	168.804	155.975	145.537
D4AFX7	Dnajc13	DnaJ heat shock protein family (Hsp40) member C13	1023.4	1008.54	1006.8	1220.59	1132.06	1157.76
Q6NZN0	Rbm26	RNA-binding protein 26	320.596	335.34	327.318	205.252	259.573	232.726
Q921Z5	Tnfaip8	Tumor necrosis factor alpha-induced protein 8	234.43	287.116	223.144	405.446	362.194	387.973
E9Q777	Akap11	A kinase (PRKA) anchor protein 11	28.3006	29.6117	28.5423	43.8583	49.3949	40.2779
Q9QY73	Tmem59	Transmembrane protein 59	427.753	397.899	357.908	547.131	508.392	539.425
Q8BFQ9	Klhl42	Kelch-like protein 42	127.444	121.731	102.759	61.3965	75.0692	60.2279
P26883	Fkbp1a	Peptidyl-prolyl cis-trans isomerase FKBP1A	3104.18	3240.68	3048.27	2630.53	2719.28	2486.02
P57716	Ncstn	Nicastrin	1199.57	1281.5	1177.02	1489.82	1519.55	1417.52
P50096	Impdh1	Inosine-5'-monophosphate dehydrogenase 1	379.219	363.423	318.892	239.445	254.52	237.897
O35350	Capn1	Calpain-1 catalytic subunit	918.791	914.081	879.724	770.766	791.679	820.131
O70439	Stx7	Syntaxin-7	804.511	767.361	759.615	694.021	655.052	661.994
P60898	Polr2i	DNA-directed RNA polymerase II subunit RPB9	681.399	702.239	617.078	924.835	1035.38	898.395
Q8BG73	Sh3bgrl2	SH3 domain-binding glutamic acid-rich-like protein 2	714.12	742.935	634.768	461.813	477.693	517.879
P97798	Neo1	Neogenin	298.519	255.315	243.296	172.257	165.156	155.311
Q8BG94	Commd7	COMM domain-containing protein 7	66.0237	70.5283	69.0391	54.6249	43.8926	47.295
Q8BHG1	Nrdc	Nardilysin	2354.45	2245.09	2384.24	2092.46	2071.01	2075.15
Q99K67	Aass	Alpha-aminoadipic semialdehyde synthase, mitochondrial	10266.1	10298.9	9724.72	12620.2	12485.1	11604.4
Q925N0	Sfxn5	Sideroflexin-5	255.943	241.091	233.189	171.204	196.249	189.001
P42567	Eps15	Epidermal growth factor receptor substrate 15	909.139	902.297	904.142	1124.84	1173.03	1048.56
Q3ULA2	Btrc	F-box/WD repeat-containing protein 1A	308.914	282.578	321.31	455.577	464.085	399.045
Q8K3K8	Optn	Optineurin	683.531	603.531	636.227	500.85	511.358	504.739
Q8BX10	Pgam5	Serine/threonine-protein phosphatase PGAM5, mitochondrial	1719.17	1725.49	1700.42	1642.46	1590.21	1594.96
Q8CCS6	Pabpn1	Polyadenylate-binding protein 2	427.194	364.146	392.778	245.543	268.231	288.416
Q9WUU7	Ctsz	Cathepsin Z	110.912	123.504	136.482	80.7875	70.1809	79.4966
Q03958	Pfdn6	Prefoldin subunit 6	4896.27	5215.64	4818.34	4294.94	4155.91	4255.63
Q8BGI1	Rnf24	RING finger protein 24	254.515	266.825	248.585	305.993	312.479	291.859
O35387	Hax1	HCLS1-associated protein X-1	190.127	178.558	148.376	249.717	241.216	259.104
P70353	Nfyc	Nuclear transcription factor Y subunit gamma	135.77	114.393	121.896	69.5722	86.4093	68.462
O55143	Atp2a2	Sarcoplasmic/endoplasmic reticulum calcium ATPase 2	6106.07	5788.02	5572.06	4903.02	4471.74	4645.14
Q99M31	Hspa14	Heat shock 70 kDa protein 14	183.836	163.932	179.367	210.625	209.934	210.673
O08992	Sdcbp	Syntenin-1	1546.56	1218.37	1378.98	745.881	870.388	744.086
E9Q912	Rap1gds1	Rap1 GTPase-GDP dissociation stimulator 1	905.828	872.125	810.678	1260.33	1141.74	1109.47
Q9D7M8	Polr2d	DNA-directed RNA polymerase II subunit RPB4	1374.01	1560.6	1465.7	1920.41	1892.41	1778.19
Q9QY53	Nphp1	Nephrocystin-1	23.8349	28.5555	32.4791	42.0595	45.57	43.6223
P46096	Syt1	Synaptotagmin-1	100.882	91.3283	100.86	65.9439	57.2396	73.279
Q01065	Pde1b	Dual specificity calcium/calmodulin-dependent 3',5'-cyclic nucleotide phosphodiesterase 1B	275.911	273.22	289.981	426.498	360.618	390.886
Q923U0	Tom1l1	TOM1-like protein 1	497.433	483.658	464.914	423.66	427.15	430.222
P58686	Bbln	Bublin coiled-coil protein	240.54	280.645	223.055	145.897	150.151	153.469
Q640Q5	Pan3	PAN2-PAN3 deadenylation complex subunit Pan3	1208.81	1141.27	1103.22	928.729	968.14	974.059
P59017	Bcl2l13	Bcl-2-like protein 13	450.033	468.081	429.211	386.631	385.345	379.559
Q8CG19	Ltbp1	Latent-transforming growth factor beta-binding protein 1	91.2004	83.8714	76.4773	57.328	55.5108	60.9842
Q3UVG3	Fam91a1	Protein FAM91A1	288.908	293.338	297.98	265.332	263.628	275.173
Q91XW8	Fkbp6	Inactive peptidyl-prolyl cis-trans isomerase FKBP6	242.726	236.741	234.048	305.131	292.657	274.359
Q6ZWQ0	Syne2	Nesprin-2	771.921	698.773	779.079	607.539	601.832	580.004
Q60596	Xrcc1	DNA repair protein XRCC1	203.401	215.895	213.342	284.551	297.845	339.459
Q501J6	Ddx17	Probable ATP-dependent RNA helicase DDX17	1025.54	875.873	899.75	603.578	645.262	678.846
Q03734	Serpina3m	Serine protease inhibitor A3M	46.9966	49.8367	79.3533	0	0	0
Q8K0H7	Slc45a3	Solute carrier family 45 member 3	782.807	957.05	773.047	1353.17	1185.57	1288.16
Q9D7B6	Acad8	Isobutyryl-CoA dehydrogenase, mitochondrial	105.27	111.142	98.9954	83.2523	75.6807	70.8732
Q9ERE7	Mesd	LRP chaperone MESD	429.75	414.137	432.608	363.279	312.828	329.066
Q8BMF4	Dlat	Dihydrolipoyllysine-residue acetyltransferase component of pyruvate dehydrogenase complex, mitochondrial	5768.75	6104.9	5680.27	7567.48	7531.22	6874.51
Q6PEE3	Rrm2b	Ribonucleoside-diphosphate reductase subunit M2 B	1826.46	1968.74	1820.85	1603.35	1558.37	1597.16
Q5SV85	Synrg	Synergin gamma	408.778	419.543	387.799	345.02	350.963	330.262
Q8R2Q4	Gfm2	Ribosome-releasing factor 2, mitochondrial	374.179	365.915	369.56	441.211	462.258	419.56
Q9CWG8	Ndufaf7	Protein arginine methyltransferase NDUFAF7, mitochondrial	668.597	677.452	650.54	856.638	833	769.409
P35761	Ttk	Dual specificity protein kinase TTK	425.568	451.398	442.539	484.232	502.551	506.665
Q8BJ05	Zc3h14	Zinc finger CCCH domain-containing protein 14	148.006	149.896	159.637	130.959	130.85	133.229
Q8BZM0	Klhl12	Kelch-like protein 12	69.1101	85.2369	77.48	115.96	110.442	103.934
P15920	Atp6v0a2	V-type proton ATPase 116 kDa subunit a 2	432.206	396.806	413.228	488.496	473.195	473.625
Q9CXL3		Uncharacterized protein C7orf50 homolog	70.7844	91.7647	69.3869	136.017	166.297	137.244
Q9CPP0	Npm3	Nucleoplasmin-3	466.193	432.554	404.408	299.872	312.986	251.096
P59328	Wdhd1	WD repeat and HMG-box DNA-binding protein 1	212.307	224.63	205.635	262.379	296.256	295.779
Q9QXE2	Poll	DNA polymerase lambda	52.9674	69.0758	46.6998	92.1319	94.8152	97.5431
Q80Y55	Bsdc1	BSD domain-containing protein 1	390.123	411.783	385.161	446.723	461.587	444.333
Q8BHN1	Txlng	Gamma-taxilin	250.739	274.387	237.711	311.586	318.681	324.565
Q91YR5	Mettl13	eEF1A lysine and N-terminal methyltransferase	48.418	45.2561	45.1177	35.736	29.4202	35.131
P35585	Ap1m1	AP-1 complex subunit mu-1	3253.29	3071.69	3076.98	2627.07	2455.7	2256.54
Q9QZM0	Ubqln2	Ubiquilin-2	312.244	351.428	302.869	215.516	145.363	182.972
Q9D1M4	Eef1e1	Eukaryotic translation elongation factor 1 epsilon-1	725.901	716.988	646.128	491.073	541.993	543.116
Q9CZW5	Tomm70	Mitochondrial import receptor subunit TOM70	723.999	693.256	677.882	790.66	834.793	796
Q9QY81	Nup210	Nuclear pore membrane glycoprotein 210	136.806	152.631	154.389	116.589	114.135	117.594
Q9Z280	Pld1	Phospholipase D1	351.279	349.361	363.466	474.239	426.294	430.684
Q8VIK2	Mpv17l2	Mpv17-like protein 2	20.8718	39.3507	35.8282	72.3049	63.7544	64.9912
Q3U3D7	Tmem131l	Transmembrane protein 131-like	177.09	178.154	172.337	133.034	150.237	148.311
Q80TL7	Mon2	Protein MON2 homolog	522.402	506.666	551.782	668.071	613.138	655.951
O35625	Axin1	Axin-1	51.8148	59.7103	56.0802	69.8974	69.8984	67.79
Q8VIK3	H1.8	Histone H1.8	693.901	664.005	700.753	865.572	926.358	1014.45
P45952	Acadm	Medium-chain specific acyl-CoA dehydrogenase, mitochondrial	280.747	254.227	248.648	204.223	181.794	197.816
Q8BTY8	Scfd2	Sec1 family domain-containing protein 2	628.036	601.125	615.544	659.186	656.377	660.512
Q9JK81	Myg1	MYG1 exonuclease	176.981	152.832	153.158	277.043	230.139	243.806
L7N1Y0	Dnah7b	Dynein, axonemal, heavy chain 7B	22.3596	18.2273	22.5277	2.59827	10.421	4.94003
Q02248	Ctnnb1	Catenin beta-1	536.235	491.432	589.037	377.992	389.165	373.894
Q8BFV2	Pcid2	PCI domain-containing protein 2	174.876	201.264	188.917	145.394	141.068	147.684
Q5XG73	Acbd5	Acyl-CoA-binding domain-containing protein 5	222.941	219.524	199.655	260.707	276.362	258.291
Q5SSH7	Zzef1	Zinc finger ZZ-type and EF-hand domain-containing protein 1	346.29	313.449	342.97	389.13	396.897	403.446
O09005	Degs1	Sphingolipid delta(4)-desaturase DES1	1435.86	1480.21	1246.76	1830.97	1813.75	1760.11
Q9D868	Ppih	Peptidyl-prolyl cis-trans isomerase H	813.59	764.715	720.595	1114.82	990.846	997.632
Q8VDM6	Hnrnpul1	Heterogeneous nuclear ribonucleoprotein U-like protein 1	86.9254	71.4039	69.7334	46.67	45.5388	42.215
P58544	Btbd1	BTB/POZ domain-containing protein 1	66.3873	77.7116	66.9276	96.9425	101.859	91.4044
G3X9K3	Arfgef1	Brefeldin A-inhibited guanine nucleotide-exchange protein 1	352.284	351.763	347.637	408.846	382.655	409.743
Q99J36	Thumpd1	THUMP domain-containing protein 1	115.916	103.552	120.504	74.8134	73.0135	85.7213
Q9Z0M6	Adgre5	Adhesion G protein-coupled receptor E5	107.949	101.942	116.721	85.1694	85.9477	82.5669
Q6PFH3	Dcaf15	DDB1- and CUL4-associated factor 15	0	0	0	29.58	57.386	48.289
Q5XJY4	Parl	Presenilins-associated rhomboid-like protein, mitochondrial	2621.58	2319.26	2274.97	3245.56	3120.51	2997.7
Q922F4	Tubb6	Tubulin beta-6 chain	18223	16822	16880.3	21948.4	21152.2	20168.1
Q3UA16	Spc25	Kinetochore protein Spc25	322.331	313.213	299.622	386.529	358.736	392.424
Q9R207	Nbn	Nibrin	94.5718	93.704	100.971	33.4812	50.2817	62.4722
Q6QI06	Rictor	Rapamycin-insensitive companion of mTOR	388.671	407.37	407.014	462.949	513.829	507.18
Q0VGB7	Ppp4r2	Serine/threonine-protein phosphatase 4 regulatory subunit 2	113.266	113.811	119.797	88.7781	88.9454	72.3037
Q8CFE2	Hpf1	Histone PARylation factor 1	48.6957	56.554	67.0207	29.2091	25.1777	19.5994
Q5DTU0	Afap1l2	Actin filament-associated protein 1-like 2	42.8657	41.4263	39.8199	21.6949	29.517	29.0183
O08532	Cacna2d1	Voltage-dependent calcium channel subunit alpha-2/delta-1	441.223	466.811	449.865	350.761	384.207	389.395
Q7TMK9	Syncrip	Heterogeneous nuclear ribonucleoprotein Q	1396.74	1334.19	1321.97	1100.98	1168.29	1193.4
Q5SQY2	Bod1	Biorientation of chromosomes in cell division protein 1	96.6035	88.3708	96.1875	109.489	115.983	118.895
Q9CQR6	Ppp6c	Serine/threonine-protein phosphatase 6 catalytic subunit	490.06	498.056	531.663	439.081	416.546	409.558
P14901	Hmox1	Heme oxygenase 1	105.434	89.1684	92.1724	64.8351	45.6358	54.0453
P08113	Hsp90b1	Endoplasmin	82625.3	81876.4	77679.1	71897.8	70130.2	67524
Q3TC93	Hs1bp3	HCLS1-binding protein 3	163.583	177.356	177.757	146.995	142.227	135.289
Q9CQZ0	Ormdl2	ORM1-like protein 2	191.487	172.418	205.991	112.36	134.671	103.397
P97364	Sephs2	Selenide, water dikinase 2	308.707	309.076	323.844	361.855	345.517	348.99
P97371	Psme1	Proteasome activator complex subunit 1	265.755	270.743	325.184	161.26	165.299	190.694
Q3TUH1	Tamm41	Phosphatidate cytidylyltransferase, mitochondrial	814.213	765.915	802.389	942.793	922.201	884.09
B2RXC6	Polr3a	DNA-directed RNA polymerase subunit	41.2019	41.964	44.2139	47.5922	47.56	49.0938
Q69ZF7	Cnnm4	Metal transporter CNNM4	277.428	299.803	304.42	248.395	224.948	229.95
Q9DBX2	Pdcl	Phosducin-like protein	43.0166	37.5711	42.5256	24.3756	16.5052	10.2965
F8VPN4	Agl	Glycogen debranching enzyme	453.445	431.084	444.174	567.835	527.94	514.114
Q8VD66	Abhd4	(Lyso)-N-acylphosphatidylethanolamine lipase	189.134	177.363	158.994	255.733	225.602	247.685
P13808	Slc4a2	Anion exchange protein 2	144.664	158.9	164.994	186.712	196.121	192.867
Q9ESM6	Gdpd2	Glycerophosphoinositol inositolphosphodiesterase GDPD2	513.637	406.411	544.374	177.198	269.232	215.883
Q80YN3	Bcas1	Breast carcinoma-amplified sequence 1 homolog	237.807	279.672	250.551	144.759	172.167	181.93
Q9R0X4	Acot9	Acyl-coenzyme A thioesterase 9, mitochondrial	719.355	794.086	782.59	634.737	628.71	647.163
P98083	Shc1	SHC-transforming protein 1	81.72	83.0254	88.7518	59.6774	60.8312	69.9555
Q6NSU3	Glt8d1	Glycosyltransferase 8 domain-containing protein 1	542.51	625.073	568.62	710.997	713.101	746.278
Q9D9Z5	Dda1	DET1- and DDB1-associated protein 1	90.6289	50.6803	61.6484	133.529	141.185	128.893
Q9JJ78	Pbk	Lymphokine-activated killer T-cell-originated protein kinase	128.971	151.355	152.049	85.1021	94.8984	103.395
Q99N93	Mrpl16	39S ribosomal protein L16, mitochondrial	192.835	185.908	184.33	158.066	164.292	146.417
Q3TZX8	Nol9	Polynucleotide 5'-hydroxyl-kinase NOL9	125.8	125.392	123.559	108.007	91.7413	96.554
Q9D7P9	Serpinb12	Serpin B12	326.227	297.422	325.24	245.483	263.58	233.914
Q8VE10	Naa40	N-alpha-acetyltransferase 40	92.6198	118.186	100.698	62.5607	40.9617	50.3128
Q8BHG2	Czib	CXXC motif containing zinc binding protein	1076.78	1117.48	1093.6	1011.78	947.8	959.574
Q5U430	Ubr3	E3 ubiquitin-protein ligase UBR3	1509.4	1445.15	1475.59	1300.38	1366.63	1301.12
Q9D2V7	Coro7	Coronin-7	613.946	621.117	594.397	739.845	783.916	702.959
Q8BW70	Usp38	Ubiquitin carboxyl-terminal hydrolase 38	162.441	152.345	162.449	196.247	192.317	180.783
Q9JIY5	Htra2	Serine protease HTRA2, mitochondrial	1374.73	1442.19	1294.14	1870.83	1702.62	1692.65
Q9JKF1	Iqgap1	Ras GTPase-activating-like protein IQGAP1	2527.73	2309.36	2418.37	2031.15	2074.53	2094.21
Q8VDV8	Mitd1	MIT domain-containing protein 1	102.667	92.9482	98.272	72.5632	78.0447	81.576
A2A8N2	Pramel25	PRAME-like 25	178.881	206.477	189.321	276.924	252.864	245.25
D3YX29	Omt2b	Oocyte maturation, beta	193.515	181.893	237.14	77.7123	116.965	90.6648
Q8BML9	Qars1	Glutamine--tRNA ligase	4843.84	4595.41	4677.4	5270.56	5088.14	5246.55
Q8R1B4	Eif3c	Eukaryotic translation initiation factor 3 subunit C	2526.02	2425.43	2523.31	1984.47	2145.53	2195.32
P17439	Gba	Lysosomal acid glucosylceramidase	74.3032	86.1347	85.5003	50.7595	61.0904	56.191
P28481	Col2a1	Collagen alpha-1(II) chain	31.8039	62.9178	49.4384	0	0	0
Q64362	Aktip	AKT-interacting protein	238.218	236.163	225.652	193.863	208.895	203.395
Q3U687	Ifit1bl2	Interferon-induced protein with tetratricopeptide repeats 1B-like 2	1635.81	1801.63	1716.06	2194	2057.19	2026.5
P17427	Ap2a2	AP-2 complex subunit alpha-2	507.109	427.992	499.291	334.378	351.489	337.506
G3X9G9	Mettl7a3	Methyltransferase-like 7A3	479.713	444.32	433.033	382.68	370.585	368.573
Q99J62	Rfc4	Replication factor C subunit 4	396.527	408.38	412.408	459.044	474.101	443.673
Q9CZN8	Qrsl1	Glutamyl-tRNA(Gln) amidotransferase subunit A, mitochondrial	87.2142	95.9202	93.282	52.4005	60.6051	70.4682
Q9CR00	Psmd9	26S proteasome non-ATPase regulatory subunit 9	4151.45	4297.1	4133.83	5067.13	4798.22	4689.01
P22599	Serpina1b	Alpha-1-antitrypsin 1-2	887.787	849.68	965.601	646.154	554.263	683.958
Q9CZE3	Rab32	Ras-related protein Rab-32	1036.31	947.348	964.149	847.73	820.327	809.593
Q9CZX0	Elp3	Elongator complex protein 3	429.506	408.626	437.26	479.524	467.763	483.592
Q60778	Nfkbib	NF-kappa-B inhibitor beta	131.065	131.149	114.467	182.041	162.762	164.165
P52293	Kpna2	Importin subunit alpha-1	4355.45	5097.38	4504.52	5897.5	6628.07	6446.27
Q8R2U0	Seh1l	Nucleoporin SEH1	135.084	134.599	128.337	100.661	107.107	115.169
P59326	Ythdf1	YTH domain-containing family protein 1	537.887	589.649	591.24	374.689	459.122	402.4
Q91X83	Mat1a	S-adenosylmethionine synthase isoform type-1	1077.27	1039.81	961.921	855.581	791.329	783.482
Q9JI48	Plac8	Placenta-specific gene 8 protein	8436.89	8318	7914.85	10126.7	10253.5	9361.86
Q920V1	B3galnt1	UDP-GalNAc:beta-1,3-N-acetylgalactosaminyltransferase 1	591.604	571.505	540.495	476.905	418.239	417.271
Q80YR2	Fhip2b	FHF complex subunit HOOK interacting protein 2B	40.1467	39.4682	37.368	23.4743	24.4416	13.8216
Q9WU62	Incenp	Inner centromere protein	62.212	54.8316	52.3982	40.6043	41.6486	39.3543
Q9D8V0	Hm13	Minor histocompatibility antigen H13	562.739	490.76	518.428	655.319	750.437	726.461
D3Z7Q2	Smim20	Small integral membrane protein 20	213.857	140.744	105.267	341.137	346.616	309.392
Q80VC9	Camsap3	Calmodulin-regulated spectrin-associated protein 3	451.952	460.737	473.813	539.58	603.792	608.639
Q91YL2	Rnf126	E3 ubiquitin-protein ligase RNF126	268.853	318.685	308.815	415.163	497.705	509.117
Q9Z2X1	Hnrnpf	Heterogeneous nuclear ribonucleoprotein F	1727.61	1707.51	1701.76	1502.29	1302.05	1411.32
Q62420	Sh3gl2	Endophilin-A1	191.216	180.296	164.415	124.457	126.479	140.05
Q9Z2G6	Sel1l	Protein sel-1 homolog 1	1004.22	1111.19	947.252	1259.26	1300.84	1283.73
Q924N4	Slc12a6	Solute carrier family 12 member 6	136.132	135.675	143.783	181.663	161.645	172.429
Q60611	Satb1	DNA-binding protein SATB1	68.7453	76.6424	64.265	109.733	98.3027	94.2365
O55026	Entpd2	Ectonucleoside triphosphate diphosphohydrolase 2	1292.67	1403.49	1283.9	980.859	1093.64	928.716
Q8CIN4	Pak2	Serine/threonine-protein kinase PAK 2	1915.44	1849.86	1937.23	1427.8	1614.81	1609.07
P70697	Urod	Uroporphyrinogen decarboxylase	572.972	549.114	519.391	443.503	470.913	441.466
Q8R4X3	Rbm12	RNA-binding protein 12	144.153	132.446	155.321	73.9052	82.7463	103.357
Q9JIA7	Sphk2	Sphingosine kinase 2	86.8616	87.4328	74.3039	104.685	108.969	105.372
E9PYD1	Fam98c	Family with sequence similarity 98, member C	240.895	264.826	278.223	336.208	383.651	395.163
P61148	Fgf1	Fibroblast growth factor 1	335.906	413.738	351.678	212.662	246.514	190.905
Q07235	Serpine2	Glia-derived nexin	192.787	177.989	184.29	151.164	147.876	161.847
P26369	U2af2	Splicing factor U2AF 65 kDa subunit	473.985	496.954	492.56	328.461	402.456	376.391
Q8R5H1	Usp15	Ubiquitin carboxyl-terminal hydrolase 15	1485.37	1579.62	1520.53	1901.54	1748.31	1780.84
P15864	H1-2	Histone H1.2	687.582	471.795	581.322	127.331	269.2	135.8
Q6EDY6	Carmil1	F-actin-uncapping protein LRRC16A	221.843	223.43	224.121	155.852	187.793	177.966
Q9D8X2	Ccdc124	Coiled-coil domain-containing protein 124	1531.66	1801.79	1584.09	937.182	1180.62	1097.98
Q9JHU9	Isyna1	Inositol-3-phosphate synthase 1	6487.71	5939.87	6158.53	8897.64	9033.66	7698.94
Q9DBG5	Plin3	Perilipin-3	2516.11	2466.89	2504.03	2890.79	3192.08	2917.64
Q505D1	Ankrd28	Serine/threonine-protein phosphatase 6 regulatory ankyrin repeat subunit A	43.3906	48.3802	50.0257	16.1457	29.3313	26.6228
Q9WTX6	Cul1	Cullin-1	10566.2	9891.88	10095.8	13071.6	12234.9	11803.3
P08003	Pdia4	Protein disulfide-isomerase A4	12476.9	13410	12662.4	11382.4	11315.6	11406
P20029	Hspa5	Endoplasmic reticulum chaperone BiP	30218.2	32822.3	29834.3	26364.6	25987.6	25695.6
Q91V76		Ester hydrolase C11orf54 homolog	722.144	706.114	685.815	894.637	910.101	811.255
Q91ZW3	Smarca5	SWI/SNF-related matrix-associated actin-dependent regulator of chromatin subfamily A member 5	121.166	126.556	147.7	92.3316	85.064	88.6846
Q9ERK4	Cse1l	Exportin-2	3306.29	3221.22	3279.88	3586.13	3532.53	3442.8
Q9CPQ5	Cenpq	Centromere protein Q	71.4331	66.2328	63.9472	95.645	97.7969	83.7559
Q9R097	Spint1	Kunitz-type protease inhibitor 1	67.9942	75.8851	65.8179	97.6004	95.9325	113.183
Q8BU85	Msrb3	Methionine-R-sulfoxide reductase B3, mitochondrial	258.864	366.473	312.253	487.856	599.748	541.61
Q61595	Ktn1	Kinectin	1890.28	2068.16	1963.85	2237.54	2373.68	2312.46
P11440	Cdk1	Cyclin-dependent kinase 1	2308.9	2521.5	2301.82	3006.52	2770.26	2886.2
P61620	Sec61a1	Protein transport protein Sec61 subunit alpha isoform 1	633.354	603.299	599.68	557.617	544.701	530.816
P24472	Gsta4	Glutathione S-transferase A4	6521.14	6647.61	6088.98	5597.9	5266.41	5393.19
P46718	Pdcd2	Programmed cell death protein 2	189.917	223.043	222.582	268.19	268.726	282.706
Q91WE2	Psme3ip1	PSME3-interacting protein	895.772	1104.41	1033.74	1352.99	1308.1	1400.24
Q8K310	Matr3	Matrin-3	570.567	552.742	616.557	340.916	441.543	412.436
P60229	Eif3e	Eukaryotic translation initiation factor 3 subunit E	1593.83	1439.19	1414.49	1208.77	1083.56	1092.71
Q9JII5	Dazap1	DAZ-associated protein 1	932.608	980.134	1051.36	819.432	794.163	808.447
O09114	Ptgds	Prostaglandin-H2 D-isomerase	84.7017	103.391	50.361	0	0	0
P23198	Cbx3	Chromobox protein homolog 3	262.391	210.475	208.338	134.336	122.902	140.926
Q8C5H8	Nadk2	NAD kinase 2, mitochondrial	1287.42	1296.99	1157.8	1606.92	1535.82	1482.59
Q9EP69	Sacm1l	Phosphatidylinositol-3-phosphatase SAC1	2374.45	2386.08	2411.05	2186.26	2103.22	1988.88
Q80WC7	Agfg2	Arf-GAP domain and FG repeat-containing protein 2	58.8523	57.6974	64.8986	89.5423	76.6654	89.6399
Q8R3N6	Thoc1	THO complex subunit 1	99.5463	88.6553	90.1	71.5268	55.2245	57.4163
Q07813	Bax	Apoptosis regulator BAX	415.702	412.734	434.169	358.707	334.976	372.465
Q8BXQ2	Pigt	GPI transamidase component PIG-T	481.061	450.721	462.935	534.745	534.671	509.94
Q8VCI5	Pex19	Peroxisomal biogenesis factor 19	68.6287	61.3549	58.0101	93.2042	92.5666	80.7002
O08688	Capn5	Calpain-5	200.632	199.336	205.528	177.517	172.215	156.877
Q8BW45	E330021D16Rik	RIKEN cDNA E330021D16 gene	281.805	308.793	293.381	444.776	372.303	408.209
Q8K330	Ssh3	Protein phosphatase Slingshot homolog 3	180.08	185.542	167.652	216.061	248.517	244.652
Q61644	Pacsin1	Protein kinase C and casein kinase substrate in neurons protein 1	39.1975	44.2117	32.961	22.7059	14.2167	15.8795
P07743	Bpifa2	BPI fold-containing family A member 2	77.2011	74.8373	64.1565	35.5535	46.9772	27.2683
Q9D9H8		Mitochondrial protein C2orf69 homolog	116.248	131.436	126.448	76.7302	91.4786	62.7345
Q00560	Il6st	Interleukin-6 receptor subunit beta	105.686	108.502	112.566	93.0612	95.5801	86.3136
Q9WUA2	Farsb	Phenylalanine--tRNA ligase beta subunit	1056.88	1076.95	1090.46	910.065	850.981	960.639
Q9D902	Gtf2e2	General transcription factor IIE subunit 2	99.9401	82.6034	75.8599	45.0916	48.6946	51.9023
Q9DCT6	Bap18	Chromatin complexes subunit BAP18	105.146	98.5593	119.248	181.806	159.855	150.25
P61022	Chp1	Calcineurin B homologous protein 1	322.963	358.593	341.496	400.052	392.434	391.603
Q9Z0J0	Npc2	NPC intracellular cholesterol transporter 2	170.132	148.125	170.914	228.772	202.942	227.225
Q11136	Pepd	Xaa-Pro dipeptidase	668.865	667.907	613.354	834.251	799.625	756.236
Q9D8D6	Csta2	2010005H15Rik protein	224.616	247.935	201.91	124.181	159.409	126.659
E9Q555	Rnf213	E3 ubiquitin-protein ligase RNF213	91.8581	73.1653	84.461	44.6307	47.3969	57.192
Q8R3G9	Tspan8	Tetraspanin-8	322.743	297.754	331.435	256.961	270.508	254.513
Q5SU73	Coil	Coilin	98.9397	92.0863	91.1641	61.8316	75.4761	72.3786
Q8BX17	Gemin5	Gem-associated protein 5	8091.91	7572.61	6975.38	5789.02	6026.44	5844.31
Q8K4D3	Slc36a1	Proton-coupled amino acid transporter 1	99.0367	111.669	118.662	47.5991	73.7749	64.0207
Q9JL61	Rfx5	DNA-binding protein Rfx5	128.746	128.394	123.049	161.043	197.396	187.442
Q8C1M2	Znf428	Zinc finger protein 428	422.247	391.218	427.65	332.125	355.46	351.383
A0A0A6YXW6	Igha	Immunoglobulin heavy constant alpha (Fragment)	100.477	79.6244	98.4869	169.941	236.816	246.177
Q8C569	Fam118b	Protein FAM118B	99.5661	85.0357	93.0082	114.411	127.693	120.967
P62748	Hpcal1	Hippocalcin-like protein 1	2489.73	2471.73	2309.07	3596.82	3055.03	3199.95
P48774	Gstm5	Glutathione S-transferase Mu 5	22230	22181.6	21780.3	19099.8	16158.9	16225.4
Q8R2U7	Lrrc42	Leucine-rich repeat-containing protein 42	105.063	107.506	116.911	136.261	157.666	143.998
P70266	Pfkfb1	6-phosphofructo-2-kinase/fructose-2,6-bisphosphatase 1	35.3033	33.9598	41.0689	53.3263	49.4644	48.0095
Q8BVF2	Pdcl3	Phosducin-like protein 3	113.737	101.457	83.5588	44.5361	58.1099	52.2533
Q6RT24	Cenpe	Centromere-associated protein E	128.35	129.727	115.226	149.987	161.46	150.649
Q8K190	Saysd1	SAYSvFN domain-containing protein 1	102.795	126.783	106.331	172.999	217.443	180.136
Q9CWU2	Zdhhc13	Palmitoyltransferase ZDHHC13	189.256	170.427	162.988	258.19	251.23	220.864
Q9Z2L6	Minpp1	Multiple inositol polyphosphate phosphatase 1	409.859	414.065	399.088	381.207	385.734	375.18
A2AI08	Tprn	Taperin	126.412	130.326	136.464	180.166	225.884	194.032
Q9D1J1	Necap2	Adaptin ear-binding coat-associated protein 2	1159.64	1212.41	1106.83	964.281	1011.1	1001.03
P14824	Anxa6	Annexin A6	11986.5	11791.8	11220.9	10575.9	10018.6	10166.9
Q9D666	Sun1	SUN domain-containing protein 1	87.5442	109.214	104.79	183.301	157.948	147.417
Q8C898	C130026I21Rik	RIKEN cDNA C130026I21 gene	117.108	111.685	127.226	93.2445	78.6736	73.9334
Q6P5G6	Ubxn7	UBX domain-containing protein 7	414.611	464.727	407.645	336.383	341.622	340.125
Q5SW19	Cluh	Clustered mitochondria protein homolog	288.774	242.781	273.807	354.514	365.274	332.638
Q3TLR7	Dtl	Denticleless protein homolog	85.8133	104.743	94.228	65.1603	69.5518	66.2624
A2AVJ5	Prr5l	Proline-rich protein 5-like	175.678	205.206	195.843	250.179	291.339	260.338
P18528		Ig heavy chain V region 6.96	171.767	292.254	270.55	28.6214	65.9739	61.6801
Q9CYC6	Dcp2	m7GpppN-mRNA hydrolase	68.0476	96.0955	86.0161	32.6403	45.3923	38.51
Q6NVE8	Wdr44	WD repeat-containing protein 44	276.948	245.159	255.308	203.714	214.166	212.287
P97499	Tep1	Telomerase protein component 1	134.402	139.101	144.577	157.926	154.297	162.814
Q5U5V2	Hykk	Hydroxylysine kinase	218.183	218.689	236.917	194.915	178.542	179.061
O70309	Itgb5	Integrin beta-5	849.902	909.625	909.674	653.951	760.01	713.669
S4R1M9	Osbpl10	Oxysterol-binding protein-related protein 10	140.254	134.897	126.596	159.294	155.581	152.483
Q9Z0Z4	Heph	Hephaestin	212.443	206.641	239.382	156.658	157.399	173.865
Q8QZW3	Fam151a	Protein FAM151A	10076.9	10101.9	9577.44	14230.2	13826.7	12024.3
Q8BTW3	Exosc6	Exosome complex component MTR3	322.378	334.315	333.587	296.559	290.162	269.249
Q921I0	Ormdl1	ORM1-like protein 1	158.438	120.484	143.17	85.7448	62.0274	50.1193
A2ADA5	Pusl1	tRNA pseudouridine synthase-like 1	112.015	114.537	124.412	94.8453	98.5761	89.3961
Q9JIX8	Acin1	Apoptotic chromatin condensation inducer in the nucleus	442.102	491.681	457.578	372.978	391.182	392.495
Q91XV3	Basp1	Brain acid soluble protein 1	1152.24	1404.08	924.395	501.482	486.628	394.841
Q9ERI2	Rab27a	Ras-related protein Rab-27A	946.336	921.303	926.897	1140.87	1033.32	1123.31
Q9Z2W1	Stk25	Serine/threonine-protein kinase 25	169.922	173.789	173.708	157.231	160.227	149.557
Q9D0L4	Adck1	AarF domain-containing protein kinase 1	88.3744	82.687	85.5123	149.402	117.594	128.786
P97370	Atp1b3	Sodium/potassium-transporting ATPase subunit beta-3	1511.95	1652.79	1636.83	1975.89	1861.74	1848.69
Q91VU1	Yipf1	Protein YIPF1	787.469	615.858	634.377	428.513	402.776	385.805
Q5PSV9	Mdc1	Mediator of DNA damage checkpoint protein 1	430.435	433.187	468.904	308.394	362.771	353.907
Q8VIB3	St3gal6	Type 2 lactosamine alpha-2,3-sialyltransferase	53.9471	49.3768	44.9349	35.3809	29.2079	24.9233
Q6A026	Pds5a	Sister chromatid cohesion protein PDS5 homolog A	153.775	129.76	129.14	88.3041	92.7211	67.8578
P33215	Nedd1	Protein NEDD1	394.863	424.154	359.037	264.059	260.883	305.467
Q9DBY1	Syvn1	E3 ubiquitin-protein ligase synoviolin	138.279	115.623	110.06	166.1	166.655	160.771
A0A494BAR6	Tsga10ip	Testis-specific 10-interacting protein	60.0569	64.5543	54.8816	106.495	111.73	85.5405
Q9Z0H8	Clip2	CAP-Gly domain-containing linker protein 2	154.172	159.562	164.569	180.426	199.076	198.338
Q60932	Vdac1	Voltage-dependent anion-selective channel protein 1	1475.76	1461.04	1466.76	1683.18	1573.52	1617.27
Q8BVN9	Mael	Protein maelstrom homolog	141.427	138.098	108.701	81.2343	78.092	74.3706
P62932	Fbxo40	F-box only protein 40	140.481	153.191	171.678	198.546	208.582	221.128
Q9EQG7	Enpp5	Ectonucleotide pyrophosphatase/phosphodiesterase family member 5	1979.81	1915.07	1789.81	1636.78	1594.29	1621.64
Q922R8	Pdia6	Protein disulfide-isomerase A6	11863.3	12199.4	11897.6	13469.1	14939.9	14001
Q499X9	Mars2	Methionine--tRNA ligase, mitochondrial	71.5847	81.5023	74.0617	57.1814	41.6542	41.9204
Q62468	Vil1	Villin-1	854.585	859.577	817.737	770.811	759.225	725.201
Q80XU3	Nucks1	Nuclear ubiquitous casein and cyclin-dependent kinase substrate 1	188.72	199.807	178.426	161.284	156.009	156.745
Q9D1F4	Akt1s1	Proline-rich AKT1 substrate 1	221.945	194.172	184.346	128.6	149.154	137.657
Q9QZD9	Eif3i	Eukaryotic translation initiation factor 3 subunit I	887.193	825.724	849.2	714.762	736.105	767.834
P15307	Rel	Proto-oncogene c-Rel	310.255	365.787	293.541	215.503	201.826	222.809
Q9CZ96	Zcrb1	Zinc finger CCHC-type and RNA-binding motif-containing protein 1	71.1966	69.0301	73.7664	89.1664	89.6853	102.787
P68181	Prkacb	cAMP-dependent protein kinase catalytic subunit beta	85.3075	76.0199	100.387	32.3696	31.6644	53.0059
Q99JY8	Plpp3	Phospholipid phosphatase 3	316.986	295.377	296.399	336.447	357.2	350.285
Q8BK67	Rcc2	Protein RCC2	629.442	530.892	707.434	875.654	877.252	860.136
A2RT67	Dennd3	DENN domain-containing protein 3	118.759	135.262	134.977	154.061	165.248	164.106
Q9JL26	Fmnl1	Formin-like protein 1	188.867	174.772	191.523	109.408	142.17	137.359
Q8BKT8	Haus7	HAUS augmin-like complex subunit 7	310.013	323.43	343.595	259.423	196.244	212.377
Q61166	Mapre1	Microtubule-associated protein RP/EB family member 1	2737.66	2686.83	2752.21	2094.15	2420.99	2264.98
Q921M7	Cyrib	CYFIP-related Rac1 interactor B	688.776	682.059	637.883	599.232	572.447	573.889
O35874	Slc1a4	Neutral amino acid transporter A	61.9148	67.1949	54.0559	41.9671	35.7857	29.5003
Q9CQR2	Rps21	40S ribosomal protein S21	2808.56	2731.01	2676.97	3162.1	3010	2994.42
Q3TRR0	Map9	Microtubule-associated protein 9	43.9522	35.073	43.2636	21.5414	19.1019	27.3993
Q3U9G9	Lbr	Delta(14)-sterol reductase LBR	786.539	787.911	830.359	699.212	734.914	716.1
Q8BRM2	Gorab	RAB6-interacting golgin	195.826	249.603	219.089	146.399	140.745	150.057
P01901	H2-K1	H-2 class I histocompatibility antigen, K-B alpha chain	213.527	261.132	222.334	146.012	130.013	165.161
Q9DAK9	Phpt1	14 kDa phosphohistidine phosphatase	3961.8	4152.35	3929.01	3695.41	3541.14	3620.03
P97865	Pex7	Peroxisomal targeting signal 2 receptor	245.605	281.436	249.132	201.206	196.191	172.822
Q8R3S6	Exoc1	Exocyst complex component 1	833.491	849.647	821.623	711.884	748.652	771.044
Q9ER39	Tor1a	Torsin-1A	123.459	119.914	103.359	85.6031	85.9017	86.4289
Q9D0D3	Mtpap	Poly(A) RNA polymerase, mitochondrial	180.374	172.203	176.967	220.763	235.748	265.84
Q6PDM2	Srsf1	Serine/arginine-rich splicing factor 1	1902.22	1850.93	1706.81	1565.12	1505.82	1492.57
Q9JLI8	Sart3	Squamous cell carcinoma antigen recognized by T-cells 3	1753.62	1918.22	1876.27	2187.93	2316.23	2492.81
Q07139	Ect2	Protein ECT2	394.893	400.232	444.662	301.408	340.079	321.704
Q9D4G2	Hsf2bp	Heat shock factor 2-binding protein	107.813	135.52	123.618	167.298	161.833	158.381
Q61686	Cbx5	Chromobox protein homolog 5	118.13	91.9468	81.5295	39.3496	48.6363	43.3618
Q921M4	Golga2	Golgin subfamily A member 2	840.927	893.225	852.388	971.448	1072.83	1018.16
Q9QZB7	Actr10	Actin-related protein 10	369.95	372.163	359.969	338.675	326.583	344.481
Q6PAJ1	Bcr	Breakpoint cluster region protein	721.836	628.203	709.642	551.021	466.599	478.121
Q8C0D5	Efl1	Elongation factor-like GTPase 1	912.756	951.498	910.883	1052.7	995.07	1036.41
Q9EPR4	Slc23a2	Solute carrier family 23 member 2	109.302	143.689	149.372	80.1191	63.7275	61.3495
Q6ZWV3	Rpl10	60S ribosomal protein L10	1723.85	1679.95	1693.26	1804.56	1793.72	1865.06
Q8QZY3	Dppa3	Developmental pluripotency-associated protein 3	4509.52	4539.98	4338.24	4748.21	4906.96	4841.35
Q8CFL8	Zswim3	Zinc finger SWIM domain-containing protein 3	0	0	0	11.3709	22.7438	14.3546
Q3TE80	2410002F23Rik	RIKEN cDNA 2410002F23 gene	256.491	204.201	240.708	159.412	161.764	159.739
O08583	Alyref	THO complex subunit 4	247.167	207.613	260.798	137.009	169.043	144.342
O54692	Zw10	Centromere/kinetochore protein zw10 homolog	837.347	897.371	906.654	986.292	977.161	996.086
Q8BFT2	Haus4	HAUS augmin-like complex subunit 4	344.296	345.134	323.024	518.333	422.286	493.932
Q6P3D0	Nudt16	U8 snoRNA-decapping enzyme	338.139	346.654	350.352	311.615	282.864	305.824
Q9Z0R6	Itsn2	Intersectin-2	1531.96	1501.98	1411.02	1645.62	1660.95	1659.36
Q8JZN7	Rhot2	Mitochondrial Rho GTPase 2	924.838	932.84	934.136	1337.92	1367.45	1133.06
Q62376	Snrnp70	U1 small nuclear ribonucleoprotein 70 kDa	269.279	276.031	292.55	219.909	244.956	230.991
Q91X43	Sh3d19	SH3 domain-containing protein 19	151.501	176.984	170.961	117.389	126.747	131.516
P18242	Ctsd	Cathepsin D	1787.98	1653.41	1624.55	1442.89	1291.96	1384.71
P26231	Ctnna1	Catenin alpha-1	784.959	739.806	838.567	600.803	649.711	648.904
Q9Z108	Stau1	Double-stranded RNA-binding protein Staufen homolog 1	189.31	198.692	207.449	229.136	250.624	257.567
Q61411	Hras	GTPase HRas	274.367	269.256	288.86	408.116	407.158	341.189
Q921D4	Med6	Mediator of RNA polymerase II transcription subunit 6	42.0555	45.664	40.5155	65.536	82.5645	64.8345
P53702	Hccs	Holocytochrome c-type synthase	727.333	660.75	718.716	599.546	595.93	555.889
D3YY91	Lrr1	Leucine-rich repeat protein 1	212.541	223.13	212.145	313.904	261.721	291.648
Q05920	Pc	Pyruvate carboxylase, mitochondrial	1810.24	1809.96	1704.56	2030.7	1995.23	1934.47
Q8CH72	Trim32	E3 ubiquitin-protein ligase TRIM32	149.088	140.177	143.328	203.857	206.052	173.849
E9Q7L0	Ogdhl	Oxoglutarate dehydrogenase (succinyl-transferring)	1732.12	1669.09	1605.73	2085.43	1978.59	1890.4
Q3TKR3	Nlrp4c	NACHT, LRR and PYD domains-containing protein 4C	4711.72	4888.39	4806.43	5517.97	5158.69	5362.6
Q8BIJ7	Rufy1	RUN and FYVE domain-containing protein 1	12434.4	13099.8	12584.2	14935.1	14203.1	13966.9
Q80XN0	Bdh1	D-beta-hydroxybutyrate dehydrogenase, mitochondrial	267.587	299.999	285.396	230.152	213.346	239.425
P30306	Cdc25b	M-phase inducer phosphatase 2	259.265	268.4	240.252	194.256	217.577	191.702
O08989	Mras	Ras-related protein M-Ras	246.62	215.699	232.763	142.757	154.006	184.09
Q8BH24	Tm9sf4	Transmembrane 9 superfamily member 4	2742.44	2807.22	2856.5	3012.07	3186.55	3067.03
Q8BTX9	Hsdl1	Inactive hydroxysteroid dehydrogenase-like protein 1	538.966	493.352	457.053	393.943	374.725	378.084
Q8K4R9	Dlgap5	Disks large-associated protein 5	1347.41	1431.47	1366.21	1506.32	1604.02	1582.31
Q8C8T8	Tsr2	Pre-rRNA-processing protein TSR2 homolog	622.115	566.282	490.39	389.509	377.581	372.57
Q8R197	Olah	S-acyl fatty acid synthase thioesterase, medium chain	322.697	290.741	335.632	246.202	259.079	237.54
Q99LS3	Psph	Phosphoserine phosphatase	53.6229	63.4692	71.9477	33.0502	27.8972	39.7729
Q00897	Serpina1d	Alpha-1-antitrypsin 1-4	249.141	272.857	282.667	169.116	191.952	214.257
P41241	Csk	Tyrosine-protein kinase CSK	1156.46	1024.79	997.104	839.842	824.804	822.591
P0C0S6	H2az1	Histone H2A.Z	167.37	134.219	129.935	59.5923	91.5161	67.7696
Q9JJQ0	Pigb	GPI mannosyltransferase 3	118.431	138.1	134.771	102.686	102.933	98.8696
Q9D771	Pacc1	Proton-activated chloride channel	166.232	178.922	194.273	134.471	117.066	139.765
P97819	Pla2g6	85/88 kDa calcium-independent phospholipase A2	150.479	158.394	139.225	206.937	192.085	180.631
Q8VHH5	Agap3	Arf-GAP with GTPase, ANK repeat and PH domain-containing protein 3	125.138	96.6327	131.251	164.099	169.335	171.186
Q9Z204	Hnrnpc	Heterogeneous nuclear ribonucleoproteins C1/C2	518.639	391.643	413.375	249.041	265.551	258.615
Q04207	Rela	Transcription factor p65	268.439	274.424	240.368	308.807	324.863	311.377
Q6PB97	Fbxl19	F-box/LRR-repeat protein 19	134.501	142.119	139.731	178.88	227.031	207.762
Q9JMH9	Myo18a	Unconventional myosin-XVIIIa	1922.43	1972.91	1968.88	1745.94	1709.55	1836.6
Q9DB25	Alg5	Dolichyl-phosphate beta-glucosyltransferase	468.206	505.827	500.816	431.065	441.554	430.955
Q91VR8	Brk1	Protein BRICK1	2544.64	2593.15	2259.04	2015.34	1947.4	1952.66
Q60838	Dvl2	Segment polarity protein dishevelled homolog DVL-2	31.9581	32.4047	30.8317	20.3377	26.202	20.0458
Q9WTM5	Ruvbl2	RuvB-like 2	1946	1765.83	1760.28	2084.82	2135.34	2125.52
Q9QYM8	Cenph	Centromere protein H	142.803	157.07	145.601	178.497	176.478	196.105
P52825	Cpt2	Carnitine O-palmitoyltransferase 2, mitochondrial	2124.33	2275.11	2026.42	2855.17	2791.51	2520.53
Q8C2Q3	Rbm14	RNA-binding protein 14	355.642	344.663	347.963	287.625	318.482	308.367
Q6P8I4	Pcnp	PEST proteolytic signal-containing nuclear protein	679.34	748.137	777.454	543.186	600.188	590.285
Q8VCN9	Tbcc	Tubulin-specific chaperone C	3276.76	3496.82	3109.81	4058.58	4864.38	4586.47
Q8BG32	Psmd11	26S proteasome non-ATPase regulatory subunit 11	2990.01	2943.82	2854.52	2703.83	2737.29	2623.01
Q8C0C7	Farsa	Phenylalanine--tRNA ligase alpha subunit	554.975	528.123	502.017	456.449	457.887	434.381
Q5FWK3	Arhgap1	Rho GTPase-activating protein 1	884.068	875.607	817.54	1053.18	999.666	969.613
Q69Z98	Brsk2	Serine/threonine-protein kinase BRSK2	81.8433	87.469	77.7976	62.7424	67.7881	69.2104
O08967	Cyth3	Cytohesin-3	923.884	1052.26	992.069	822.389	811.758	819.266
Q9CWS0	Ddah1	N(G),N(G)-dimethylarginine dimethylaminohydrolase 1	198.901	183.143	205.192	167.626	152.827	151.857
Q8CAQ8	Immt	MICOS complex subunit Mic60	4622.36	4857.19	4438.99	5226.71	5189.9	5185.59
Q3UHX2	Pdap1	28 kDa heat- and acid-stable phosphoprotein	833.349	860.373	847.357	653.291	751.877	720.203
Q8BKC8	Pi4kb	Phosphatidylinositol 4-kinase beta	46.1422	52.3556	42.6309	23.9975	27.9787	33.7443
B8JJ69	2310061I04Rik	RIKEN cDNA 2310061I04 gene	293.209	299.303	308.088	351.288	352.934	392.723
Q9D0R2	Tars1	Threonine--tRNA ligase 1, cytoplasmic	1107.43	1127.53	1083.51	1016.29	944.737	1004.59
Q2KN98	Specc1l	Cytospin-A	545.878	650.617	626.81	741.747	767.833	766.653
P61458	Pcbd1	Pterin-4-alpha-carbinolamine dehydratase	2669.57	3030.84	2861.33	2262.05	2177.88	2408.64
Q8BTJ4	Enpp4	Bis(5'-adenosyl)-triphosphatase enpp4	183.668	164.828	166.796	196.918	202.205	201.858
F6VAN0	Atf6	Cyclic AMP-dependent transcription factor ATF-6 alpha	26.0795	23.4907	22.4909	34.7452	37.7889	30.8561
Q9DBL9	Abhd5	1-acylglycerol-3-phosphate O-acyltransferase ABHD5	233.486	231.819	243.118	267.325	257.104	277.09
Q9D0R8	Lsm12	Protein LSM12 homolog	419.27	392.788	389.848	325.016	287.058	339.348
P19246	Nefh	Neurofilament heavy polypeptide	253.235	244.951	262.65	206.373	220.405	226.356
Q14BI5	Myom2	Myomesin 2	855.057	872.425	817.509	961.586	933.604	923.125
Q99M08		Uncharacterized protein C4orf3 homolog	480.725	490.435	598.116	818.92	761.272	697.327
P52760	Rida	2-iminobutanoate/2-iminopropanoate deaminase	2138.68	2004.4	1965.19	1808.85	1689.51	1666.99
Q9ET30	Tm9sf3	Transmembrane 9 superfamily member 3	1106.64	1002.45	1008.26	1312.28	1196.18	1307.16
O55131	Septin7	Septin-7	1624.75	1695.62	1641.24	1234.39	1338.11	1457.36
Q8K400	Stxbp5	Syntaxin-binding protein 5	151.183	136.766	156.455	105.709	121.062	115.887
Q3UGC7	Eif3j1	Eukaryotic translation initiation factor 3 subunit J-A	4224.24	4726.42	4476.04	3164.96	3372.82	3764.54
Q00PI9	Hnrnpul2	Heterogeneous nuclear ribonucleoprotein U-like protein 2	1310.74	1495.7	1467.3	926.367	1109.73	1101.08
Q8BFS8	Zfp418	Zinc finger protein 418	6.71027	7.49005	3.32326	0	0	0
Q11011	Npepps	Puromycin-sensitive aminopeptidase	2237.12	2229.23	2168.59	2101.79	2027.07	2003.57
O35980	Nthl1	Endonuclease III-like protein 1	50.7074	67.2541	50.1052	83.0447	82.0861	80.5291
E9Q5C9	Nolc1	Nucleolar and coiled-body phosphoprotein 1	548.488	564.479	471.108	650.898	678.23	664.092
O08740	Polr2j	DNA-directed RNA polymerase II subunit RPB11	525.884	493.316	508.86	462.766	450.913	468.137
P23780	Glb1	Beta-galactosidase	89.938	100.101	103.782	79.6207	68.1017	66.9483
P26040	Ezr	Ezrin	806.341	750.677	717.934	587.911	585.167	649.071
Q8CFD4	Snx8	Sorting nexin-8	136.552	134.33	131.22	182.641	202.904	165.504
Q9CPQ3	Tomm22	Mitochondrial import receptor subunit TOM22 homolog	237.028	202.597	222.166	174.924	143.136	158.886
Q9QZ73	Dcun1d1	DCN1-like protein 1	2860.62	3066.1	2911.57	2599.27	2426.91	2622.78
Q9CR16	Ppid	Peptidyl-prolyl cis-trans isomerase D	1647.79	1649.09	1721.89	1848.06	1830.23	1778.49
Q8VC66	Ssx2ip	Afadin- and alpha-actinin-binding protein	56.3186	56.603	54.8789	43.3228	27.7692	29.7154
D3YXK2	Safb	Scaffold attachment factor B1	890.02	944.635	957.679	778.491	833.818	819.197
Q8VBZ3	Clptm1	Cleft lip and palate transmembrane protein 1 homolog	1283.48	1271.92	1198.27	1473.2	1431.34	1376.19
Q3UX61	Naa11	N-alpha-acetyltransferase 11	632.601	674.513	628.852	569.778	585.422	566.824
Q3UMU9	Hdgfl2	Hepatoma-derived growth factor-related protein 2	342.531	407.649	313.901	484.249	577.092	588.025
P59016	Vps33b	Vacuolar protein sorting-associated protein 33B	560.459	569.257	548.623	615.989	655.27	611.883
Q9Z1G3	Atp6v1c1	V-type proton ATPase subunit C 1	2149.47	2291.43	2093.05	2432.61	2480.1	2445.66
P49615	Cdk5	Cyclin-dependent kinase 5	1629.93	1641.7	1576.35	1920.83	1760.67	1897.62
P50516	Atp6v1a	V-type proton ATPase catalytic subunit A	2730.9	2682.12	2570.71	3320.11	3003.78	3091.38
Q8C7E7	Stbd1	Starch-binding domain-containing protein 1	750.435	820.218	843.41	1021.46	929.33	991.523
Q9CQB5	Cisd2	CDGSH iron-sulfur domain-containing protein 2	483.56	516.11	500.278	385.212	414.932	442.338
Q9DC50	Crot	Peroxisomal carnitine O-octanoyltransferase	119.422	123.984	111.889	100.054	100.673	103.982
Q08274	Dmwd	Dystrophia myotonica WD repeat-containing protein	270.549	324.963	291.884	430.951	400.093	496.245
Q91VC3	Eif4a3	Eukaryotic initiation factor 4A-III	7489.43	7310.53	6919.67	8298.77	7963.35	8090.94
Q99PI5	Lpin2	Phosphatidate phosphatase LPIN2	991.541	1112.91	1056.12	1241.14	1390.45	1423.63
Q9D820	Prorsd1	Prolyl-tRNA synthetase associated domain-containing protein 1	144.808	146.863	141.485	126.604	119.495	107.081
Q8BVI5	Stx16	Syntaxin-16	389.98	369.431	359.985	316.554	331.729	300.596
P97473	Tarbp2	RISC-loading complex subunit TARBP2	363.855	365.067	368.203	450.522	550.983	552.976
Q8C854	Myef2	Myelin expression factor 2	317.183	243.68	262.368	133.33	175.487	168.331
Q8R1F6	Hid1	Protein HID1	1049.59	898.798	996.794	1300.35	1212.02	1187.61
O70194	Eif3d	Eukaryotic translation initiation factor 3 subunit D	731.953	720.758	767.694	651.361	665.796	680.653
P97386	Lig3	DNA ligase 3	127.789	138.175	133.594	152.16	158.56	169.955
Q8CH18	Ccar1	Cell division cycle and apoptosis regulator protein 1	246.188	253.325	246.096	224.428	224.339	235.877
P98084	Apba2	Amyloid-beta A4 precursor protein-binding family A member 2	39.5679	41.6876	40.4866	52.7746	66.3928	57.2634
Q99KR6	Rnf34	E3 ubiquitin-protein ligase RNF34	174.087	208.176	202.958	243.46	244.606	240.879
Q62005	Zp1	Zona pellucida sperm-binding protein 1	70280.2	67426.3	65367.4	61132.9	61156.2	61521.8
P17563	Selenbp1	Methanethiol oxidase	201.548	212.005	197.156	176.455	150.905	166.796
Q32P12	Hrob	Homologous recombination OB-fold protein	61.8393	62.7332	74.7231	94.7693	91.9802	111.36
Q9D4F2	Plpp6	Polyisoprenoid diphosphate/phosphate phosphohydrolase PLPP6	51.3423	40.8426	45.0482	30.5122	30.5653	33.2759
Q8BTV2	Cpsf7	Cleavage and polyadenylation specificity factor subunit 7	633.299	896.084	705.396	429.577	328.214	326.25
Q8C0L6	Paox	Peroxisomal N(1)-acetyl-spermine/spermidine oxidase	12282.5	12956.2	12545.4	14711.3	14393.6	13653.2
Q9DAT2	Mrgbp	MRG/MORF4L-binding protein	81.0345	67.1896	60.5773	42.8061	43.1006	35.8759
P38585	Ttl	Tubulin--tyrosine ligase	43.6758	52.9531	47.8876	29.9501	19.7003	32.088
Q8C5Q4	Grsf1	G-rich sequence factor 1	394.324	454.201	431.729	335.53	311.402	351.442
B1ARV6	Pramel15	PRAME-like 15	119.732	135.22	126.408	165.76	187.655	158.929
Q99NF8	Ranbp17	Ran-binding protein 17	97.7322	112.43	106.373	137.797	124.029	134.549
Q99PG2	Ogfr	Opioid growth factor receptor	1328.13	1281.1	1229.25	1164.63	1127.33	1116.08
Q9D8Z2	Triap1	TP53-regulated inhibitor of apoptosis 1	448.964	428.107	443.593	533.422	537.552	486.111
Q8R361	Rab11fip5	Rab11 family-interacting protein 5	198.542	218.775	223.562	158.151	175.49	176.771
Q8CGF6	Wdr47	WD repeat-containing protein 47	94.9145	78.2946	91.8936	67.9127	59.2781	60.4338
Q91VX9	Tmem168	Transmembrane protein 168	330.449	298.595	304.999	376.056	351.501	374.291
P28651	Ca8	Carbonic anhydrase-related protein	265.446	269.546	245.629	348.625	394.68	325.699
Q66X01	Nlrp9c	NACHT, LRR and PYD domains-containing protein 9C	363.915	409.713	394.54	464.42	457.118	443.765
Q9ERR7	Selenof	Selenoprotein F	520.878	459.59	478.445	583.398	575.063	559.622
Q6PB51	Ccdc117	Coiled-coil domain-containing protein 117	232.444	289.597	281.114	195.826	177.051	180.456
Q6HA09	Astl	Astacin-like metalloendopeptidase	15659.4	14014.1	14046.1	23560.7	23810.6	18891.8
Q9Z1E4	Gys1	Glycogen [starch] synthase, muscle	1871.88	1778.42	1790.79	2015.06	2077.16	1956.45
O35691	Pnn	Pinin	112.836	118.972	118.891	80.9106	100.437	89.1582
A6H584	Col6a5	Collagen alpha-5(VI) chain	486.215	520.539	543.014	345.413	417.355	410.398
Q8CES0	Naa30	N-alpha-acetyltransferase 30	2356.75	2239.5	2128.75	1938.21	1970.01	1905.58
Q7TSV4	Pgm2	Phosphopentomutase	1405.49	1433.13	1408.3	1336.13	1251.42	1240.52
Q5I043	Usp28	Ubiquitin carboxyl-terminal hydrolase 28	79.046	77.1805	76.1987	42.7758	24.4278	53.1191
Q6P9S7	Galnt10	Polypeptide N-acetylgalactosaminyltransferase 10	91.4116	68.3736	66.9071	108.296	127.19	119.407
P97310	Mcm2	DNA replication licensing factor MCM2	583.887	533.292	533.809	633.407	631.634	617.964
Q01320	Top2a	DNA topoisomerase 2-alpha	221.78	247.77	216.452	172.889	174.95	190.363
Q9D164	Fxyd6	FXYD domain-containing ion transport regulator 6	164.518	166.241	136.243	111.11	106.46	115.65
P49182	Serpind1	Heparin cofactor 2	211.557	230.969	177.804	140.12	100.694	123.721
P24369	Ppib	Peptidyl-prolyl cis-trans isomerase B	5427.69	5397.73	5170.51	5783.21	6096.04	5816.07
Q5SV80	Myo19	Unconventional myosin-XIX	22.845	19.7798	20.5294	29.9812	27.4608	34.0928
P0C0A3	Chmp6	Charged multivesicular body protein 6	130.574	128.485	137.676	79.194	104.949	100.711
Q9CXV9	Dcun1d5	DCN1-like protein 5	97.9781	102.733	92.663	128.274	113.481	129.114
Q9JJ94	Ssna1	Sjoegren syndrome nuclear autoantigen 1 homolog	267.454	290.402	237.679	384.646	333.487	358.585
Q8K215	Lyrm4	LYR motif-containing protein 4	953.055	993.391	901.989	1208.47	1151.97	1082.84
Q8CJ26	Nradd	Death domain-containing membrane protein NRADD	64.4748	58.3435	64.5621	50.4379	52.933	53.744
Q99KW3	Triobp	TRIO and F-actin-binding protein	392.682	328.179	394.702	262.755	279.655	276.308
P32883	Kras	GTPase KRas	103.985	82.5954	89.9264	64.074	66.0847	61.9197
Q9WVM1	Racgap1	Rac GTPase-activating protein 1	736.196	844.192	772.525	919.607	1023.56	997.566
Q925U0	Oosp1	Oocyte-secreted protein 1	37.2747	47.0649	50.0277	68.6572	65.7456	81.4602
Q8C753	Katnip	Katanin-interacting protein	69.6953	87.3713	65.8369	41.7053	42.5375	47.7778
A2ASQ1	Agrn	Agrin	57.7483	62.4185	47.1036	36.3081	30.6043	35.9353
Q8CAA7	Pgm2l1	Glucose 1,6-bisphosphate synthase	1818.62	1708.82	1714.25	2228.57	2089.58	1979.76
Q9D071	Mms19	MMS19 nucleotide excision repair protein homolog	1286.36	1367.76	1314.97	1811.41	1568.65	1615.05
Q3UIU2	Ndufb6	NADH dehydrogenase [ubiquinone] 1 beta subcomplex subunit 6	431.93	398.336	368.778	482.203	521.56	485.945
Q9D6X6	Prss23	Serine protease 23	160.336	159.503	187.087	120.311	119.945	133.709
P58044	Idi1	Isopentenyl-diphosphate Delta-isomerase 1	227.393	228.298	249.02	155.345	113.873	176.614
P51954	Nek1	Serine/threonine-protein kinase Nek1	152.475	130.683	157.526	107.354	107.123	114.141
O35326	Srsf5	Serine/arginine-rich splicing factor 5	243.953	236.072	241.432	125.37	172.34	184.86
Q9QY36	Naa10	N-alpha-acetyltransferase 10	364.021	335.659	308.38	272.155	236.889	232.9
Q3U3T8	Wdr62	WD repeat-containing protein 62	177.328	200.407	175.57	146.586	139.007	151.995
Q9ESW4	Agk	Acylglycerol kinase, mitochondrial	93.4694	106.181	107.207	70.1953	74.6041	83.8768
Q8K212	Pacs1	Phosphofurin acidic cluster sorting protein 1	911.976	955.898	943.824	770.894	835.139	848.594
Q8CEG5	Ccdc28b	Coiled-coil domain-containing protein 28B	69.5326	62.3691	76.2558	52.5494	52.1521	48.5228
P97366	Evi5	Ecotropic viral integration site 5 protein	163.499	165.38	160.467	136.74	127.411	106.296
Q8BKI2	Tnrc6b	Trinucleotide repeat-containing gene 6B protein	65.9694	76.8097	64.5047	42.1718	51.0213	50.805
Q9R1K9	Cetn2	Centrin-2	380.237	406.965	386.204	433.91	467.671	479.909
E9Q6E5	Srsf11	Serine and arginine-rich-splicing factor 11	223.315	208.795	194.03	163.455	174.67	154.808
Q6AXC6	Ddx11	ATP-dependent DNA helicase DDX11	210.875	200.694	210.613	230.239	243.833	256.675
P27773	Pdia3	Protein disulfide-isomerase A3	48146.5	48435.6	44061.3	40142.1	41344.7	39692.3
Q00422	Gabpa	GA-binding protein alpha chain	56.4822	39.4393	59.0961	25.2235	22.1426	26.0218
Q9WVK5	B4galt6	Beta-1,4-galactosyltransferase 6	21.7017	23.2058	17.3389	30.2608	31.9853	27.7998
P35288	Rab23	Ras-related protein Rab-23	199.579	236.725	230.432	159.377	177.647	165.039
E9Q8A4	Fbxw28	F-box and WD-40 domain protein 28	833.063	851.306	824.268	1246.73	1102.95	1020.83
Q920E5	Fdps	Farnesyl pyrophosphate synthase	427.568	431.576	478.307	517.125	552.693	522.638
Q8C3F2	Fam120c	Constitutive coactivator of PPAR-gamma-like protein 2	93.2785	81.0364	68.019	43.666	38.3139	52.2395
P60840	Ensa	Alpha-endosulfine	562.806	656.163	641.748	494.644	495.563	494.851
Q9JKC8	Ap3m1	AP-3 complex subunit mu-1	487.586	573.084	530.712	432.944	415.138	414.143
Q8BGU5	Ccny	Cyclin-Y	101.2	100.795	95.0104	78.7056	87.9313	75.3631
P06728	Apoa4	Apolipoprotein A-IV	75.156	71.4759	89.1267	56.7447	54.9425	53.7451
Q9DBC0	Selenoo	Protein adenylyltransferase SelO, mitochondrial	217.214	199.008	188.455	253.21	245.838	234.56
Q9D113	Dnlz	DNL-type zinc finger protein	284.029	259.733	314.49	369.565	346.505	374.008
Q62059	Vcan	Versican core protein	385.292	427.111	343.804	267.837	270.051	292.429
Q8C0D4	Arhgap12	Rho GTPase-activating protein 12	284.146	296.181	312.499	373.273	350.901	337.993
A6X935	Itih4	Inter alpha-trypsin inhibitor, heavy chain 4	393.938	344.546	324.722	254.752	255.499	275.126
Q80UP5	Ankrd13a	Ankyrin repeat domain-containing protein 13A	120.352	126.335	117.719	101.877	106.599	92.1085
P27546	Map4	Microtubule-associated protein 4	4033.3	4347.18	4375.83	4673.62	4922.32	4905.02
Q8K0B2	Lmbrd1	Lysosomal cobalamin transport escort protein LMBD1	122.585	84.7394	112.219	163.031	166.75	149.476
Q9CWD3	Nudt17	Nucleoside diphosphate-linked moiety X motif 17	44.1545	55.8951	40.1127	65.8227	67.5741	68.1012
Q9ES52	Inpp5d	Phosphatidylinositol 3,4,5-trisphosphate 5-phosphatase 1	43.2999	36.91	42.6532	50.8697	59.2497	53.6546
Q6PD19	Armh3	Armadillo-like helical domain-containing protein 3	118.281	115.796	128.055	135.481	145.752	145.459
Q80Y14	Glrx5	Glutaredoxin-related protein 5, mitochondrial	2970.95	3196.36	3141.01	4013.41	3564.83	3669.91
Q99NH2	Pard3	Partitioning defective 3 homolog	1992.59	1976.07	2110.5	1677.26	1753.02	1839.93
G3UW82	Myh2	Myosin, heavy polypeptide 2, skeletal muscle, adult	188.155	230.632	166.743	121.369	77.6224	97.2287
Q6PAV2	Herc4	Probable E3 ubiquitin-protein ligase HERC4	263.551	274.267	260.759	243.672	248.062	249.582
Q8C7D2	Crbn	Protein cereblon	392.145	398.746	440.706	540.639	605.827	506.103
Q8K273	Mmgt1	ER membrane protein complex subunit 5	96.1692	85.8581	79.087	147.663	116.416	129.081
Q62245	Sos1	Son of sevenless homolog 1	145.947	118.954	132.089	75.6338	82.8626	100.785
Q9CTG6	Atp13a2	Polyamine-transporting ATPase 13A2	121.82	109.458	113.135	140.422	132.2	131.339
P62880	Gnb2	Guanine nucleotide-binding protein G(I)/G(S)/G(T) subunit beta-2	2885.86	2850.39	3063.62	2647.76	2392.14	2493.17
P70445	Eif4ebp2	Eukaryotic translation initiation factor 4E-binding protein 2	49.1255	56.0583	64.8207	38.2938	37.158	36.1183
Q5SSK3	Tefm	Transcription elongation factor, mitochondrial	157.155	169.927	167.784	137.135	135.48	148.813
Q8K177	Krtcap3	Keratinocyte-associated protein 3	85.7228	64.7142	46.9147	145.618	116.507	119.906
P11276	Fn1	Fibronectin	123.247	107.048	103.983	86.0939	85.9587	86.1955
E9Q166	Atad2b	ATPase family, AAA domain-containing 2B	257.047	335.337	304.696	188.479	187.472	212.93
Q8N7N5	Dcaf8	DDB1- and CUL4-associated factor 8	4608.56	4862.41	4694.4	6062.64	6078.01	5323.16
E9PVX6	Mki67	Proliferation marker protein Ki-67	27.5538	31.0739	33.3824	19.9083	22.5984	23.6971
Q921G6	Lrch4	Leucine-rich repeat and calponin homology domain-containing protein 4	410.788	439.997	409.554	487.235	570.745	533.801
Q91VZ6	Smap1	Stromal membrane-associated protein 1	487.631	567.401	536.2	652.561	617.639	663.261
Q8VDD5	Myh9	Myosin-9	3978.09	3781.62	3807.37	3591.68	3565.78	3448.03
Q6PGN1	Erfe	Erythroferrone	208.549	166.678	167.466	113.908	124.464	92.5882
Q8BRH4	Kmt2c	Histone-lysine N-methyltransferase 2C	70.3537	68.7531	59.8623	85.0055	103.106	107.638
Q9EQQ9	Oga	Protein O-GlcNAcase	718.095	713.939	734.86	857.96	830.382	779.693
Q6NZR5	Skiv2l	Superkiller viralicidic activity 2-like (S. cerevisiae)	337.051	346.344	330.784	360.854	355.729	357.793
Q9Z0K8	Vnn1	Pantetheinase	149.054	135.228	176.298	88.5025	106.064	100.078
P70398	Usp9x	Probable ubiquitin carboxyl-terminal hydrolase FAF-X	2183.22	2273.49	2236.24	2071.19	1878.55	1964.78
Q64442	Sord	Sorbitol dehydrogenase	210.592	175.576	166.787	107.292	134.376	111.051
Q9R099	Tbl2	Transducin beta-like protein 2	243.863	255.897	263.074	229.145	211.185	224.42
P11679	Krt8	Keratin, type II cytoskeletal 8	3061.1	3066.76	4245.21	1197.72	1866.95	1717.34
Q9CQE5	Rgs10	Regulator of G-protein signaling 10	546.222	554.651	507.209	635.275	763.206	714.942
Q920Q4	Vps16	Vacuolar protein sorting-associated protein 16 homolog	80.9654	91.2904	78.6811	69.2995	63.3594	63.505
Q7TT50	Cdc42bpb	Serine/threonine-protein kinase MRCK beta	341.338	320.644	332.467	307.285	305.534	297.94
Q6PB44	Ptpn23	Tyrosine-protein phosphatase non-receptor type 23	241.607	236.856	224.268	255.43	272.124	264.234
A0A0A6YVU8	Gm9774	Predicted pseudogene 9774	3167.68	3078.4	3204.54	3581.84	3538.98	3348.5
Q8BH79	Ano10	Anoctamin-10	1323.3	1399.83	1252.52	1597.85	1505.38	1666.31
Q8VH51	Rbm39	RNA-binding protein 39	243.551	265.495	264.164	167.307	209.613	205.274
Q9Z255	Ube2a	Ubiquitin-conjugating enzyme E2 A	235.874	250.894	252.777	326.455	281.573	308.778
Q3UFK8	Frmd8	FERM domain-containing protein 8	241.998	239.581	253.392	277.203	265.701	265.009
P97457	Mylpf	Myosin regulatory light chain 2, skeletal muscle isoform	138.059	108.815	55.6789	0	0	0
Q9D338	Mrpl19	39S ribosomal protein L19, mitochondrial	123.141	111.556	111.054	89.9877	100.004	94.3225
Q9Z1R2	Bag6	Large proline-rich protein BAG6	3302.37	3204.59	3216.03	3077.9	2903.65	3000.59
Q3TZZ7	Esyt2	Extended synaptotagmin-2	226.454	240.785	255.556	171.54	204.245	188.794
Q9WVA4	Tagln2	Transgelin-2	361.579	330.301	360.459	224.25	269.129	288.503
P05214	Tuba3b	Tubulin alpha-3 chain	24152.5	24822	23081.5	21116.8	17998.6	17555.6
Q6DFZ1	Gbf1	Golgi-specific brefeldin A-resistance factor 1	233.271	255.881	237.814	288.514	270.027	277.663
P62492	Rab11a	Ras-related protein Rab-11A	16380.8	17039.2	16362.2	15729.3	15078.2	15318.5
Q9WTS2	Fut8	Alpha-(1,6)-fucosyltransferase	230.354	196.831	212.925	324.793	276.75	275.087
C0HKG5	Rnaset2a	Ribonuclease T2-A	82.544	93.528	102.759	139.446	119.754	123.981
Q99NA9	Pcgf6	Polycomb group RING finger protein 6	31.0887	27.2285	21.783	16.5376	13.6631	11.2714
Q99M73	Krt84	Keratin, type II cuticular Hb4	54.489	53.6099	52.0654	66.2696	68.7884	80.5207
P49586	Pcyt1a	Choline-phosphate cytidylyltransferase A	123.32	89.7803	96.7382	59.5472	62.8799	59.3123
Q6DIA7	Brme1	Break repair meiotic recombinase recruitment factor 1	171.708	171.587	164.09	208.438	256.147	265.754
P97393	Arhgap5	Rho GTPase-activating protein 5	45.0942	29.1093	36.8453	17.5323	18.3932	11.3335
P49718	Mcm5	DNA replication licensing factor MCM5	773.534	696.958	691.652	824.194	831.251	842.484
Q9R0X5	Rpgr	X-linked retinitis pigmentosa GTPase regulator	218.927	213.379	233.695	246.244	248.631	247.049
Q810U4	Nrcam	Neuronal cell adhesion molecule	111.707	90.4972	105.857	57.7252	74.1939	73.2169
Q811U4	Mfn1	Mitofusin-1	636.856	668.783	658.739	808.792	777.015	720.437
Q8JZQ9	Eif3b	Eukaryotic translation initiation factor 3 subunit B	2238	2103.05	2146.3	1961.2	1867.64	1987.87
A2BE28	Las1l	Ribosomal biogenesis protein LAS1L	220.397	196.796	195.186	172.841	152.436	147.698
Q921N6	Ddx27	Probable ATP-dependent RNA helicase DDX27	110.212	138.22	117.557	79.6274	84.8372	90.4153
Q08761	Pros1	Vitamin K-dependent protein S	55.7414	49.6286	45.1048	33.7284	33.7589	38.9983
Q8VEM1	Rnf130	E3 ubiquitin-protein ligase RNF130	74.9095	65.0108	61.9073	110.649	122.785	91.4682
Q8R5J9	Arl6ip5	PRA1 family protein 3	170.961	180.535	133.969	107.592	87.694	99.9844
Q9ESX5	Dkc1	H/ACA ribonucleoprotein complex subunit DKC1	238.03	249.231	249.318	210.966	218.786	228.535
P30416	Fkbp4	Peptidyl-prolyl cis-trans isomerase FKBP4	2144.78	2098.79	2183.73	2301.8	2266.53	2238.55
Q8R1S4	Mtss1	Protein MTSS 1	176.971	201.802	196.565	129.587	138.159	160.396
Q9QYJ3	Dnajb1	DnaJ homolog subfamily B member 1	389.826	430.832	390.029	471.063	531	551.556
Q6ZPU9	Kifbp	KIF-binding protein	249.311	241.095	220.928	356.313	288.47	337.353
Q9CXD6	Mcur1	Mitochondrial calcium uniporter regulator 1	72.9942	67.5096	54.7056	43.7011	32.2235	25.5143
P27600	Gna12	Guanine nucleotide-binding protein subunit alpha-12	21.8044	23.2636	28.6414	37.0732	45.8832	36.4027
Q8BH51	Cox14	Cytochrome c oxidase assembly protein COX14	325.462	412.909	324.109	482.328	490.712	464.588
P47740	Aldh3a2	Aldehyde dehydrogenase family 3 member A2	1141.13	1138.72	1081.45	1346.22	1257.91	1236.59
Q9WVH4	Foxo3	Forkhead box protein O3	635.264	659.582	693.331	723.995	749.637	742.91
Q3UDR8	Yipf3	Protein YIPF3	75.7459	60.3342	57.1794	89.9565	102.541	89.2685
P11881	Itpr1	Inositol 1,4,5-trisphosphate receptor type 1	1229.62	1317.68	1192.34	1562.81	1450.8	1423.03
P63271	Supt4h1a	Transcription elongation factor SPT4-A	110.824	103.639	97.9208	69.5016	87.6221	72.8585
Q61937	Npm1	Nucleophosmin	933.147	913.238	842.568	667.846	737.674	773.6
Q8BL86	Mblac2	Acyl-coenzyme A thioesterase MBLAC2	65.1587	51.3673	67.5639	27.2477	42.4279	28.9486
Q9DBR4	Apbb2	Amyloid beta precursor protein binding family B member 2	101.134	102.767	88.6073	73.6914	81.1432	70.462
Q91XC8	Dap	Death-associated protein 1	221.03	241.411	253.931	200.945	165.478	171.91
Q8BFZ3	Actbl2	Beta-actin-like protein 2	17103	18290.6	17694.5	16028.7	14012.3	14529.9
Q9JHJ0	Tmod3	Tropomodulin-3	684.916	674.65	708.81	617.567	638.043	584.298
Q8BUV3	Gphn	Gephyrin	168.175	153.226	145.904	184.967	179.828	188.456
A0A1L1SQU7	Fat1	FAT atypical cadherin 1	337.594	317.654	279.808	372.007	399.805	399.413
Q91V61	Sfxn3	Sideroflexin-3	47.4883	36.0446	45.7129	27.9063	27.6036	29.5674
Q811T9	Disc1	Disrupted in schizophrenia 1 homolog	71.37	88.0374	69.5302	97.7628	111.845	112.825
Q78JE5	Fbxo22	F-box only protein 22	554.425	514.131	548.359	476.395	399.921	412.135
Q9QZI8	Serinc1	Serine incorporator 1	387.299	506.614	424.412	265.864	313.063	270.823
Q08297	Rad51	DNA repair protein RAD51 homolog 1	430.07	419.744	378.966	338.879	352.844	335.223
Q9D0C1	Rnf115	E3 ubiquitin-protein ligase RNF115	67.1521	42.751	63.4208	23.4322	26.7781	28.5301
Q9CQV4	Retreg3	Reticulophagy regulator 3	721.782	764.722	635.139	854.781	907.945	865.445
Q8BTW9	Pak4	Serine/threonine-protein kinase PAK 4	191.381	205.567	191.525	166.017	175.774	176.26
P14733	Lmnb1	Lamin-B1	285.26	272.871	294.857	309.347	328.783	333.236
Q922Q6	Abhd14a	Protein ABHD14A	53.9524	47.9712	65.1776	37.3053	33.417	31.2631
P63037	Dnaja1	DnaJ homolog subfamily A member 1	2943.01	3080.46	2868.53	3553.07	3950.88	3434.73
Q8K4P0	Wdr33	pre-mRNA 3' end processing protein WDR33	156.475	182.525	161.333	209.536	222.39	252.912
O35218	Cpsf2	Cleavage and polyadenylation specificity factor subunit 2	587.547	606.322	571.588	673.467	637.092	695.414
Q9D7H3	RtcA	RNA 3'-terminal phosphate cyclase	519.785	545.283	557.361	643.58	597.163	603.719
Q9WUR9	Ak4	Adenylate kinase 4, mitochondrial	10461.1	11295.1	10172	8648.44	8888.51	9428.25
Q60597	Ogdh	2-oxoglutarate dehydrogenase complex component E1	6124.37	6176.6	5788.01	7172.54	7050.56	6564.56
P20152	Vim	Vimentin	4567.44	3581.85	4945.47	2301.02	2922.28	2420.26
Q8VC52	Rbpms2	RNA-binding protein with multiple splicing 2	10864.8	11019	10485.3	10203.5	9837.98	10014.2
Q8R570	Snap47	Synaptosomal-associated protein 47	791.862	759.934	748.099	714.118	683.066	663.273
Q924Z4	Cers2	Ceramide synthase 2	889.427	802.76	796.082	1060.31	1107.73	960.429
Q8BLY7	Hps6	Hermansky-Pudlak syndrome 6 protein homolog	127.769	135.39	130.411	172.104	161.763	148.125
P61804	Dad1	Dolichyl-diphosphooligosaccharide--protein glycosyltransferase subunit DAD1	2270.11	2004.7	2023.65	1734.99	1768.95	1752.26
O54984	Get3	ATPase GET3	8527.18	8453.99	8548.5	11340.2	10058.5	9829.62
Q99JR1	Sfxn1	Sideroflexin-1	198.32	174.607	187.838	158.423	134.633	149.612
Q9CXV1	Sdhd	Succinate dehydrogenase [ubiquinone] cytochrome b small subunit, mitochondrial	76.0747	84.4089	80.4313	64.372	53.7774	43.116
Q9JL70	Fanca	Fanconi anemia group A protein homolog	32.6029	33.6412	44.4046	51.0512	53.8873	52.3402
Q60598	Cttn	Src substrate cortactin	1248.74	1213.58	1275.9	983.939	1092.84	1118.34
Q5RJH6	Smg7	Nonsense-mediated mRNA decay factor SMG7	276.739	318.425	294.439	213.639	243.54	243.506
Q8K268	Abcf3	ATP-binding cassette sub-family F member 3	1753.88	1887.53	1841.02	1509.22	1656.28	1610.98
Q8BM72	Hspa13	Heat shock 70 kDa protein 13	86.8577	78.3578	87.5601	68.5765	72.7757	63.66
P19437	Ms4a1	B-lymphocyte antigen CD20	1920.92	1873.21	1613.82	1344.04	1451.18	1403.02
Q9WUA6	Akt3	RAC-gamma serine/threonine-protein kinase	477.137	470.384	463.391	445.62	416.979	411.064
P97792	Cxadr	Coxsackievirus and adenovirus receptor homolog	632.374	615.458	755.797	477.437	503.1	481.673
Q80W85	Npm2	Nucleoplasmin-2	53781.7	56860	52073.1	64124	59582.8	64581.1
Q8K1M6	Dnm1l	Dynamin-1-like protein	5235.15	5579.51	5391.24	5941.23	5756.42	5870.77
P48758	Cbr1	Carbonyl reductase [NADPH] 1	2439.15	2635.09	2474.75	2821.31	2758.34	2746.57
Q8BKZ9	Pdhx	Pyruvate dehydrogenase protein X component, mitochondrial	1105.11	1192.67	1139.82	1348.58	1264.59	1270.99
P60521	Gabarapl2	Gamma-aminobutyric acid receptor-associated protein-like 2	258.115	242.356	229.477	315.602	281.8	329.22
Q9JKB1	Uchl3	Ubiquitin carboxyl-terminal hydrolase isozyme L3	3257.68	3291	3182.78	3645.3	3437.66	3490.64
Q64430	Atp7a	Copper-transporting ATPase 1	175.162	153.562	157.885	139.083	131.027	130.041
Q4G5Y1	Klhdc2	Kelch domain-containing protein 2	321.993	315.074	324.904	425.486	361.668	400.856
Q7SIG6	Asap2	Arf-GAP with SH3 domain, ANK repeat and PH domain-containing protein 2	87.7235	93.4118	97.1579	80.3941	80.5123	82.9697
Q8CHK2	Rln3	Relaxin-3	352.094	383.231	363.596	515.806	537.161	434.963
Q8BG50	Tmem169	Transmembrane protein 169	98.6834	104.329	111.545	79.5609	72.6942	89.2945
P39061	Col18a1	Collagen alpha-1(XVIII) chain	20.4568	30.0669	48.6233	0	0	0
O08553	Dpysl2	Dihydropyrimidinase-related protein 2	219.526	195.139	224.898	137.795	122.7	172.202
Q91VU6	Dcaf11	DDB1- and CUL4-associated factor 11	719.333	743.483	714.38	890.057	818.93	803.963
Q61735	Cd47	Leukocyte surface antigen CD47	116.845	116.569	122.36	148.006	190.555	166.435
G3XA30	Nsmce4a	Non-structural maintenance of chromosomes element 4	15.2157	21.6311	24.2796	35.5099	30.2533	32.3998
E9Q3G8	Nup153	Nucleoporin 153	302.188	338.279	314.192	256.505	277.903	272.076
Q9CYR6	Pgm3	Phosphoacetylglucosamine mutase	213.022	193.256	190.454	172.946	169.456	164.712
Q9CYN2	Spcs2	Signal peptidase complex subunit 2	1067.63	1134.29	1041.61	981.039	963.91	959.832
Q811S7	Ubp1	Upstream-binding protein 1	159.662	126.752	146.174	99.1066	110.397	102.017
L0N7N1	Kif14	Kinesin-like protein KIF14	964.227	1045.09	1036.72	806.973	860.707	909.685
Q8BUR4	Dock1	Dedicator of cytokinesis protein 1	308.789	298.691	317.595	211.819	265.074	249.05
Q80Y50	Camta2	Calmodulin-binding transcription activator 2	888.105	927.953	809.041	744.091	660.597	712.507
Q922B2	Dars1	Aspartate--tRNA ligase, cytoplasmic	1260.4	1131.23	1113.74	992.375	986.311	937.414
P31938	Map2k1	Dual specificity mitogen-activated protein kinase kinase 1	854.507	836.7	865.95	754.928	760.285	809.967
P14115	Rpl27a	60S ribosomal protein L27a	6273.55	6522.71	6160.25	7213.95	6799.86	6898.48
Q9CQF3	Nudt21	Cleavage and polyadenylation specificity factor subunit 5	453.264	403.072	422.375	301.03	349.307	357.116
Q9DC23	Dnajc10	DnaJ homolog subfamily C member 10	185.314	218.221	222.115	317.776	280.526	263.317
Q9CWM4	Pfdn1	Prefoldin subunit 1	3697.18	3947.71	3751.32	3501.82	3199.32	3309.94
Q5I0W6	Mettl7a2	Methyltransferase-like 7A2	2570.2	2819.87	2654.84	2415.1	2236.98	2176.75
Q923J1	Trpm7	Transient receptor potential cation channel subfamily M member 7	407.513	405.466	389.849	316.792	355.695	358.132
P08226	Apoe	Apolipoprotein E	2710.54	2423.45	2403.04	2031.11	2144.81	1886.74
Q8R3S2	Tspan33	Tetraspanin-33	48.7356	43.3616	35.4687	67.7877	72.562	57.3714
Q68FE2	Atg9a	Autophagy-related protein 9A	201.699	233.604	234.028	158.549	167.683	185.385
Q923A2	Spdl1	Protein Spindly	147.174	163.503	157.365	175.209	196.076	194.875
Q6NZC7	Sec23ip	SEC23-interacting protein	456.64	480.875	444.489	498.83	505.866	509.402
Q8CAK1	Iba57	Putative transferase CAF17 homolog, mitochondrial	127.141	120.484	108.127	98.9965	89.8024	85.1333
Q6NS82	Retreg2	Reticulophagy regulator 2	662.789	659.951	628.995	590.643	571.739	608.832
Q9BCZ4	Selenos	Selenoprotein S	63.095	66.6653	78.5657	51.4803	45.0981	36.7687
P28738	Kif5c	Kinesin heavy chain isoform 5C	94.8925	114.494	101.194	76.3774	83.3361	78.0365
Q62470	Itga3	Integrin alpha-3	96.8883	84.0931	82.2104	68.4176	65.86	71.2604
P56280	Tcl1a	T-cell leukemia/lymphoma protein 1A	412.012	396.09	335.636	284.748	296.236	282.876
Q9ESG9	Pkmyt1	Membrane-associated tyrosine- and threonine-specific cdc2-inhibitory kinase	63.9839	83.382	73.1676	101.301	109.476	129.751
Q80UY1	Carnmt1	Carnosine N-methyltransferase	1205.06	1133.66	1124.33	1018.73	1064.46	996.27
Q8BH59	Slc25a12	Calcium-binding mitochondrial carrier protein Aralar1	69.6565	56.1531	80.8854	42.9317	38.1298	29.9209
Q9R1X5	Abcc5	ATP-binding cassette sub-family C member 5	98.5496	100.937	88.2916	118.392	130.625	113.776
Q91YQ1	Rab29	Ras-related protein Rab-7L1	240.958	266.485	223.148	126.091	186.857	161.86
Q91W39	Ncoa5	Nuclear receptor coactivator 5	256.579	241.413	236.765	177.936	215.769	193.479
E9QAT4	Sec16a	Protein transport protein Sec16A	648.129	671.467	674.198	718.927	797.765	763.614
P00397	Mtco1	Cytochrome c oxidase subunit 1	1192.02	1019.89	981.161	784.687	835.734	781.247
Q9CQ43	Dut	Deoxyuridine 5'-triphosphate nucleotidohydrolase	511.169	542.125	466.519	603.154	626.34	689.55
A2AFI6	Tm9sf5	Transmembrane 9 superfamily member	122.66	149.251	129.233	99.8813	104.587	90.3341
P70696	H2bc1	Histone H2B type 1-A	231.191	145.678	174.521	86.4784	80.8626	87.2858
Q8BH57	Wdr48	WD repeat-containing protein 48	444.117	492.133	478.84	526.887	584.704	564.778
P63005	Pafah1b1	Platelet-activating factor acetylhydrolase IB subunit beta	7904.81	7397.92	7182.17	6620.94	5937.02	5609.27
Q69ZW3	Ehbp1	EH domain-binding protein 1	85.8101	67.8079	84.3842	100.984	106.582	116.241
Q8CEC5	Nkiras1	NF-kappa-B inhibitor-interacting Ras-like protein 1	547.191	632.133	579.768	490.993	484.53	491.637
Q91VR7	Map1lc3a	Microtubule-associated proteins 1A/1B light chain 3A	422.582	459.971	434.504	515.048	623.19	625.157
P07901	Hsp90aa1	Heat shock protein HSP 90-alpha	59345.4	57871.3	56540.5	69052.4	64633.5	63089.5
Q9CQZ7	Polr3k	DNA-directed RNA polymerase III subunit RPC10	122.336	115.854	115.837	54.7767	93.6552	71.4188
Q8JZV7	Amdhd2	N-acetylglucosamine-6-phosphate deacetylase	1585.64	1527.96	1518.91	1308.92	1364.8	1143.28
Q9CPR8	Nsmce3	Non-structural maintenance of chromosomes element 3 homolog	39.2995	32.4145	34.8439	45.4607	43.1882	49.2345
Q9Z0R4	Itsn1	Intersectin-1	2077.53	1905.82	2126.65	1763.64	1746.54	1797.86
Q3UL36	Arglu1	Arginine and glutamate-rich protein 1	247.087	315.445	282.074	211.488	191.552	201.662
Q05A36	Mex3c	RNA-binding E3 ubiquitin-protein ligase MEX3C	52.7169	45.885	60.0258	67.216	71.9491	76.5759
Q91W52	Tmem19	Transmembrane protein 19	317.257	323.772	340.259	301.83	291.774	300.099
Q812F8	Mgat4b	Alpha-1,3-mannosyl-glycoprotein 4-beta-N-acetylglucosaminyltransferase B	84.8444	78.2237	74.7192	108.905	94.485	116.08
Q8BUL6	Plekha1	Pleckstrin homology domain-containing family A member 1	97.7545	102.98	99.5273	86.8611	74.1536	86.8224
Q8BLF1	Nceh1	Neutral cholesterol ester hydrolase 1	3721.08	3439.31	3431.81	3192.46	2925	2869.42
P46664	Adss2	Adenylosuccinate synthetase isozyme 2	20567.9	19878.2	19906.3	18650.4	16540.4	16512.9
P80314	Cct2	T-complex protein 1 subunit beta	7841.95	8406.95	8305.66	7459.18	7561.95	7474.84
B9EKI3	Tmf1	TATA element modulatory factor	258.164	259.001	249.838	237.817	233.036	244.528
Q9WVR4	Fxr2	Fragile X mental retardation syndrome-related protein 2	2428.79	3054.65	2849.52	3397.85	3812.51	3710.39
Q8R2Y0	Abhd6	Monoacylglycerol lipase ABHD6	563	578.512	577.05	615.047	594.25	600.893
Q9Z321	Top3b	DNA topoisomerase 3-beta-1	206.073	218.602	202.737	229.23	252.571	253.287
Q7TT37	Elp1	Elongator complex protein 1	369.755	370.748	363.006	384.49	409.836	407.786
O88427	Cacna1h	Voltage-dependent T-type calcium channel subunit alpha-1H	0	0	0	31.7714	15.0347	16.0722
P62984	Uba52	Ubiquitin-60S ribosomal protein L40	127.207	151.885	151.265	186.925	210.16	242.388
P50171	Hsd17b8	(3R)-3-hydroxyacyl-CoA dehydrogenase	741.442	745.061	741.756	873.279	819.327	797.467
Q61043	Nin	Ninein	271.834	285.825	269.329	293.577	300.771	306.709
Q921J4	Ube2s	Ubiquitin-conjugating enzyme E2 S	1900.26	2257.02	1981.68	2475.96	2838.71	2588.18
E9Q5G7	Oog1	Oogenesin-1	430.969	425.15	401.3	582.759	528.158	486.382
Q8BK72	Mrps27	28S ribosomal protein S27, mitochondrial	310.59	308.263	299.555	266.81	289.579	268.06
Q9Z1Z2	Strap	Serine-threonine kinase receptor-associated protein	769.812	757.778	731.042	712.328	702.926	688.616
Q7TS73	Rflna	Refilin-A	129.888	132.359	121.688	154.405	140.376	149.752
O70133	Dhx9	ATP-dependent RNA helicase A	717.38	640.948	693.783	575.517	607.619	585.383
Q6NXI6	Rprd2	Regulation of nuclear pre-mRNA domain-containing protein 2	75.6238	81.5202	73.1456	58.3247	67.5865	62.0032
O88708	Orc4	Origin recognition complex subunit 4	276.017	275.101	253.799	244.227	234.065	231.687
Q62318	Trim28	Transcription intermediary factor 1-beta	1117.77	832.792	824.554	1282.58	1349.91	1284.36
Q7TS68	Nsun6	tRNA (cytosine(72)-C(5))-methyltransferase NSUN6	140.341	139.403	145.912	127.065	122.105	133.064
O54941	Smarce1	SWI/SNF-related matrix-associated actin-dependent regulator of chromatin subfamily E member 1	304.756	283.405	304.713	266.937	241.754	227.187
Q8BRU6	Slc18a2	Synaptic vesicular amine transporter	358.452	329.766	337.077	428.613	387.937	390.213
Q923B0	Ggact	Gamma-glutamylaminecyclotransferase	140.812	116.659	125.437	100.328	89.4379	101.06
Q9EQU5	Set	Protein SET	940.394	819.13	858.707	688.724	755.528	696.642
P70669	Phex	Phosphate-regulating neutral endopeptidase PHEX	104.797	135.308	134.372	201.81	161.974	187.697
Q9CZ04	Cops7a	COP9 signalosome complex subunit 7a	3268.87	3286.53	3168.49	3388.73	3395.42	3371
P21279	Gnaq	Guanine nucleotide-binding protein G(q) subunit alpha	396.046	382.274	430.453	348.017	320.161	346.08
Q3U2P1	Sec24a	Protein transport protein Sec24A	118.822	109.422	88.2091	68.2458	74.409	63.7096
O54946	Dnajb6	DnaJ homolog subfamily B member 6	2268.75	2217.11	2055.42	1769	1703.11	1948.5
Q9QX60	Dguok	Deoxyguanosine kinase, mitochondrial	226.486	199.254	220.249	172.989	188.314	175.217
Q8R3B1	Plcd1	1-phosphatidylinositol 4,5-bisphosphate phosphodiesterase delta-1	63.2282	47.7761	54.3747	14.0842	28.2821	35.1473
Q6PE15	Abhd10	Palmitoyl-protein thioesterase ABHD10, mitochondrial	811.585	832.469	773.616	716.74	704.987	631.481
P53798	Fdft1	Squalene synthase	3071.36	3248.96	3183.38	4025.29	3602.01	3601.85
Q9DBL1	Acadsb	Short/branched chain specific acyl-CoA dehydrogenase, mitochondrial	1000.02	996.362	920.536	1261.98	1203.92	1092.96
Q8BK63	Csnk1a1	Casein kinase I isoform alpha	769.968	706.654	769.718	671.18	669.344	662.001
Q9R1C0	Taf7	Transcription initiation factor TFIID subunit 7	455.464	491.512	440.671	309.936	382.431	376.937
Q9D7I5	Lhpp	Phospholysine phosphohistidine inorganic pyrophosphate phosphatase	1781.57	1659.96	1670.41	1556.95	1437.8	1386.44
Q60680	Chuk	Inhibitor of nuclear factor kappa-B kinase subunit alpha	75.464	74.2975	88.5975	62.1899	57.4467	62.7519
P30999	Ctnnd1	Catenin delta-1	510.911	432.934	553.615	346.714	337.72	380.959
Q3V1T4	P3h1	Prolyl 3-hydroxylase 1	131.944	143.351	136.482	178.975	154.885	166.234
P98192	Gnpat	Dihydroxyacetone phosphate acyltransferase	400.756	374.512	377.242	356.909	339.501	337.934
Q7M6U3	Tex14	Inactive serine/threonine-protein kinase TEX14	90.5414	63.5327	91.0936	45.6008	47.5731	30.0983
Q9QYE9	Plekhb1	Pleckstrin homology domain-containing family B member 1	84.6457	89.1491	88.8162	58.0182	75.3548	55.1911
Q9CQT5	Pomp	Proteasome maturation protein	181.585	145.859	131.678	85.4851	75.6229	103.805
Q8C863	Itch	E3 ubiquitin-protein ligase Itchy	121.602	106.265	103.848	82.9	92.4151	80.4785
Q9JI75	Nqo2	Ribosyldihydronicotinamide dehydrogenase [quinone]	338.002	302.976	318.178	272.704	273.877	286.418
Q7TPS0	Rps6ka6	Ribosomal protein S6 kinase alpha-6	157.24	170.325	171.673	127.063	131.888	148.736
Q8R313	Exoc6	Exocyst complex component 6	176.834	194.518	168.624	154.174	132.46	139.769
Q7TMY8	Huwe1	E3 ubiquitin-protein ligase HUWE1	1652.29	1628.62	1637.61	1729.16	1675.1	1718.69
Q9DBG9	Tax1bp3	Tax1-binding protein 3	144.716	148.103	136.905	87.593	121.062	104.623
Q9EQH3	Vps35	Vacuolar protein sorting-associated protein 35	3415.54	3445.97	3471.95	3979.48	3725.09	3688.33
Q9EP53	Tsc1	Hamartin	163.72	155.656	143.921	173.597	184.671	180.044
Q9EQ06	Hsd17b11	Estradiol 17-beta-dehydrogenase 11	59.9226	28.459	78.7991	0	0	0
Q6ZQ88	Kdm1a	Lysine-specific histone demethylase 1A	133.435	127.41	127.62	76.9912	108.631	95.8521
P60335	Pcbp1	Poly(rC)-binding protein 1	10153.4	9526.77	10032.9	9155.08	8383.7	8203.84
P57746	Atp6v1d	V-type proton ATPase subunit D	433.123	438.483	405.125	469.804	471.823	502.079
Q8C6J9	Nlrp4b	NACHT, LRR and PYD domains-containing protein 4B	4197.21	4086.23	4053.01	5248.08	4665.87	4671.79
Q9D1D6	Cthrc1	Collagen triple helix repeat-containing protein 1	149.582	177.423	178.685	103.323	113.915	135.722
Q8CGK3	Lonp1	Lon protease homolog, mitochondrial	4120.66	4374.76	4207.65	4496.08	4777.99	4716.13
O70480	Vamp4	Vesicle-associated membrane protein 4	475.24	493.923	476.768	432.839	451.384	456.232
Q8BP71	Rbfox2	RNA binding protein fox-1 homolog 2	225.622	221.742	239.466	181.34	184.681	207.993
Q9Z1S8	Gab2	GRB2-associated-binding protein 2	105.577	88.6508	91.5501	76.3613	75.4675	74.4244
Q7TQK4	Exosc3	Exosome complex component RRP40	101.485	126.525	97.8977	76.5985	73.8338	62.6504
Q8BP48	Metap1	Methionine aminopeptidase 1	475.504	483.768	454.171	387.144	431.77	374.688
Q8K2T8	Paf1	RNA polymerase II-associated factor 1 homolog	283.341	295.172	275.759	257.889	257.463	236.375
Q8R1U1	Cog4	Conserved oligomeric Golgi complex subunit 4	429.28	450.979	448.403	410.348	420.375	404.449
Q9JJ06	C1galt1	Glycoprotein-N-acetylgalactosamine 3-beta-galactosyltransferase 1	176.652	147.508	151.152	126.292	115.631	101.15
Q8BP27	Sfr1	Swi5-dependent recombination DNA repair protein 1 homolog	2402.01	2498.16	2651.38	2068.15	2278.66	2084.29
Q8BU30	Iars1	Isoleucine--tRNA ligase, cytoplasmic	3912.14	3865.66	3661	3447.2	3451.55	3565.57
Q8C4W3	Nrn1l	Neuritin-like protein	391.249	314.806	402.198	280.104	248.266	244.33
P70372	Elavl1	ELAV-like protein 1	1048.38	952.101	882.72	777.591	737.062	793.962
Q80WQ6	Rhbdf2	Inactive rhomboid protein 2	213.278	241.96	228.302	265.523	273.553	302.826
P97784	Cry1	Cryptochrome-1	123.745	113.758	104.938	142.924	151.866	133.416
O55060	Tpmt	Thiopurine S-methyltransferase	2801.81	2786.69	2705.21	3550.02	3054.21	3345.08
Q9DBF1	Aldh7a1	Alpha-aminoadipic semialdehyde dehydrogenase	12741.9	13507.5	12459	16223.5	15446.2	14288.4
P62962	Pfn1	Profilin-1	26853.2	25059.4	25648.7	23002.2	23052.1	20582.8
Q9CQL0	Mettl21A	Protein N-lysine methyltransferase METTL21A	42.5367	39.7797	32.9784	21.03	29.1495	22.8812
Q9QXN3	Trip4	Activating signal cointegrator 1	195.42	194.282	181.303	175.352	171.493	168.027
Q8VC74	Cox18	Cytochrome c oxidase assembly protein COX18, mitochondrial	93.8276	83.1655	79.1157	105.04	100.087	102.81
Q62425	Ndufa4	Cytochrome c oxidase subunit NDUFA4	11887.7	12939	11806.7	10175.6	10780.8	10887.6
Q6PA06	Atl2	Atlastin-2	319.128	309.464	308.356	292.942	268.609	261.215
Q505G8	Znf827	Zinc finger protein 827	205.659	273.816	349.604	455.37	454.525	580.703
Q8VEJ4	Nle1	Notchless protein homolog 1	349.075	336.358	322.7	379.571	427.809	387.984
P60710	Actb	Actin, cytoplasmic 1	56806.1	57905.2	53521.5	50293.7	49723.9	45360.3
P63158	Hmgb1	High mobility group protein B1	1640.76	1296.59	1417.24	909.878	1098.37	1051.28
Q78YY6	Dnajc15	DnaJ homolog subfamily C member 15	76.6421	97.6245	78.4972	61.3879	40.3296	36.6554
P63001	Rac1	Ras-related C3 botulinum toxin substrate 1	3054.03	2934.21	3108.31	3272.21	3558.69	3369.52
Q32NZ6	Tmc5	Transmembrane channel-like protein 5	294.315	222.402	163.147	66.2645	48.0992	103.406
Q8BP67	Rpl24	60S ribosomal protein L24	2849.59	2659.15	2761.47	3041.78	2930.58	3026.25
Q80TA9	Epg5	Ectopic P granules protein 5 homolog	467.466	490.483	476.226	423.512	424.962	453.442
P47856	Gfpt1	Glutamine--fructose-6-phosphate aminotransferase [isomerizing] 1	899.8	871.297	847.6	801.992	795.233	737.619
Q6ZPJ0	Tex2	Testis-expressed protein 2	611.312	685.958	684.102	771.815	771.716	856.64
Q8K2I4	Manba	Beta-mannosidase	64.1663	45.1359	53.0776	36.2951	23.8445	28.4046
Q9JK38	Gnpnat1	Glucosamine 6-phosphate N-acetyltransferase	493.176	586.916	611.644	428.858	335.397	412.057
Q99LE6	Abcf2	ATP-binding cassette sub-family F member 2	139.117	129.58	141.032	152.81	170.408	177.511
Q6PHS9	Cacna2d2	Voltage-dependent calcium channel subunit alpha-2/delta-2	130.399	98.6712	157.905	46.6369	65.2219	69.0566
O88291	Znf326	DBIRD complex subunit ZNF326	74.1809	62.3071	82.323	38.9507	52.521	48.4947
Q64337	Sqstm1	Sequestosome-1	412.768	474.937	411.699	307.894	362.276	337.518
P61957	Sumo2	Small ubiquitin-related modifier 2	172.511	209.59	196.995	130.548	152.305	151.461
Q69ZF3	Gba2	Non-lysosomal glucosylceramidase	44.0273	50.135	48.7405	82.3389	66.3599	63.2173
Q9JKS5	Habp4	Intracellular hyaluronan-binding protein 4	104.104	102.015	105.929	93.8574	93.6935	99.5758
Q3TIU4	Pde12	2',5'-phosphodiesterase 12	417.287	435.792	448.907	326.512	388.989	361.073
P57759	Erp29	Endoplasmic reticulum resident protein 29	5019.07	4871.43	5163.61	6013.85	5510.3	5553
Q8VBT9	Aspscr1	Tether containing UBX domain for GLUT4	3095.07	3553.71	3424.25	3859.29	4424.95	4497.89
Q99P31	Hspbp1	Hsp70-binding protein 1	754.777	791.614	799.201	734.345	697.159	680.489
Q8BKT7	Thoc5	THO complex subunit 5 homolog	43.3978	37.7439	29.4633	23.091	21.5514	17.937
Q9CQD1	Rab5a	Ras-related protein Rab-5A	1896.23	1742.98	1734.39	1611.56	1590.25	1533.92
Q66X03	Nlrp9a	NACHT, LRR and PYD domains-containing protein 9A	2422.96	2364.38	2426.2	3075.77	2763.4	2694.84
Q8BGF6	Elmod2	ELMO domain-containing protein 2	2673.2	2331.36	2389.01	3383.8	3013.54	2932.84
A0A5F8MPP0	Plekhg1	Pleckstrin homology domain-containing, family G (with RhoGef domain) member 1	113.377	116.555	112.905	127.3	151.076	147.299
Q8R0F6	Ilkap	Integrin-linked kinase-associated serine/threonine phosphatase 2C	158.887	129.437	137.869	179.824	173.841	172.67
Q80YR4	Znf598	E3 ubiquitin-protein ligase ZNF598	46.2022	51.5108	46.0293	59.249	53.8452	60.0583
F8VQB6	Myo10	Unconventional myosin-X	2106.28	1904.39	1941.91	1785.87	1720.28	1683.92
Q8BTS4	Nup54	Nuclear pore complex protein Nup54	520.032	525.92	529.166	541.993	558.4	570.284
Q571K4	Tab3	TGF-beta-activated kinase 1 and MAP3K7-binding protein 3	70.9273	77.3789	102.754	41.7018	44.9024	51.8703
Q8C052	Map1s	Microtubule-associated protein 1S	124.984	98.7383	124.836	73.1763	81.034	87.4839
Q9R1N9	Col13a1	Collagen alpha-1(XIII) chain	312.082	328.406	277.711	189.88	247.485	229.944
Q6PD31	Trak1	Trafficking kinesin-binding protein 1	67.8948	78.7284	60.9441	48.9419	51.7897	48.4059
Q91VS8	Farp2	FERM, ARHGEF and pleckstrin domain-containing protein 2	98.3685	82.6182	92.7641	71.2377	76.6748	69.4154
Q8BZ20	Parp12	Protein mono-ADP-ribosyltransferase PARP12	178.092	122.604	149.845	86.7909	91.9854	93.3284
Q6PGF5	Bms1	BMS1 homolog, ribosome assembly protein (Yeast)	233.039	240.585	233.273	191.656	179.215	215.464
Q80XR2	Atp2c1	Calcium-transporting ATPase type 2C member 1	940.63	921.006	860.399	1126.91	1053.56	1007.84
Q99MB2	Mtfr1	Mitochondrial fission regulator 1	349.733	346.852	367.933	256.031	299.643	310.763
Q61655	Ddx19a	ATP-dependent RNA helicase DDX19A	9312.48	9061.48	8761.78	10510.5	9789.96	9884.44
Q8BYC6	Taok3	Serine/threonine-protein kinase TAO3	130.66	164.828	134.48	61.024	86.715	102.811
Q9DBH0	Wwp2	NEDD4-like E3 ubiquitin-protein ligase WWP2	247.858	264.566	246.901	226.101	233.398	216.305
O55013	Trappc3	Trafficking protein particle complex subunit 3	1286.83	1218.1	1212.05	1521.97	1375.94	1392.41
Q8CHW4	Eif2b5	Translation initiation factor eIF-2B subunit epsilon	514.687	527.137	495.119	472.345	481.964	475.327
Q920B9	Supt16h	FACT complex subunit SPT16	980.153	1096.34	1084.24	1169.21	1236.97	1217.17
Q80YQ2	Med23	Mediator of RNA polymerase II transcription subunit 23	95.6132	88.3361	84.4334	110.894	106.53	100.338
Q8BI72	Cdkn2aip	CDKN2A-interacting protein	101.111	103.574	107.759	85.9823	85.798	66.5469
P55065	Pltp	Phospholipid transfer protein	294.401	299.3	262.492	232.175	236.77	249.022
P97372	Psme2	Proteasome activator complex subunit 2	61.2155	54.1655	45.91	30.1963	36.2001	38.8226
Q9JHL1	Slc9a3r2	Na(+)/H(+) exchange regulatory cofactor NHE-RF2	144.902	94.1751	101.289	50.3453	56.9848	57.2568
Q497Z0	Fbxw16	F-box and WD-40 domain protein 16	11438.6	10892.5	11018.6	15107.9	13273.2	12829.1
P16254	Srp14	Signal recognition particle 14 kDa protein	338.208	300.519	301.298	267.611	269.43	266.232
P00416	mt-Co3	Cytochrome c oxidase subunit 3	668.404	557.401	649.336	401.63	372.671	509.708
Q8BZW8	Nhlrc2	NHL repeat-containing protein 2	546.974	549.357	532.295	520.357	524.497	511.144
Q3V0K9	Pls1	Plastin-1	6873.5	6568.16	6346.4	6111.46	5898.34	5973.29
Q8C3K5	Tmem72	Transmembrane protein 72	132.267	134.882	130.829	152.465	141.754	142.979
Q8BFW7	Lpp	Lipoma-preferred partner homolog	197.169	177.644	186.405	121.809	143.816	159.941
Q61656	Ddx5	Probable ATP-dependent RNA helicase DDX5	723.12	575.112	605.292	358.592	462.072	462.548
P15116	Cdh2	Cadherin-2	281.352	277.54	328.34	233.978	222.973	242.144
Q3URQ4	Fam8a1	Family with sequence similarity 8, member A1	516.183	590.09	549.154	827.767	739.912	661.33
Q8BR90	Rimoc1	RAB7A-interacting MON1-CCZ1 complex subunit 1	205.204	174.853	197.06	143.658	158.149	120.604
Q8BH60	Gopc	Golgi-associated PDZ and coiled-coil motif-containing protein	364.374	363.187	333.364	318.264	317.693	305.331
Q78IK4	Apool	MICOS complex subunit Mic27	781.549	846.22	869.515	931.516	930.238	923.367
Q9QWW1	Homer2	Homer protein homolog 2	79.5971	72.5745	77.8589	69.2315	63.5042	67.7239
Q9JI58	Raet1d	Retinoic acid early-inducible protein 1-delta	428.443	441.832	475.947	534.63	493.123	537.906
Q8CH02	Sugp1	SURP and G-patch domain-containing protein 1	137.633	144.724	144.897	97.7106	124.797	114.93
Q91WJ8	Fubp1	Far upstream element-binding protein 1	2019.3	1662.68	1598.12	1297.78	1310.6	1190.71
Q7TMY7	Ipo8	Importin-8	701.986	785.898	730.73	637.881	618.622	662.034
Q8BHG3	Tmem30b	Cell cycle control protein 50B	40.1444	48.7699	54.85	73.1524	102.576	77.625
Q6NWW5	Kif24	Kinesin-like protein KIF24	30.4379	29.5144	37.1522	41.7872	41.7059	47.9123
Q9CS42	Prps2	Ribose-phosphate pyrophosphokinase 2	104.504	79.582	88.7212	43.0399	51.2668	67.5469
Q3KNJ2	Nhej1	Non-homologous end-joining factor 1	113.597	137.151	133.487	88.1263	75.7184	103.263
P37913	Lig1	DNA ligase 1	300.404	327.828	306.468	337.329	347.144	346.62
P14211	Calr	Calreticulin	29969.9	31013.6	30622	32279.3	31703.4	31613.8
Q925B0	Pawr	PRKC apoptosis WT1 regulator protein	231.142	190.156	217.872	123.955	144.462	171.851
P61759	Vbp1	Prefoldin subunit 3	2993.79	3070.3	2956.01	2778.95	2378.66	2381.12
Q922S8	Kif2c	Kinesin-like protein KIF2C	151.218	129.19	139.676	175.871	227.81	194.307
Q8C0T7	Mfsd9	Major facilitator superfamily domain-containing protein 9	130.58	141.007	99.1459	178.387	166.745	167.386
O89050	Mkln1	Muskelin	45.5123	48.803	58.8168	69.3556	72.0585	63.2421
Q6PFD9	Nup98	Nuclear pore complex protein Nup98-Nup96	322.465	340.435	325.281	350.342	378.413	380.892
Q9Z2N8	Actl6a	Actin-like protein 6A	604.414	628.432	614.276	586.917	561.66	543.492
Q5SUF2	Luc7l3	Luc7-like protein 3	281.777	330.8	294.755	211.529	256.973	223.592
P29699	Ahsg	Alpha-2-HS-glycoprotein	543.509	625.753	701.392	448.483	398.434	475.835
Q3V3R4	Itga1	Integrin alpha-1	94.5669	112.301	116.57	150.946	129.676	156.168
Q9Z0W3	Nup160	Nuclear pore complex protein Nup160	872.272	870.436	820.131	777.514	718.894	781.523
P35802	Gpm6a	Neuronal membrane glycoprotein M6-a	76.6709	95.409	71.1475	37.7247	1.75219	43.2638
Q8CI96	Clip4	CAP-Gly domain-containing linker protein 4	225.531	215.206	200.226	159.432	187.07	177.147
Q3UPL0	Sec31a	Protein transport protein Sec31A	689.57	686.982	669.259	709.14	704.958	723.873
Q9D722	Oser1	Oxidative stress-responsive serine-rich protein 1	161.498	179.965	161.509	192.047	225.174	230.148
P23188	Furin	Furin	173.543	232.787	202.097	283.094	253.693	285.729
Q9CPN8	Igf2bp3	Insulin-like growth factor 2 mRNA-binding protein 3	6096.48	6496.82	6271.26	7158.81	8829.62	8337.39
Q3THK7	Gmps	GMP synthase [glutamine-hydrolyzing]	2143.72	2161.44	2055.56	2340.16	2272.62	2233.05
Q9JLV2	Trpc4ap	Short transient receptor potential channel 4-associated protein	68.2026	61.2623	69.9733	96.7103	102.07	136.231
Q99L13	Hibadh	3-hydroxyisobutyrate dehydrogenase, mitochondrial	2636.75	2647.51	2606	3232.57	2926.42	2893.66
Q8CGF7	Tcerg1	Transcription elongation regulator 1	98.1766	81.1235	91.0532	59.4348	58.2124	74.8182
A2TJV2	Palm3	Paralemmin-3	1069.85	1042.79	1076.71	1006.29	1030.32	994.003
Q91W53	Golga7	Golgin subfamily A member 7	356.498	397.953	374.532	318.419	327.615	339.37
Q99MD9	Nasp	Nuclear autoantigenic sperm protein	5085.4	5224.51	4806.23	5547.56	5525.52	5420.69
Q8BG51	Rhot1	Mitochondrial Rho GTPase 1	1922.53	1952.27	1954.75	2336.82	2284.68	2073.35
Q9WTR6	Slc7a11	Cystine/glutamate transporter	160.807	146.38	149.782	118.934	121.971	137.962
G3X972	Sec24c	Sec24-related gene family, member C (S. cerevisiae)	2889.04	2929.48	2878.92	2722.84	2373.78	2409.99
O89001	Cpd	Carboxypeptidase D	147.099	154.779	129.331	97.8197	109.374	119.578
Q9CYC5	Dsn1	Kinetochore-associated protein DSN1 homolog	161.204	196.732	197.045	220.228	237.643	241.025
Q9D1J3	Sarnp	SAP domain-containing ribonucleoprotein	3819.1	2554.13	2629.5	1260.22	1698.66	1482.49
Q80V42	Cpm	Carboxypeptidase M	38.6855	35.1959	38.0582	46.1689	46.4992	56.2572
Q8K3I9	Glcci1	Glucocorticoid-induced transcript 1 protein	96.5917	92.1349	85.9291	70.0632	78.7139	79.6833
Q9CY52	Thg1l	Probable tRNA(His) guanylyltransferase	452.248	439.151	457.76	424.394	390.224	379.684
P11531	Dmd	Dystrophin	32.6531	37.541	33.168	25.4776	24.4586	29.7082
Q9CXJ4	Abcb8	Mitochondrial potassium channel ATP-binding subunit	382.878	355.758	384.925	449.631	406.06	440.707
Q99MS3	Mpv17l	Mpv17-like protein	129.815	166.652	188.834	245.605	213.283	259.041
Q9ERA6	Tfip11	Tuftelin-interacting protein 11	159.963	168.021	156.767	178.486	208.872	205.7
Q64012	Raly	RNA-binding protein Raly	281.729	205.092	217.116	146.893	136.751	158.897
Q6AXF6	Sidt1	SID1 transmembrane family member 1	54.1732	57.9249	51.44	46.8423	36.2354	42.2726
Q60738	Slc30a1	Zinc transporter 1	67.4337	68.5762	88.7202	51.1201	51.6991	43.7105
Q8CE33	Klhl11	Kelch-like protein 11	157.092	152.92	176.307	120.104	68.14	111.414
Q7M6Y3	Picalm	Phosphatidylinositol-binding clathrin assembly protein	1136.11	1047.4	1030.51	816.168	958.74	797.596
Q8VDS4	Rprd1a	Regulation of nuclear pre-mRNA domain-containing protein 1A	83.478	62.8847	60.5453	40.2015	44.4109	43.8295
P46935	Nedd4	E3 ubiquitin-protein ligase NEDD4	135.695	113.459	137.39	95.7914	78.0904	101.677
Q9D0F1	Ndc80	Kinetochore protein NDC80 homolog	88.4935	84.8629	81.3688	98.4413	121.06	124.503
Q6P9P6	Kif11	Kinesin-like protein KIF11	175.825	159.506	158.068	208.242	203.549	183.123
O55102	Bloc1s1	Biogenesis of lysosome-related organelles complex 1 subunit 1	192.065	205.127	208.195	141.089	144.93	179.581
O08796	Eef2k	Eukaryotic elongation factor 2 kinase	2101.84	1907.99	1904.13	2408.84	2235.33	2216.77
P70704	Atp8a1	Phospholipid-transporting ATPase IA	345.092	340.234	336.003	398.24	384.616	360.035
P45377	Akr1b8	Aldose reductase-related protein 2	1698.4	1486.22	1515.13	1266.36	1288.34	1034.52
O88487	Dync1i2	Cytoplasmic dynein 1 intermediate chain 2	829.87	802.281	839.024	869.558	856.825	871.138
Q6ZQB6	Ppip5k2	Inositol hexakisphosphate and diphosphoinositol-pentakisphosphate kinase 2	816.846	887.763	857.715	655.609	753.412	750.389
P62317	Snrpd2	Small nuclear ribonucleoprotein Sm D2	413.296	435.058	436.16	467.758	522.903	483.525
Q5VCS6	Tdrd5	Tudor domain-containing protein 5	546.541	512.876	569.053	460.931	495.129	469.364
Q19LI2	A1bg	Alpha-1B-glycoprotein	367.059	412.403	443.585	297.204	309.912	209.364
Q921F2	Tardbp	TAR DNA-binding protein 43	1820.27	1527.08	1419.7	1173.81	1178.73	1152.06
Q6ZWY6	Ube2d2b	Ubiquitin-conjugating enzyme E2 D2B	27626.2	31768.9	28264.8	25322.7	24066.2	23983.1
Q9D9M5	Phospho2	Pyridoxal phosphate phosphatase PHOSPHO2	97.2361	105.055	93.3058	76.3743	88.0708	76.2843
Q9QYI4	Dnajb12	DnaJ homolog subfamily B member 12	185.524	187.591	175.274	224.194	221.129	198.175
Q9JKK0	Rcan3	Calcipressin-3	375.484	381.271	349.733	288.584	332.154	272.294
Q8BG05	Hnrnpa3	Heterogeneous nuclear ribonucleoprotein A3	3697.03	2904.09	2714.88	1964.33	2020.77	2130.84
Q9R0Q6	Arpc1a	Actin-related protein 2/3 complex subunit 1A	541.845	547.841	541.017	502.515	529.778	510.568
Q9QXS1	Plec	Plectin	985.986	946.169	1197.91	747.402	768.544	785.863
Q8VDW0	Ddx39a	ATP-dependent RNA helicase DDX39A	96.8285	86.2266	82.9528	76.3271	70.9691	68.4385
Q9Z2G9	Htatip2	Oxidoreductase HTATIP2	536.983	502.308	487.01	441.403	354.995	417.953
Q5MPP0	Fa2h	Fatty acid 2-hydroxylase	150.159	199.195	166.469	260.7	222.3	228.638
Q61191	Hcfc1	Host cell factor 1	203.934	159.556	173.881	128.421	134.814	135.262
Q9D136	Ogfod3	2-oxoglutarate and iron-dependent oxygenase domain-containing protein 3	292.813	351.204	302.975	372.668	420.145	391.728
O54916	Reps1	RalBP1-associated Eps domain-containing protein 1	211.839	217.804	213.283	179.117	202.425	181.128
O88967	Yme1l1	ATP-dependent zinc metalloprotease YME1L1	219.585	217.044	213.155	223.427	234.394	233.165
Q99J99	Mpst	3-mercaptopyruvate sulfurtransferase	1617.12	1581.32	1501.73	1456.89	1311.67	1361.29
Q8VEM9	Klhdc3	Kelch domain-containing protein 3	107.832	110.36	108.125	118.522	119.101	130.616
P54227	Stmn1	Stathmin	904.058	802.392	867.798	1002.02	970.731	949.792
Q9CQF6	Aasdhppt	L-aminoadipate-semialdehyde dehydrogenase-phosphopantetheinyl transferase	111.349	124.56	119.558	90.0613	104.151	81.4597
Q921T2	Tor1aip1	Torsin-1A-interacting protein 1	159.533	181.238	169.962	138.593	140.417	152.378
Q9D061	Acbd6	Acyl-CoA-binding domain-containing protein 6	246.286	207.554	224.136	278.842	266.289	308.916
Q4G0C7	Oog4	Oog4 protein	5376.74	4797.71	4721.9	7775.11	7172.44	5947.27
P97290	Serping1	Plasma protease C1 inhibitor	388.159	484.705	387.113	170.015	226.743	313.556
Q9DBE8	Alg2	Alpha-1,3/1,6-mannosyltransferase ALG2	143.405	133.704	140.438	130.642	126.249	127.976
H3BJD6	Ppp1r9a	Protein phosphatase 1, regulatory subunit 9A	351.07	326.871	436.788	256.737	217.755	263.257
Q9DCP2	Slc38a3	Sodium-coupled neutral amino acid transporter 3	152.162	152.68	143.256	95.7434	114.007	130.174
Q5SSL4	Abr	Active breakpoint cluster region-related protein	1119.05	1039.19	1024.85	949.593	909.658	818.504
Q80UJ7	Rab3gap1	Rab3 GTPase-activating protein catalytic subunit	1837.5	1737.51	1791.38	1969.99	1933.34	1876.15
Q6X893	Slc44a1	Choline transporter-like protein 1	160.144	134.618	148.057	175.899	183.72	170.092
Q6ZWR6	Syne1	Nesprin-1	177.571	147.704	167.372	190.952	197.639	198.299
P62254	Ube2g1	Ubiquitin-conjugating enzyme E2 G1	6205.52	6434.4	6250.78	5875.34	5543.54	5135.13
Q61753	Phgdh	D-3-phosphoglycerate dehydrogenase	603.428	543.254	593.14	661.643	633.844	676.079
Q9CZW4	Acsl3	Fatty acid CoA ligase Acsl3	76.7903	89.1744	100.711	59.7837	62.5951	68.2033
P52482	Ube2e1	Ubiquitin-conjugating enzyme E2 E1	1146.97	1318.98	1321.76	1489.58	1446.16	1582.92
Q9CQB2	Mcrip2	MAPK regulated corepressor interacting protein 2	100.847	65.2928	94.6667	120.123	140.231	129.044
Q99LG4	Ttc5	Tetratricopeptide repeat protein 5	1002.54	884.246	913.742	830.401	784.968	760.224
Q2NL51	Gsk3a	Glycogen synthase kinase-3 alpha	93.9084	88.7987	93.041	100.718	97.2292	97.6809
Q8BNI4	Derl2	Derlin-2	181.495	212.22	170.745	123.377	145.844	145.548
O08759	Ube3a	Ubiquitin-protein ligase E3A	2110.26	2088.14	1962.15	1922.18	1791.95	1792.15
P60122	Ruvbl1	RuvB-like 1	3039.32	3125.81	2830.73	3283.61	3448.91	3311.11
P97493	Txn2	Thioredoxin, mitochondrial	447.246	417.841	395.981	511.975	482.691	468.658
Q6ZPT1	Klhl9	Kelch-like protein 9	92.1601	102.85	105.171	86.4327	81.7084	72.1941
Q9JIL4	Pdzk1	Na(+)/H(+) exchange regulatory cofactor NHE-RF3	3472.64	3270.71	3069.55	4271.08	4020.79	3674.15
Q64674	Srm	Spermidine synthase	6906.63	6389.07	6337.94	8012.73	7484.52	7208.84
Q8R1J9	Tor2a	Torsin-2A	44.7352	54.3474	40.7991	77.6534	103.037	70.0796
P10711	Tcea1	Transcription elongation factor A protein 1	652.136	514.907	526.372	360.283	435.872	390.603
O70551	Srpk1	SRSF protein kinase 1	623.318	578.549	580.277	547.645	543.862	531.139
Q3UA37	Qrich1	Transcriptional regulator QRICH1	190.307	167.996	169.795	145.345	155.104	138.122
P41234	Abca2	ATP-binding cassette sub-family A member 2	150.4	207.902	154.947	109.765	83.0456	109.634
Q8BPA8	Dpcd	Protein DPCD	426.521	430.62	390.526	451.511	476.632	480.285
Q3UGY8	Arfgef3	Brefeldin A-inhibited guanine nucleotide-exchange protein 3	204.693	166.079	186.558	149.918	139.098	117.499
Q9D1F3	Eola1	Protein EOLA1	85.9551	92.4632	89.2804	96.8317	94.644	97.918
P59708	Sf3b6	Splicing factor 3B subunit 6	347.37	320.086	341.487	306.81	270.975	294.09
O35710	Noct	Nocturnin	94.9513	123.105	111.042	87.0377	67.5447	66.8366
Q9QY33	Tspan3	Tetraspanin-3	404.51	382.479	340.352	273.972	310.151	312.138
A0A0U1RNF2	Lcmt1	Leucine carboxyl methyltransferase 1	1855.45	1705.71	1758.65	2251.69	1999.99	2015.71
P62838	Ube2d2	Ubiquitin-conjugating enzyme E2 D2	20500.3	21815.3	20249.2	18964.6	18231.3	16567.4
Q8K183	Pdxk	Pyridoxal kinase	363.187	395.748	373.321	317.605	294.699	344.043
Q9EPC1	Parva	Alpha-parvin	206.717	137.996	136.836	72.1581	67.9882	92.6236
Q4KML4	Abracl	Costars family protein ABRACL	134.916	148.951	128.557	119.315	102.552	111.512
Q6P549	Inppl1	Phosphatidylinositol 3,4,5-trisphosphate 5-phosphatase 2	306.74	306.417	303.068	314.849	335.151	332.593
Q7TPW1	Nexn	Nexilin	3629.55	3918.05	3668.23	3092.77	3393.75	3373.49
Q8C2Y5	Fbxw14	F-box and WD-40 domain protein 14	9954.71	9891.18	10099.1	12435.8	11367.4	10878.5
Q8BV79	Trank1	TPR and ankyrin repeat-containing protein 1	70.1939	92.495	97.6952	60.3567	53.3304	58.0491
Q91ZP3	Lpin1	Phosphatidate phosphatase LPIN1	41.1871	40.7941	43.7138	37.3246	37.1541	32.4597
Q03173	Enah	Protein enabled homolog	324.791	255.073	306.195	185.19	217.665	230.226
Q9CR89	Ergic2	Endoplasmic reticulum-Golgi intermediate compartment protein 2	178.038	235.701	221.039	263.958	274.832	277.579
G3X8X0	Dhx16	RNA helicase	103.415	94.8131	113.939	82.7233	77.2078	58.4691
P83940	Eloc	Elongin-C	10161.3	9420.14	8521.51	12931.5	12197.9	10849.1
O88986	Gcat	2-amino-3-ketobutyrate coenzyme A ligase, mitochondrial	2609.72	2585.54	2522.37	2933.68	2706.67	2982.11
Q61545	Ewsr1	RNA-binding protein EWS	498.413	476.151	571.939	336.829	421.354	397.582
P34928	Apoc1	Apolipoprotein C-I	132.698	152.701	156.73	112.448	97.7639	123.898
E9Q9Q2	R3hdm1	R3H domain-containing 1	204.951	217.224	205.19	153.028	160.077	190.398
P70429	Evl	Ena/VASP-like protein	169.285	129.612	158.323	101.133	119.193	103.056
Q3UKJ7	Smu1	WD40 repeat-containing protein SMU1	177.567	130.314	125.758	83.3077	93.6994	84.7573
Q3TNA1	Xylb	Xylulose kinase	1371.74	1745.43	1374.56	1013.49	1132.59	1024.27
A2AKG8	Focad	Focadhesin	529.864	583.089	561.296	620.157	605.674	645.787
Q99K48	Nono	Non-POU domain-containing octamer-binding protein	787.428	793.58	759.836	606.737	687.091	710.498
O70493	Snx12	Sorting nexin-12	3233.37	3531.36	3132.9	2971.19	2681.29	2683.35
P57722	Pcbp3	Poly(rC)-binding protein 3	515.516	545.788	501.278	472.171	428.908	392.618
Q9QXK3	Copg2	Coatomer subunit gamma-2	1837.49	1839.83	1714.86	1665.27	1565.19	1483.59
O88668	Creg1	Protein CREG1	139.399	176.511	119.922	91.3487	87.1532	88.388
Q9WV98	Timm9	Mitochondrial import inner membrane translocase subunit Tim9	586.56	638.563	535.936	683.855	689.771	688.66
Q924S2	Oas1c	Inactive 2'-5' oligoadenylate synthetase 1C	28117.2	29978.7	26794	36001.6	31794.4	32917.6
Q7TNE3	Spag7	Sperm-associated antigen 7	127.299	117.356	118.933	129.638	137.2	135.872
Q7TSC1	Prrc2a	Protein PRRC2A	307.712	319.304	339.299	349.76	389.782	381.417
Q8C669	Peli1	E3 ubiquitin-protein ligase pellino homolog 1	95.4082	65.672	69.1523	48.9129	43.083	35.4308
P29351	Ptpn6	Tyrosine-protein phosphatase non-receptor type 6	550.062	609.007	504.571	445.166	440.232	463.983
Q9Z0P4	Palm	Paralemmin-1	61.5878	52.3736	82.3527	35.9453	37.7648	28.0709
P70122	Sbds	Ribosome maturation protein SBDS	391.255	324.457	315.717	413.897	456.7	432.344
P12815	Pdcd6	Programmed cell death protein 6	116.589	98.0108	108.09	90.7477	77.7098	87.246
A2AT37	Upf2	Regulator of nonsense transcripts 2	348.555	354.28	343.405	299.168	299.771	332.324
Q3TCJ1	Abraxas2	BRISC complex subunit Abraxas 2	580.324	636.783	587.992	546.616	516.437	481.428
E9Q735	Ube4a	Ubiquitin conjugation factor E4 A	493.948	489.304	424.864	580.554	561.408	532.13
P27106	Amh	Muellerian-inhibiting factor	208.554	138.655	200.924	110.575	81.8475	111.7
Q91YQ5	Rpn1	Dolichyl-diphosphooligosaccharide--protein glycosyltransferase subunit 1	6907.15	6844.1	6712.42	6640.07	6624.57	6616.61
Q8BVY0	Rsl1d1	Ribosomal L1 domain-containing protein 1	82.3958	59.9479	80.7238	52.4421	49.4533	46.0712
Q9CQ73	Pkp2	Plakophilin 2	109.07	127.544	100.946	86.2442	88.1808	80.3817
G5E8F4	Fpgt	Fucose-1-phosphate guanylyltransferase	128.594	118.909	113.015	105.324	99.8095	89.1101
P63300	Selenow	Selenoprotein W	299.611	351.527	308.082	273.953	247.162	258.256
Q91VS7	Mgst1	Microsomal glutathione S-transferase 1	129.682	81.7786	122.562	59.8871	64.9177	57.2469
E9Q616	Ahnak	AHNAK nucleoprotein (desmoyokin)	145.386	94.0614	136.937	63.2433	67.1726	79.1377
Q64433	Hspe1	10 kDa heat shock protein, mitochondrial	31466	27692.1	26267.7	37560.3	33018.5	35262.8
O70252	Hmox2	Heme oxygenase 2	1341.71	1259.99	1245.35	1564.32	1390.83	1478.06
Q9CQJ8	Ndufb9	NADH dehydrogenase [ubiquinone] 1 beta subcomplex subunit 9	906.624	959.338	922.443	986.285	976.587	1008.04
Q9CY97	Ssu72	RNA polymerase II subunit A C-terminal domain phosphatase SSU72	220.843	190.929	210.897	238.814	255.386	281.675
Q9WV89	Stxbp4	Syntaxin-binding protein 4	345.351	260.848	276.115	196.064	220.024	188.408
Q9Z127	Slc7a5	Large neutral amino acids transporter small subunit 1	1349.33	1436.01	1476.63	1582.7	1531.13	1553.48
Q04736	Yes1	Tyrosine-protein kinase Yes	399.252	330.256	427.422	287.938	292.464	286.631
Q9EP71	Rai14	Ankycorbin	686.693	702.707	829.769	574.947	577.191	604.221
Q9CWU4		UPF0690 protein C1orf52 homolog	128.783	130.851	123.979	143.368	145.509	134.408
O88653	Lamtor3	Ragulator complex protein LAMTOR3	1695.95	1632.5	1503.62	1454.09	1385.87	1362.39
Q8BHA3	Dtd2	D-aminoacyl-tRNA deacylase 2	343.221	292.564	273.499	229.171	237.011	233.635
Q9DBQ7	Scyl3	Protein-associating with the carboxyl-terminal domain of ezrin	153.24	154.298	125.763	195.329	169.591	191.908
Q920R0	Als2	Alsin	74.6702	64.2978	79.1961	46.9352	60.2713	43.6515
Q6Y7W8	Gigyf2	GRB10-interacting GYF protein 2	212.23	204.532	219.27	232.163	249.555	269.054
P26041	Msn	Moesin	340.471	280.616	262.449	212.942	178.568	221.875
Q80U56	Avl9	Late secretory pathway protein AVL9 homolog	307.179	317.821	292.769	272.349	260.732	284.605
Q6ZQA6	Igsf3	Immunoglobulin superfamily member 3	495.009	611.947	572.286	741.315	666.513	682.925
Q9ESD7	Dysf	Dysferlin	51.1732	49.5102	54.7342	44.0134	38.4935	45.8922
Q8BFR4	Gns	N-acetylglucosamine-6-sulfatase	233.698	258.838	237.091	215.265	217.199	218.027
Q99KD5	Unc45a	Protein unc-45 homolog A	294.407	258.29	298.067	330.356	323.565	325.309
P61982	Ywhag	14-3-3 protein gamma	37350.6	37957.5	34811.4	33963	30219.9	31092.2
Q62018	Ctr9	RNA polymerase-associated protein CTR9 homolog	143.448	147.987	130.755	110.262	110.722	126.674
O88271	Cfdp1	Craniofacial development protein 1	70.9238	49.253	45.1411	31.9692	22.6244	26.4025
A0A075B6D5	Igkv19-93	Immunoglobulin kappa chain variable 19-93	0	0	0	47.2034	26.061	78.3529
Q9DAT5	Trmu	Mitochondrial tRNA-specific 2-thiouridylase 1	121.27	123.895	94.8694	83.6865	84.1868	76.0897
Q2TBE6	Pi4k2a	Phosphatidylinositol 4-kinase type 2-alpha	1105.13	1102.96	1044.17	1142.91	1230.35	1206.62
Q8R4E9	Cdt1	DNA replication factor Cdt1	62.1071	82.2446	62.0743	91.2186	89.6876	93.2671
Q01853	Vcp	Transitional endoplasmic reticulum ATPase	13381.5	13287.8	12774.7	15189.6	15015.9	13845.6
Q920A7	Afg3l1	AFG3-like protein 1	197.694	199.635	209.441	220.496	259.648	246.89
A2ARM1	Patl2	Protein PAT1 homolog 2	855.29	766.292	781.296	906.156	1014.85	919.12
Q9Z2Y8	Plpbp	Pyridoxal phosphate homeostasis protein	224.375	213.548	193.708	165.458	186.782	164.37
Q8R3F5	Mcat	Malonyl-CoA-acyl carrier protein transacylase, mitochondrial	297.445	310.849	306.948	380.684	379.576	328.999
Q9JHR7	Ide	Insulin-degrading enzyme	1839.3	1737.67	1842.22	2234.93	2163.36	1946.9
Q8BTF7	Lig4	DNA ligase 4	145.619	169.178	151.061	202.745	192.609	175.826
Q91WI7	Itfg2	KICSTOR complex protein ITFG2	67.4032	59.3168	58.7433	50.4216	53.925	47.0599
Q9JI83	Plac1	Placenta-specific protein 1	16.2394	51.8419	34.0098	0	0	0
Q9QXY9	Pex3	Peroxisomal biogenesis factor 3	98.0455	99.7799	109.342	119.488	152.501	136.054
P83741	Wnk1	Serine/threonine-protein kinase WNK1	1805.95	1761.23	1820.68	1585.44	1692.5	1700.72
Q99KU6		Bombesin receptor-activated protein C6orf89 homolog	1.75219	15.2066	14.4759	31.4992	28.6258	22.3314
Q60803	Traf3	TNF receptor-associated factor 3	199.414	186.563	156.926	138.813	143.009	124.682
O55028	Bckdk	[3-methyl-2-oxobutanoate dehydrogenase [lipoamide]] kinase, mitochondrial	93.961	104.534	104.681	87.0657	69.2095	82.8734
Q8K3V4	Padi6	Protein-arginine deiminase type-6	140254	132421	130361	126350	119046	117935
Q4VAA2	Cdv3	Protein CDV3	3359.81	3727.11	3533.03	2750.61	3083.91	3159.18
Q9CSN1	Snw1	SNW domain-containing protein 1	141.348	129.199	140.849	110.047	125.734	115.576
Q8VC70	Rbms2	RNA-binding motif, single-stranded-interacting protein 2	374.997	341.602	316.105	391.469	428.936	448.564
Q6PD21	Shb	SH2 domain-containing adapter protein B	152.788	177.423	157.363	182.398	197.14	197.761
Q6A0A2	Larp4b	La-related protein 4B	1656.25	1712.64	1684.67	1256.03	1527.81	1452.86
O08807	Prdx4	Peroxiredoxin-4	1046.32	973.493	1023.85	904.151	958.082	910.198
Q9DB50	Ap1s2	AP-1 complex subunit sigma-2	77.064	57.3198	61.6808	26.7999	40.6186	1.75219
Q91W50	Csde1	Cold shock domain-containing protein E1	1522.48	1375.38	1396.21	1291.99	1281.95	1247.9
Q8VCH7	Rdh10	Retinol dehydrogenase 10	430.201	409.448	458.91	389.847	319.55	337.957
Q8C142	Ldlrap1	Low density lipoprotein receptor adapter protein 1	81.012	59.7424	74.3385	90.5469	111.785	99.4768
P56695	Wfs1	Wolframin	163.553	187.119	200.461	280.142	238.645	225.814
O54785	Limk2	LIM domain kinase 2	213.965	239.168	242.09	277.526	265.111	257.537
P54729	Nub1	NEDD8 ultimate buster 1	602.487	550.448	564.621	644.142	619.498	624.012
Q8BMS1	Hadha	Trifunctional enzyme subunit alpha, mitochondrial	1525.77	1521.1	1488.8	1369.55	1419.54	1461.4
Q60605	Myl6	Myosin light polypeptide 6	9227.81	9039.36	8805.92	7726.34	7731.81	8579.22
Q9D4H1	Exoc2	Exocyst complex component 2	112.663	126.808	111.091	97.0551	87.6669	101.847
Q9WUA3	Pfkp	ATP-dependent 6-phosphofructokinase, platelet type	189.832	191.565	186.063	200.19	211.931	198.984
Q3UHD6	Snx27	Sorting nexin-27	349.055	313.807	289.556	267.56	257.354	251.358
P63028	Tpt1	Translationally-controlled tumor protein	6297.79	6218.74	5784.91	8069.78	7081.15	6954.99
Q8K3D3	Swi5	DNA repair protein SWI5 homolog	1025.94	1191.13	951.77	834.028	836.802	771.73
Q9D7M1	Gid8	Glucose-induced degradation protein 8 homolog	1428.64	1393.45	1433.59	1347.12	1207.79	1285.47
Q9JJT9	Phax	Phosphorylated adapter RNA export protein	114.208	100.119	105.501	52.5594	77.6198	85.0499
Q64516	Gk	Glycerol kinase	1542.62	1439.25	1354.73	1781.87	1673.8	1608.93
Q9WUR2	Eci2	Enoyl-CoA delta isomerase 2	143.544	168.482	147.833	118.805	114.999	133.124
Q9CQU5	Zwint	ZW10 interactor	109.075	121.151	114.442	75.9672	99.2583	93.0273
Q80U95	Ube3c	Ubiquitin-protein ligase E3C	345.69	301.031	297.604	244.902	274.451	246.901
Q5EBH1	Rassf5	Ras association domain-containing protein 5	81.3223	87.9459	87.5988	72.3635	78.2624	66.2269
I3ITR1	AK157302	cDNA sequence AK157302	1457.37	1704.59	1495.83	1829.76	1872.76	1766.04
P26187	Mgmt	Methylated-DNA--protein-cysteine methyltransferase	160.512	168.828	180.975	141.866	129.229	152.139
Q8CI43	Myl6b	Myosin light chain 6B	9792.29	9384.08	11816.9	8186.35	7345.08	7727.08
Q9WTX5	Skp1	S-phase kinase-associated protein 1	75199.1	80586.5	73534.7	86799.6	84350.8	82405.6
P35293	Rab18	Ras-related protein Rab-18	2060.95	2212.76	2082.75	1831.07	1986.26	1783.35
Q9D1H7	Get4	Golgi to ER traffic protein 4 homolog	1216.03	1220.26	1164.82	1128.73	1089.7	1015.68
Q9CQV6	Map1lc3b	Microtubule-associated proteins 1A/1B light chain 3B	90.5853	88.7899	93.675	102.544	128.663	129.88
Q8BUB4	Wdfy2	WD repeat and FYVE domain-containing protein 2	167.759	146.419	158.396	176.746	187.47	177.381
Q8VCD5	Med17	Mediator of RNA polymerase II transcription subunit 17	216.554	216.024	177.777	309.973	279.812	244.114
Q62313	Tgoln1	Trans-Golgi network integral membrane protein 1	768.808	612.085	645.775	508.279	540.737	457.65
Q9D5V5	Cul5	Cullin-5	229.214	220.615	218.889	214.57	204.864	207.04
Q8VC85	Lsm1	U6 snRNA-associated Sm-like protein LSm1	3736.54	3791.03	3545.73	3300.54	3500.6	3318.22
Q921H9	Coa7	Cytochrome c oxidase assembly factor 7	382.777	390.239	366.72	345.635	348.282	311.017
Q8K4L3	Svil	Supervillin	225.847	212.77	281.995	154.989	164.491	181.521
S4R1I0	Btbd19	BTB (POZ) domain-containing 19	60.0988	54.4157	67.4483	76.9832	70.6621	80.686
Q80SZ7	Gng5	Guanine nucleotide-binding protein G(I)/G(S)/G(O) subunit gamma-5	502.218	498.93	492.135	460.049	392.699	442.547
Q99JX3	Gorasp2	Golgi reassembly-stacking protein 2	1256.86	1348.71	1273.75	1468.42	1368.91	1437.44
Q8VDG5	Ppcs	Phosphopantothenate--cysteine ligase	160.733	147.703	130.367	120.308	116.941	104.829
Q9JHZ2	Ankh	Progressive ankylosis protein	38.5435	37.5101	44.9123	31.5013	28.7809	33.9593
Q91WG2	Rabep2	Rab GTPase-binding effector protein 2	432.635	445.587	433.555	486.768	480.062	452.968
P37040	Por	NADPH--cytochrome P450 reductase	913.913	880.588	815.314	1072.98	1059.87	949.359
P46978	Stt3a	Dolichyl-diphosphooligosaccharide--protein glycosyltransferase subunit STT3A	1026.33	965.41	1005.71	938.818	856.517	910.804
Q9JL62	Gltp	Glycolipid transfer protein	327.504	339.848	310.14	425.39	368.954	375.224
P58269	Dpf3	Zinc finger protein DPF3	52.1699	53.3481	52.8066	35.0713	34.3059	47.4758
Q9DCH6	Zfand6	AN1-type zinc finger protein 6	412.917	415.574	387.06	358.232	379.14	342.122
Q9JJA4	Wdr12	Ribosome biogenesis protein WDR12	211.174	272.513	243.936	174.368	188	188.156
Q9CYY7	Prelid3b	PRELI domain containing protein 3B	1.75219	10.2662	7.73359	23.5353	15.3493	16.0598
Q62188	Dpysl3	Dihydropyrimidinase-related protein 3	332.336	248.157	310.691	186.762	184.754	232.593
Q8R016	Blmh	Bleomycin hydrolase	1445.85	1300.07	1317.12	1633.31	1744.22	1499.97
Q8BL48	Unk	RING finger protein unkempt homolog	90.2459	77.7688	79.96	114.091	94.116	114.147
P61161	Actr2	Actin-related protein 2	2920.33	2943.67	2733.25	2669.06	2576.52	2437.73
Q91ZJ5	Ugp2	UTP--glucose-1-phosphate uridylyltransferase	786.195	820.648	765.957	696.03	688.125	572.055
Q9CZ15	Gins1	DNA replication complex GINS protein PSF1	183.785	202.302	184.424	167.584	172.276	156.228
Q99NF3	Cep41	Centrosomal protein of 41 kDa	508.894	597.409	570.883	398.4	475.647	461.815
Q64374	Rgn	Regucalcin	8104.57	7079.13	7201.89	6634.14	5628.52	5810.67
Q9CPV2	Anapc16	Anaphase-promoting complex subunit 16	86.4525	95.6984	80.367	76.1161	61.9354	63.9815
Q60841	Reln	Reelin	110.779	134.781	127.41	98.4865	101.748	81.4524
E9Q2N0	Cpsf4l	Cleavage and polyadenylation-specific factor 4-like	151.315	238.529	206.699	279.887	276.356	320.005
Q9DB05	Napa	Alpha-soluble NSF attachment protein	2056.93	1880.22	1938.01	2515.08	2261.48	2183.59
Q8CCJ3	Ufl1	E3 UFM1-protein ligase 1	371.846	360.754	362.957	303.093	327.82	344.481
Q9CPW3	Mrpl54	39S ribosomal protein L54, mitochondrial	158.137	136.907	138.954	87.8648	124.237	100.575
Q9WV66	Marchf7	E3 ubiquitin-protein ligase MARCHF7	109.399	135.381	147.205	86.481	101.737	83.3867
Q8BR63	Fam177a1	Protein FAM177A1	1369.26	1332.22	1195.41	1664.28	1583.47	1445.32
A0A140LIU8	Gm18336	Predicted gene, 18336	739.998	709.607	681.963	648.304	664.739	650.315
Q8C0P0	Mastl	Serine/threonine-protein kinase greatwall	212.417	247.248	202.866	259.184	267.906	287.281
Q8C7H1	Mmaa	Methylmalonic aciduria type A homolog, mitochondrial	291.442	346.141	370.281	394.254	446.878	443.091
Q9JLQ0	Cd2ap	CD2-associated protein	1654.96	1803.58	1761.64	1208.47	1481.46	1512.77
Q9CY64	Blvra	Biliverdin reductase A	515.281	457.445	462.942	542.226	538.548	533.025
Q9Z0G0	Gipc1	PDZ domain-containing protein GIPC1	214.801	230.108	242.882	180.369	188.843	208.161
P45878	Fkbp2	Peptidyl-prolyl cis-trans isomerase FKBP2	5270.77	5411.36	5226.18	5916.73	5627.43	5552.16
P42859	Htt	Huntingtin	504.108	512.159	493.614	485.928	453.908	450.171
Q8C561	Lmbrd2	G-protein coupled receptor-associated protein LMBRD2	171.665	178.86	173.035	241.303	213.79	196
Q91WU5	As3mt	Arsenite methyltransferase	130.95	132.205	121.655	115.043	107.152	92.7816
P50431	Shmt1	Serine hydroxymethyltransferase, cytosolic	253.94	260.828	272.045	219.972	236.752	244.542
P17665	Cox7c	Cytochrome c oxidase subunit 7C, mitochondrial	7393.71	7708.32	7699.99	7304.12	6770.74	6789.95
Q8BLN5	Lss	Lanosterol synthase	141.851	138.654	144.385	128.296	119.53	133.98
Q5SWU9	Acaca	Acetyl-CoA carboxylase 1	192.252	180.087	185.393	169.548	160.179	174.952
P43247	Msh2	DNA mismatch repair protein Msh2	308.598	307.03	276.33	348.605	323.908	341.457
Q60967	Papss1	Bifunctional 3'-phosphoadenosine 5'-phosphosulfate synthase 1	107.895	74.5913	60.3582	36.7714	31.463	38.9567
Q9JMH6	Txnrd1	Thioredoxin reductase 1, cytoplasmic	8489.2	8300.03	7784.46	7609.85	7456.12	7190.7
O35074	Ptgis	Prostacyclin synthase	562.489	600.281	561.494	616.389	648.549	686.109
Q9CQ04	Ogfod2	2-oxoglutarate and iron-dependent oxygenase domain-containing protein 2	91.196	92.18	103.829	107.067	123.538	127.503
Q8CHY3	Dym	Dymeclin	427.39	489.027	414.446	373.247	375.661	351.943
Q6PAR5	Gapvd1	GTPase-activating protein and VPS9 domain-containing protein 1	323.588	295.822	329.062	353.464	349.332	380.513
Q3TBN1	Tmem248	Transmembrane protein 248	100.871	99.4761	81.5411	131.892	149.741	114.2
Q922M3	Kctd10	BTB/POZ domain-containing adapter for CUL3-mediated RhoA degradation protein 3	201.18	243.588	211.444	175	169.946	183.924
Q14AX6	Cdk12	Cyclin-dependent kinase 12	79.6754	64.7763	74.4815	60.7852	58.5324	56.662
Q91VR5	Ddx1	ATP-dependent RNA helicase DDX1	1866.69	1867.63	1825.94	1948.4	2190.88	2174.28
Q63739	Ptp4a1	Protein tyrosine phosphatase type IVA 1	153.959	138.914	147.008	94.6062	116.206	127.862
Q9CZY3	Ube2v1	Ubiquitin-conjugating enzyme E2 variant 1	4727.18	4632.97	4409.64	4213	3823.3	4212.36
Q91VA7	Idh3b	Isocitrate dehydrogenase [NAD] subunit, mitochondrial	7308.91	7077.35	7248.92	7784.73	7411.18	7763.76
Q99KI3	Emc3	ER membrane protein complex subunit 3	51.2515	63.5597	64.389	80.5895	84.2137	70.4559
Q8QZX2	Haus3	HAUS augmin-like complex subunit 3	2309.79	2342.06	1995.45	1897.55	1870.35	1772.74
P45591	Cfl2	Cofilin-2	15758.4	16519.9	14567.6	14113.8	13197.6	13599
Q04997	Inha	Inhibin alpha chain	894.539	1039.84	987.971	784.349	864.061	732.491
Q91WE4		UPF0729 protein C18orf32 homolog	416.985	492	403.323	529.676	513.469	560.084
Q8BZA9	Tigar	Fructose-2,6-bisphosphatase TIGAR	1069.53	1207.43	1200.04	1340.77	1291.51	1294.31
Q8R0A7	Kiaa0513	Uncharacterized protein KIAA0513	142.692	138.859	144.575	130.798	114.066	128.857
Q91YP0	L2hgdh	L-2-hydroxyglutarate dehydrogenase, mitochondrial	328.828	314.952	303.738	277.798	256.466	292.677
P53395	Dbt	Lipoamide acyltransferase component of branched-chain alpha-keto acid dehydrogenase complex, mitochondrial	57.0348	44.1992	47.198	22.4695	35.4786	35.5384
P62069	Usp46	Ubiquitin carboxyl-terminal hydrolase 46	451.87	489.944	445.428	500.774	516.271	540.325
O55125	Nipsnap1	Protein NipSnap homolog 1	1856.35	1972.65	1873.07	1618.34	1756.16	1764.52
P48453	Ppp3cb	Serine/threonine-protein phosphatase 2B catalytic subunit beta isoform	185.545	189.996	189.921	211.397	195.966	215.148
Q62417	Sorbs1	Sorbin and SH3 domain-containing protein 1	1234.65	1279.6	1253.09	1340.6	1563.38	1535.97
O35127	Grcc10	Protein C10	508.383	426.734	530.443	625.222	633.226	565.782
Q60737	Csnk2a1	Casein kinase II subunit alpha	1189.88	1203.56	1172.88	1225.05	1283.44	1241.62
O88990	Actn3	Alpha-actinin-3	294.357	310.978	288.635	323.32	357.572	330.13
P58281	Opa1	Dynamin-like 120 kDa protein, mitochondrial	1801.63	1841.5	1745.57	1728.63	1671.28	1667.79
Q9QZQ1	Afdn	Afadin	2251.87	2356.56	2340.19	1863.3	2101.23	2131.54
Q8R191	Syngr3	Synaptogyrin-3	1265.39	1198.25	1171.88	1127.74	1090.48	1018.26
Q61548	Snap91	Clathrin coat assembly protein AP180	183.602	227.164	173.362	143.444	144.453	141.247
E9Q3C1	C2cd2	C2 domain-containing protein 2	335.437	341.091	305.797	363.465	388.653	361.508
Q9JI44	Dmap1	DNA methyltransferase 1-associated protein 1	95.7443	94.932	93.5769	97.9295	104.593	106.224
A0A0U1RNG7	Kctd14	Potassium channel tetramerisation domain-containing 14	94.8363	72.5569	93.7265	61.1845	43.4928	64.8101
Q61207	Psap	Prosaposin	337.903	298.676	282.617	250.544	230.982	262.099
Q9CXY6	Ilf2	Interleukin enhancer-binding factor 2	502.439	470.225	518.164	416.269	460.369	399.932
Q8CHT1	Ngef	Ephexin-1	363.485	351.734	338.59	324.986	332.603	324.932
Q3U2A8	Vars2	Valine--tRNA ligase, mitochondrial	123.01	119.248	117.436	127.36	140.134	130.921
Q9JIF7	Copb1	Coatomer subunit beta	2873.77	2779.54	2904.37	2725.63	2432.03	2502.11
Q9CRB5	Prl7c1	Prolactin-7C1	98.9962	75.2892	56.9823	41.8842	22.2492	39.718
Q8BVL9	Jakmip1	Janus kinase and microtubule-interacting protein 1	377.39	457.696	447.427	331.982	362.77	335.466
Q9Z1W9	Stk39	STE20/SPS1-related proline-alanine-rich protein kinase	178.239	173.094	180.57	151.023	119.785	155.072
Q5I012	Slc38a10	Putative sodium-coupled neutral amino acid transporter 10	121.677	133.06	142.824	160.141	161.507	147.126
Q8BHX1	Haus1	HAUS augmin-like complex subunit 1	239.257	207.123	203.033	247.457	260.718	253.668
Q91X96	Rabif	Guanine nucleotide exchange factor MSS4	205.116	221.112	211.933	196.475	191.97	174.923
Q9QYB5	Add3	Gamma-adducin	87.4495	72.5442	103.976	48.4003	63.2425	58.5346
Q8K0Z7	Taco1	Translational activator of cytochrome c oxidase 1	96.0957	89.0088	91.9815	85.3158	74.8828	82.288
Q9WUB0	Rbck1	RanBP-type and C3HC4-type zinc finger-containing protein 1	128.877	138.584	111	167.015	175.526	146.266
O70589	Cask	Peripheral plasma membrane protein CASK	131.66	87.5297	105.413	60.9719	68.6264	72.0084
Q9JHS3	Lamtor2	Ragulator complex protein LAMTOR2	1646.05	1572.33	1457.64	1425.02	1336.9	1306.59
B1AVY7	Kif16b	Kinesin-like protein KIF16B	115.274	130.32	119.469	158.158	138.572	140.128
Q8BGK6	Slc7a6	Y+L amino acid transporter 2	165.616	154.477	188.077	125.986	145.424	129.194
Q9JHQ5	Lztfl1	Leucine zipper transcription factor-like protein 1	825.949	743.293	797.58	689.447	716.293	626.62
Q9WTI7	Myo1c	Unconventional myosin-Ic	738.815	723.549	775.856	708.519	673.613	681.398
Q3UHH1	Zswim8	Zinc finger SWIM domain-containing protein 8	83.6131	94.3432	82.1352	96.7883	100.084	104.321
Q9D8C2	Tspan13	Tetraspanin-13	73.2975	59.6872	43.6267	27.3008	36.9496	27.1905
P70280	Vamp7	Vesicle-associated membrane protein 7	2735.96	2382.91	2484.23	2207.19	2243.06	2123.04
P09925	Surf1	Surfeit locus protein 1	303.666	274.826	260.156	331.128	334.756	310.542
P05480	Src	Proto-oncogene tyrosine-protein kinase Src	68.7444	51.8863	66.7321	46.7585	43.4487	31.2904
P53564	Cux1	Homeobox protein cut-like 1	238.439	207.482	215.442	186.22	188.907	195.98
Q99KE1	Me2	NAD-dependent malic enzyme, mitochondrial	1923.12	1835.76	1818.96	2463.51	2155.18	2082.7
Q6ZQH8	Nup188	Nucleoporin NUP188	220.404	210.671	210.544	267.378	257.867	228.637
O88456	Capns1	Calpain small subunit 1	615.972	539.079	540.868	454.489	504.558	439.719
Q62261	Sptbn1	Spectrin beta chain, non-erythrocytic 1	615.841	597.101	746.81	483.775	484.969	531.193
Q9DC11	Plxdc2	Plexin domain-containing protein 2	64.4557	50.4269	55.118	40.6405	44.6907	44.5357
Q8CEI1	Bola3	BolA-like protein 3	164.127	155.453	169.615	215.037	179.63	222.09
Q9CRD2	Emc2	ER membrane protein complex subunit 2	173.584	152.246	169.278	181.659	206.976	197.807
Q91W90	Txndc5	Thioredoxin domain-containing protein 5	3815.93	3624.27	3420.43	4079.47	4203.68	3904.81
Q8JZU2	Slc25a1	Tricarboxylate transport protein, mitochondrial	795.597	717.897	683.852	1038.39	828.936	1001.69
P0C242	Ccno	Cyclin-O	311.791	345.597	288.279	379.596	360.224	410.05
O70579	Slc25a17	Peroxisomal membrane protein PMP34	69.1809	100.382	76.9096	108.412	118.246	110.795
Q7TPV4	Mybbp1a	Myb-binding protein 1A	48.9387	31.2726	57.1596	23.4508	23.4043	17.8602
Q8K0U4	Hspa12a	Heat shock 70 kDa protein 12A	281.321	288.254	261.028	243.169	253.032	253.019
Q8VBU8	Banp	Protein BANP	93.2469	82.1856	86.8637	144.075	107.641	116.344
G3X9Y6	Akr1c19	Aldo-keto reductase family 1, member C19	307.722	342.448	251.822	221.113	218.437	218.415
P69566	Ranbp9	Ran-binding protein 9	821.553	785.072	815.825	771.53	772.096	744.385
Q811D0	Dlg1	Disks large homolog 1	190.845	121.362	159.427	90.1009	98.07	96.5747
Q8R105	Vps37c	Vacuolar protein sorting-associated protein 37C	187.124	174.306	177.252	138.273	159.028	162.677
Q9CPS6	Hint3	Adenosine 5'-monophosphoramidase HINT3	481.597	470.483	510.25	533.585	517.638	528.729
Q9CZP7	Cdc37l1	Hsp90 co-chaperone Cdc37-like 1	317.397	316.091	282.141	270.856	272.16	256.281
[truncated: 4,254 more rows]
