# Supplementary material for: The E3 ubiquitin ligase adaptor KLHL8 targets ZAR1 to regulate maternal mRNA degradation in oocytes
Source: EMBO Rep. 2025 Jul 28;26(17):4364–87. doi: 10.1038/s44319-025-00537-y (PMC12420792; doi:10.1038/s44319-025-00537-y)
Supplement: Supplementary file 4 — Data Set EV2 [file 44319_2025_537_MOESM4_ESM.xlsx]

## Sheet: GV oocytes
Gene_ID	Symbol	description	WT_GV_1_fpkm	WT_GV_2_fpkm	WT_GV_3_fpkm	WT_GV_4_fpkm	Klhl8oo-/-_GV_1_fpkm	Klhl8oo-/-_GV_2_fpkm	Klhl8oo-/-_GV_3_fpkm	Klhl8oo-/-_GV_4_fpkm
eGFP	eGFP	spike-in	7.34905	8.37554	17.2656	11.9374	10.3299	7.32011	13.0238	10.6092
ENSMUSG00000028180	Zranb2	zinc finger RAN-binding domain containing 2	15.8182	13.4899	16.6082	10.2321	17.5762	13.6345	12.7507	14.3215
ENSMUSG00000028182	Lrriq3	leucine-rich repeats and IQ motif containing 3	0.382761	0.468461	0.536573	0.195551	0.354747	0.349896	0.238559	0.240537
ENSMUSG00000028184	Adgrl2	adhesion G protein-coupled receptor L2	0.892699	0.743196	1.01983	0.571097	1.02272	1.02615	0.775405	0.997819
ENSMUSG00000028187	Rpf1	ribosome production factor 1 homolog	11.4004	19.3602	10.0538	11.7376	12.6902	18.8228	7.93998	12.4085
ENSMUSG00000028186	Uox	urate oxidase	0.0167693	0.00994948	0.0400731	0.0163859	0.0102252	0.0121571	0.0484143	0.0163323
ENSMUSG00000028189	Ctbs	chitobiase	1.61701	1.92235	1.98504	1.03286	1.85551	2.0347	1.36918	1.22004
ENSMUSG00000028188	Spata1	spermatogenesis associated 1	0.428059	0.27806	0.25484	0.163952	0.157662	0.273118	0.0817024	0.270137
ENSMUSG00000107279	Gm43450	predicted gene 43450	0.0232313	0.0263863	0.0348073	0	0	0	0	0.0188687
ENSMUSG00000111376	Gm47099	predicted gene 47099	0	0	0.00123862	0	0	0	0	0
ENSMUSG00000035429	Ptprh	protein tyrosine phosphatase receptor type H	0.0243548	0.0514028	0.0350647	0.0208641	0.0247357	0.0175982	0.00256863	0.0382695
ENSMUSG00000035427	Mageb4	melanoma antigen family B 4	0.0124782	0	0.0115808	0.0109561	0.001546	0	0.00416092	0.00960973
ENSMUSG00000035420	Fam170a	family with sequence similarity 170 member A	0	0	0.00288186	0	0	0	0	0
ENSMUSG00000070074	Mir484	microRNA 484	0.124055	0	0.387042	0	0	0	0.217386	0
ENSMUSG00000020755	Sap30bp	SAP30 binding protein	30.3731	25.0308	22.3362	29.507	25.7079	23.0003	27.8683	23.6191
ENSMUSG00000070077	Mir491	microRNA 491	0.624144	0.509015	1.03704	0.166128	0.360934	1.10382	1.61765	0.647393
ENSMUSG00000020752	Recql5	RecQ protein-like 5	10.1865	10.7925	7.47351	10.9292	4.20815	4.54533	5.22156	4.37676
ENSMUSG00000070073	Mir470	microRNA 470	0	0	0	0.046491	0	0	0	0
ENSMUSG00000020758	Itgb4	integrin beta 4	8.77108	9.13799	8.64323	8.58508	2.25936	2.94911	4.16374	4.46552
ENSMUSG00000069833	Ahnak	AHNAK nucleoprotein (desmoyokin)	9.28183	6.82311	32.8816	4.99038	5.97522	4.25604	8.14535	12.8711
ENSMUSG00000069830	Nlrp1a	NLR family pyrin domain containing 1A	0.000975652	0	0.00799001	0	0	0	0	0
ENSMUSG00000028238	Atp6v0d2	ATPase H+ transporting lysosomal V0 subunit D2	0.0992455	0.0598101	0.0813697	0.0942496	0.165025	0.125681	0.0940726	0.0852341
ENSMUSG00000033862	Cdk10	cyclin-dependent kinase 10	2.38993	2.39936	2.2656	2.78961	1.26252	1.32521	2.69239	1.58724
ENSMUSG00000003269	Cyth2	cytohesin 2	63.2309	60.046	64.9911	81.2921	24.7148	27.133	51.9165	44.8195
ENSMUSG00000033860	Fgg	fibrinogen gamma chain	0.108588	0.0389367	0.313344	0.0538844	0.110323	0.0607158	0.0667163	0.0930355
ENSMUSG00000069835	Sat2	spermidine/spermine N1-acetyl transferase 2	0.0242747	0.0265607	0.0901736	0.0241011	0.102702	0.0352601	0.0369876	0.0410533
ENSMUSG00000028233	Tgs1	trimethylguanosine synthase 1	1.19757	1.29377	2.11833	0.973094	2.50909	1.65319	2.38208	2.26051
ENSMUSG00000028232	Tmem68	transmembrane protein 68	0.6975	0.583352	1.21266	0.348668	1.03049	0.751042	0.769247	0.741288
ENSMUSG00000028236	Sdr16c5	short chain dehydrogenase/reductase family 16C member 5	0	0.00769587	0	0	0	0	0.0117082	0
ENSMUSG00000028234	Rps20	ribosomal protein S20	68.593	70.6915	118.749	60.6991	98.0776	66.0033	114.163	73.1994
ENSMUSG00000114974	Gm21010	predicted gene 21010	0	0	0	0.0227112	0	0	0	0.0329871
ENSMUSG00000114975	Gm49090	predicted gene 49090	0	0	0	0.0213209	0	0	0	0
ENSMUSG00000114977	Gm9502	predicted gene 9502	0.109335	0.373502	0.553944	0.292279	0.437239	0.387205	0.359129	0.14715
ENSMUSG00000114970	Gm49069	predicted gene 49069	0.00733831	0	0	0.00421085	0	0	0	0
ENSMUSG00000114972	Gm49119	predicted gene 49119	0.0503341	0.0151914	0.0367615	0.046739	0.0129718	0.03237	0	0
ENSMUSG00000114973	Gm19156	predicted gene 19156	0.00477583	0	0	0.00814726	0	0	0	0
ENSMUSG00000044537	Olfr779	olfactory receptor 779	0.00110125	0	0.00160266	0	0	0.000314505	0.000874808	0
ENSMUSG00000044534	Ackr2	atypical chemokine receptor 2	0	0	0	0.00274238	0.00664988	0.0900151	0	0
ENSMUSG00000068122	Agtr2	angiotensin II receptor type 2	0.0658531	0	0	0	0	0	0	0
ENSMUSG00000068120	Gm10231	predicted pseudogene 10231	3.31052	3.75956	4.84567	3.26938	4.32554	3.21011	6.41956	3.5425
ENSMUSG00000044538	Obox3-ps8	oocyte specific homeobox 3 pseudogene 8	0.830081	0.698462	0.702973	0.363989	0.567396	0.347577	0.325528	0.349019
ENSMUSG00000027405	Nop56	NOP56 ribonucleoprotein	34.679	41.5221	30.4015	32.9386	39.3055	30.6447	37.522	27.4516
ENSMUSG00000075164	Olfr1106	olfactory receptor 1106	0	0.000548997	0	0	0	0	0	0.00383083
ENSMUSG00000075167	Olfr1101	olfactory receptor 1101	0	0	0	0.00110304	0	0	0.000176922	0
ENSMUSG00000075166	Olfr1104	olfactory receptor 1104	1.14001	0.542147	1.42242	0.721675	1.84833	1.34679	0.993841	1.1452
ENSMUSG00000075161	Olfr1109	olfactory receptor 1109	0	0	0.0240189	0	0	0	0	0
ENSMUSG00000027400	Pdyn	prodynorphin	0	0	0.00260008	0	0	0	0	0
ENSMUSG00000027403	Tgm6	transglutaminase 6	0.486091	0.317333	0.293579	0.281847	0.122028	0.29218	0.127589	0.265061
ENSMUSG00000075162	Gm10812	predicted gene 10812	0.00571416	0.00190689	0.0231922	0.00557879	0.00231476	0.00204551	0.0158957	0.0125324
ENSMUSG00000075169	Olfr1098	olfactory receptor 1098	0	0	0	0	0	0	0.000326189	0
ENSMUSG00000075168	Olfr1099	olfactory receptor 1099	0.00497159	0	0.0137853	0	0.00116066	0	0.00230444	0.00175617
ENSMUSG00000073730	Ppp1r14bl	protein phosphatase 1 regulatory inhibitor subunit 14B like	0.00735795	0	0.0028979	0	0	0.00649574	0	0
ENSMUSG00000108431	Gm42375	predicted gene 42375	0	0.0421793	0	0	0.0974375	0.0581476	0.193867	0
ENSMUSG00000018209	Stk4	serine/threonine kinase 4	14.2543	14.9427	18.1237	10.8128	20.9629	14.4802	15.2911	13.3481
ENSMUSG00000044288	Cnr1	cannabinoid receptor 1 (brain)	0.257101	0.193324	0.0497293	0.0518088	0.0199709	0.0634196	0.0365873	0.0717894
ENSMUSG00000083761	Pgam1-ps1	phosphoglycerate mutase 1 pseudogene 1	1.20959	0.0757242	1.68189	0.147697	0.190468	0.013273	0.20164	0.476981
ENSMUSG00000044285	Ubb-ps	ubiquitin B pseudogene	449.237	488.669	414.787	532.839	585.37	583.579	704.5	477.787
ENSMUSG00000044286	Olfr221	olfactory receptor 221	1.87799	1.73563	1.47308	1.54345	3.99024	3.3666	1.65008	1.44917
ENSMUSG00000044287	Nrn1l	neuritin 1-like	16.0136	18.7584	23.4286	17.3856	37.8669	33.3528	47.5492	34.8336
ENSMUSG00000115352	Gm49160	predicted gene 49160	0	0	0	0	0.0294237	0	0	0
ENSMUSG00000006958	Chrd	chordin	0.0189617	0	0.0371975	0.0186254	0.00405138	0.0123365	0.0382274	0.0132429
ENSMUSG00000087577	Gm13299	predicted gene 13299	0	0	0	0	0	0	0	0.00650372
ENSMUSG00000087575	Gm12976	predicted gene 12976	0.236285	0	0	0	0	0	0.107338	0.214387
ENSMUSG00000087574	C030037D09Rik	RIKEN cDNA C030037D09 gene	0.0478584	0	0.080762	0.129739	0	0	0.057406	0.0612277
ENSMUSG00000087579	Hectd2os	Hectd2 opposite strand	0.00708385	0	0.0266533	0	0	0.0516324	0	0.019983
ENSMUSG00000087578	Ccdc142os	coiled-coil domain containing 142 opposite strand	0.540119	0.818383	0.42218	0.286903	0.697629	0.524383	0.472371	0.420353
ENSMUSG00000058568	Defb50	defensin beta 50	1.13535	0.73712	1.64721	0.684094	1.36148	0.714081	0.613614	0.756705
ENSMUSG00000058569	Tmed9	transmembrane p24 trafficking protein 9	0.967146	0.731796	1.58367	0.872112	0.899392	0.73019	1.17238	0.804529
ENSMUSG00000098011	Gm21232	predicted gene 21232	0	0	0.00102205	0	0	0	0	0
ENSMUSG00000058567	Gm2531	predicted gene 2531	0.526137	0.945119	1.08996	0.44244	1.09058	1.09638	0.863239	0.466072
ENSMUSG00000073862	Gm5600	predicted gene 5600	0.000927024	0	0.000807717	0	0	0	0	0
ENSMUSG00000021583	Erap1	endoplasmic reticulum aminopeptidase 1	0.00692632	0.00463231	0.089035	0.00102448	0.0092848	0.00238357	0.0257429	0
ENSMUSG00000073860	Gm829	predicted gene 829	0.0171019	0.0128956	0	0	0.0319359	0	0.020291	0
ENSMUSG00000021587	Pcsk1	proprotein convertase subtilisin/kexin type 1	0	0	0.0466974	0	0	0	0.0144269	0
ENSMUSG00000116538	Gm49746	predicted gene 49746	0	0.000701916	0	0	0	0	0	0
ENSMUSG00000021585	Cast	calpastatin	3.71532	4.02696	3.75767	3.80959	3.99419	3.71372	3.27156	4.01233
ENSMUSG00000116536	Gm2805	predicted gene 2805	0.194641	0.313684	0.54904	0.198458	0.181819	0.128565	0.435775	0.268749
ENSMUSG00000116537	Gm49698	predicted gene 49698	16.6945	18.7086	14.6124	19.0565	46.2474	37.8802	41.5625	31.6863
ENSMUSG00000116534	Gm49731	predicted gene 49731	0.0273026	0	0.027716	0	0	0.0258243	0.0312996	0
ENSMUSG00000021589	Rhobtb3	Rho-related BTB domain containing 3	0.800666	0.538167	0.950138	0.459265	0.777227	0.898973	0.450324	0.500278
ENSMUSG00000116532	Gm5232	predicted gene 5232	0.0405719	0.0857139	0.00476171	0.0229095	0.304385	0.217114	0.0352625	0.0310054
ENSMUSG00000116530	Gm32312	predicted gene 32312	0	0	0.00426939	0	0	0	0	0
ENSMUSG00000116531	Gm19082	predicted gene 19082	0	0	0	0	0	0	0	0.0018663
ENSMUSG00000115350	Gm49079	predicted gene 49079	0.082466	0	0.027163	0	0.0894805	0	0	0
ENSMUSG00000104900	4930596I21Rik	RIKEN cDNA 4930596I21 gene	0	0.00583581	0.00316777	0.00539759	0	0.0017711	0.000419831	0
ENSMUSG00000104901	Gm42692	predicted gene 42692	0.00808432	0.0341354	0.0559114	0	0	0.0222053	0.0265539	0.0202383
ENSMUSG00000104902	Gm30517	predicted gene 30517	0.00360105	0	0.0030037	0	0	0	0	0
ENSMUSG00000118555	AC150312.1	novel zinc finger pseudogene	0.301071	0.0219055	0.385944	0.0282344	0.0435174	0.0352195	0.0951179	0.0957545
ENSMUSG00000022085	Pebp4	phosphatidylethanolamine binding protein 4	0	0	0.0453145	0.0247953	0	0.0651929	0.0383911	0.112104
ENSMUSG00000081343	Gm16071	predicted gene 16071	0.541165	0.163307	0.733743	0.366802	0.255805	0.122256	0.161619	0.140217
ENSMUSG00000097309	---	---	0.00640611	0	0.00452149	0	0	0	0.00613688	0.0133558
ENSMUSG00000079034	Gm8300	predicted gene 8300	0.00370326	0	0.00539107	0.0017143	0	0.00891513	0.0157114	0.010442
ENSMUSG00000097264	Rpl31-ps24	ribosomal protein L31 pseudogene 24	0	0	0.00178513	0	0.00314583	0.00069298	0	0
ENSMUSG00000115356	Gm2581	predicted gene 2581	0.0413011	0.00986685	0.0277595	0	0.0076682	0	0.00461603	0.0175185
ENSMUSG00000030889	Vwa3a	von Willebrand factor A domain containing 3A	4.39581	4.26132	2.80355	4.18849	3.41442	4.12891	3.13116	2.89081
ENSMUSG00000030888	Rrp8	ribosomal RNA processing 8 methyltransferase homolog (yeast)	10.5369	13.345	13.5875	11.8383	10.7268	12.9074	11.8776	12.6087
ENSMUSG00000086191	Zfp652os	zinc finger protein 652 opposite strand	0.23288	0.43401	0.2705	0	0.696291	0.393505	0.595691	0.406978
ENSMUSG00000086196	Gm13571	predicted gene 13571	0	0.0119273	0.03095	0.00612657	0	0	0	0
ENSMUSG00000086194	Gm16329	predicted gene 16329	0.698477	0	0	0	0.548521	0.417864	0	0
ENSMUSG00000086195	Gm6152	predicted gene 6152	0	0.000155751	0	0	0	0	0	0
ENSMUSG00000030881	Arfip2	ADP-ribosylation factor interacting protein 2	0.377627	0.50172	0.469929	0.531252	0.162538	0.247547	0.44236	0.473952
ENSMUSG00000026753	Ppp6c	protein phosphatase 6 catalytic subunit	1.07874	1.50456	1.38534	0.674752	1.26066	1.40858	0.957322	0.924518
ENSMUSG00000026750	Psmb7	proteasome (prosome macropain) subunit beta type 7	27.9691	28.4849	31.6337	20.7906	48.2826	35.6022	36.8746	30.7403
ENSMUSG00000026751	Nr5a1	nuclear receptor subfamily 5 group A member 1	0.0352758	0.136028	0.0577308	0.0337196	0.0894724	0.160854	0.0874551	0.106434
ENSMUSG00000030884	Uqcrc2	ubiquinol cytochrome c reductase core protein 2	67.3109	58.2334	46.1719	56.6059	84.764	66.7392	61.7856	56.319
ENSMUSG00000026754	Golga1	golgi autoantigen golgin subfamily a 1	0.307579	0.294334	0.365479	0.24075	0.470127	0.360915	0.449461	0.393614
ENSMUSG00000026755	Arpc5l	actin related protein 2/3 complex subunit 5-like	111.239	99.2247	86.1462	90.6736	69.1508	77.9481	57.5133	89.729
ENSMUSG00000007338	Mrpl49	mitochondrial ribosomal protein L49	3.00589	3.24938	3.1378	2.1954	2.34053	2.09557	3.70403	2.19266
ENSMUSG00000059213	Ddn	dendrin	0.123518	0.0791792	0.181463	0.147337	0.116851	0.0932759	0.0866252	0.115388
ENSMUSG00000115355	4930445E18Rik	RIKEN cDNA 4930445E18 gene	0.35322	0.790175	0	0	0	0.28363	0.684947	0.161254
ENSMUSG00000074846	Gm10774	predicted pseudogene 10774	0.00399436	0.00846897	0.00534419	0.00341882	0.00502827	0.00456278	0.00597518	0.00486175
ENSMUSG00000093362	Gm22802	predicted gene 22802	0	0	0	0	0	0	0.00410468	0
ENSMUSG00000075833	Gm22003	predicted gene 22003	0.100669	0.686298	0.530242	0.21489	0.535091	0.172731	0.0769892	0.0227447
ENSMUSG00000115354	Gm49083	predicted gene 49083	0.0087807	0	0	0	0	0.00180969	0	0
ENSMUSG00000090996	Gm20458	predicted gene 20458	0	0.0807085	0.090796	0.113882	0	0	0	0.112927
ENSMUSG00000086224	2700069I18Rik	RIKEN cDNA 2700069I18 gene	1.07365	1.13346	0.971876	0.455018	5.20881	3.46185	2.44012	4.43809
ENSMUSG00000086225	Gm8661	predicted gene 8661	0	0	0	0	0	0.0570923	0	0
ENSMUSG00000086227	Gm11820	predicted gene 11820	0.246131	0.124422	0.144452	0.0998058	0.342075	0.282165	0.146215	0.168449
ENSMUSG00000086220	Gm16599	predicted gene 16599	0.000435376	0.000181561	0.000882795	0	0	0.0078729	0.0139904	0.00120701
ENSMUSG00000086221	4930412B13Rik	RIKEN cDNA 4930412B13 gene	0.924558	0	1.24516	0.429228	1.74737	1.45093	0	1.59534
ENSMUSG00000086222	Gm11665	predicted gene 11665	11.2131	6.07538	16.1404	7.75907	8.90396	6.22921	6.90268	8.41603
ENSMUSG00000083954	Gm12179	predicted gene 12179	0.00308206	0	0.00586678	0	0	0	0	0
ENSMUSG00000086228	Ubap1l	ubiquitin-associated protein 1-like	0.211937	0.214816	0.325284	0.241759	0.148238	0.152871	0.159337	0.186554
ENSMUSG00000003824	Syce2	synaptonemal complex central element protein 2	57.9059	69.6104	52.5422	60.0056	70.4266	63.1882	59.6293	70.4977
ENSMUSG00000081643	Gm11605	predicted gene 11605	2.43022	2.96072	3.4912	3.20666	1.51134	1.35633	2.53709	1.93868
ENSMUSG00000081642	Gm13532	predicted gene 13532	1.37684	1.03293	2.07636	1.17593	1.16378	0.696102	1.15623	1.4182
ENSMUSG00000081641	Gm9439	predicted gene 9439	0	0	0	0	0	0.508705	0	0
ENSMUSG00000081640	Rplp0-ps1	ribosomal protein large P0 pseudogene 1	0.772868	0.317553	0.769562	0.271773	0.557998	0.254464	0.189444	0.461674
ENSMUSG00000081647	Gm13022	predicted gene 13022	0.00756117	0	0	0	0	0	0.00190193	0
ENSMUSG00000081646	Gm15060	predicted gene 15060	0.489238	0.0405179	1.43039	0.135707	0.0540327	0.153802	0.283292	0.223316
ENSMUSG00000081649	Olfr213	olfactory receptor 213	0	0.00609735	0.0633744	0	0	0.012535	0.00328973	0.00184339
ENSMUSG00000081648	Gm13423	predicted gene 13423	0	0	0.0358889	0.0128437	0	0	0.0124967	0.0150045
ENSMUSG00000085552	Gm21990	predicted gene 21990	0.110115	0	0.00063126	0	0	0	0	0
ENSMUSG00000085551	1810063I02Rik	RIKEN cDNA 1810063I02 gene	0.607177	0	0.598995	0.20702	0.668761	0.329324	0	0.415928
ENSMUSG00000085555	2610035F20Rik	RIKEN cDNA 2610035F20 gene	0.00289182	0	0.0357146	0	0	0	0	0
ENSMUSG00000004446	Bid	BH3 interacting domain death agonist	0.223307	0.213253	0.223492	0.256371	0.194671	0.099217	0.115251	0.122015
ENSMUSG00000098550	Mir7079	microRNA 7079	0	0	0	0	0	0	0	0
ENSMUSG00000094672	Vmn2r25	vomeronasal 2 receptor 25	2.09927	1.69337	2.29271	1.05138	2.13017	1.41447	1.19487	1.63226
ENSMUSG00000094673	Olfr1354	olfactory receptor 1354	0.00416163	0.00107919	0.0121978	0.0254859	0.0372587	0	0	0.00938924
ENSMUSG00000098555	Mir6341	microRNA 6341	0.00118419	0	0	0	0	0	0	0
ENSMUSG00000098557	Kctd12	potassium channel tetramerisation domain containing 12	4.5477	1.77359	9.96861	1.33779	1.45792	1.27873	1.44833	3.3044
ENSMUSG00000033863	Klf9	Kruppel-like factor 9	0.0795315	0.05688	0.207015	0.0211843	0.0214968	0.0464576	0.0939969	0.00948356
ENSMUSG00000028937	Acot7	acyl-CoA thioesterase 7	94.3591	118.208	112.394	133.988	112.959	135.227	181.772	147.843
ENSMUSG00000108628	Gm5037	predicted gene 5037	1.17114	0.980994	1.77843	1.20403	1.72554	1.42025	1.50134	1.32539
ENSMUSG00000089416	Gm22116	predicted gene 22116	0	0	0	0	0	0	0	0.0087383
ENSMUSG00000089417	Gm22009	predicted gene 22009	1.91811	0.831922	6.98273	0	0.330375	0.23509	1.0287	4.47738
ENSMUSG00000047161	Chst9	carbohydrate (N-acetylgalactosamine 4-0) sulfotransferase 9	0.468881	0	0.102149	0	0.178583	0	0.247899	0.0387224
ENSMUSG00000085885	Gm11906	predicted gene 11906	0	0	0	0.0436787	0	0.0940963	0.101606	0
ENSMUSG00000085884	Gm15342	predicted gene 15342	0	0	0.012739	0	0	0	0	0
ENSMUSG00000085887	Arhgap27os3	Rho GTPase activating protein 27 opposite strand 3	0.0365501	0.0366451	0.00876982	0	0	0	0	0
ENSMUSG00000085886	D030047H15Rik	RIKEN cDNA D030047H15 gene	0.00903351	0	0.0333434	0	0	0.0004507	0	0.0230972
ENSMUSG00000085881	Gm15912	predicted gene 15912	3.55139	4.6589	3.83276	4.1895	5.97858	5.49062	6.7781	5.2042
ENSMUSG00000085880	Gm15229	predicted gene 15229	0.255668	0.311029	0.291402	0.319961	0.352089	0.388885	0.106381	0.262745
ENSMUSG00000085882	2610507I01Rik	RIKEN cDNA 2610507I01 gene	5.91077	3.8776	4.51173	6.3344	10.1074	10.1157	7.55318	11.7729
ENSMUSG00000085889	1700054M17Rik	RIKEN cDNA 1700054M17 gene	0.0447969	0.0420134	0.159534	0.0953696	0.11422	0.0796767	0.107002	0
ENSMUSG00000085888	Gm12224	predicted gene 12224	0.207939	0	0.106632	0.177327	0.273893	0	0.151997	0.063964
ENSMUSG00000029919	Hpgds	hematopoietic prostaglandin D synthase	0.010976	0	0.0154692	0	0	0	0.00536745	0.0113164
ENSMUSG00000029918	Mrps33	mitochondrial ribosomal protein S33	55.1362	59.9705	64.3934	40.0066	111.792	75.1496	101.952	73.8307
ENSMUSG00000100172	Gm4412	predicted gene 4412	0.00032703	0	0	0	0	0	0	0
ENSMUSG00000029915	Clec5a	C-type lectin domain family 5 member a	0	0	0.0200687	0.00287209	0	0.00619051	0.00249219	0.00478835
ENSMUSG00000029917	Qrfprl	pyroglutamylated RFamide peptide receptor like	20.4721	15.1325	18.3167	12.0314	30.3948	15.9324	16.4719	16.124
ENSMUSG00000029916	Agk	acylglycerol kinase	4.46713	5.1741	5.4025	5.5344	3.68359	5.17029	3.25629	4.90456
ENSMUSG00000029911	Ssbp1	single-stranded DNA binding protein 1	1.6889	2.16842	1.99283	1.14143	1.37603	1.2659	1.24416	1.27721
ENSMUSG00000029910	Mad2l1	MAD2 mitotic arrest deficient-like 1	16.7634	20.4324	15.8733	9.82508	25.4131	21.6363	11.5339	12.5088
ENSMUSG00000029913	Prdm5	PR domain containing 5	0.170745	0.132485	0.115757	0.125431	0.0405806	0.137356	0.0336413	0.100999
ENSMUSG00000077549	Snord71	small nucleolar RNA C/D box 71	0	0.108678	0	0	0	0	0	0
ENSMUSG00000070527	Mkrn3	makorin ring finger protein 3	0.0289492	0	0.0301645	0	0.025642	0	0	0
ENSMUSG00000095108	Gm17467	predicted gene 17467	0.00567034	0.000520721	0	0	0	0	0	0
ENSMUSG00000084682	Gm22024	predicted gene 22024	0	0.00547486	0.0153621	0.0051736	0	0.00461481	0	0
ENSMUSG00000084683	Gm22025	predicted gene 22025	0	0	0.00349826	0	0	0	0	0
ENSMUSG00000095101	Gm13285	predicted gene 13285	0	0	0	0	0.0948367	0	0	0
ENSMUSG00000006179	Prss16	protease serine 16 (thymus)	0.00290627	0.00693435	0.00740972	0.00631566	0.00547143	0.0250579	0.0239112	0.0166015
ENSMUSG00000095105	Edaradd	EDAR (ectodysplasin-A receptor)-associated death domain	0.0530841	0.0388793	0.101758	0.074239	0.0838401	0.137095	0.0630267	0.116876
ENSMUSG00000095104	Esp15	exocrine gland secreted peptide 15	0	0	0.000469945	0	0	0	0	0
ENSMUSG00000115111	Gm4632	predicted gene 4632	25.5007	19.273	31.453	20.6706	20.8997	14.8838	24.5232	19.3164
ENSMUSG00000098083	Gm8957	predicted gene 8957	0.143554	0.103796	0.34413	0.0774611	0	0.0931222	0	0.10282
ENSMUSG00000098081	Gm26913	predicted gene 26913	0.0024698	0	0	0.00355144	0	0	0.0462381	0.0022878
ENSMUSG00000098080	Gm5732	predicted gene 5732	0	0	0.00521521	0	0	0	0	0
ENSMUSG00000035273	Hpse	heparanase	6.39074	4.85704	4.22192	5.56202	4.13749	4.75967	3.65254	4.3668
ENSMUSG00000098085	Gm8919	predicted gene 8919	0.00260655	0.0103757	0	0.0014371	0	0	0	0
ENSMUSG00000043263	Ifi209	interferon activated gene 209	0.0309015	0.00953943	0.0758436	0	0	0	0.0195595	0.0622696
ENSMUSG00000043262	Uevld	UEV and lactate/malate dehyrogenase domains	1.21269	0.899265	0.839674	0.918434	1.63396	1.29593	0.989893	1.06745
ENSMUSG00000098089	Gm26915	predicted gene 26915	0	0	0.000273242	0	0	0	0	0
ENSMUSG00000098088	Gm26916	predicted gene 26916	0.00841035	0	0	0	0	0	0	0
ENSMUSG00000043267	Olfr1031	olfactory receptor 1031	0.00355498	0	0	0.00229375	0.00307254	0	0.00300229	0.00330054
ENSMUSG00000080590	Gm22029	predicted gene 22029	0	0	0	0.0820303	0.0568239	0	0	0
ENSMUSG00000080594	Mir669h	microRNA 669h	0	0	0.0223849	0	0	0	0	0
ENSMUSG00000080595	Gm22031	predicted gene 22031	0	0	0	0	0	0	0	0.0167949
ENSMUSG00000115110	Gm49269	predicted gene 49269	0	0	0.000464953	0	0	0	0	0
ENSMUSG00000026047	Poglut2	protein O-glucosyltransferase 2	1.0453	1.02785	1.02854	0.79009	0.928028	1.2595	0.584054	0.498965
ENSMUSG00000035279	Ssc5d	scavenger receptor cysteine rich family 5 domains	0.268979	0.24629	0.289793	0.410863	0.116517	0.164079	0.202266	0.234264
ENSMUSG00000035278	Plekhj1	pleckstrin homology domain containing family J member 1	30.4502	28.5518	33.1757	35.44	23.2416	24.6726	34.238	30.5049
ENSMUSG00000031609	Sap30	sin3 associated polypeptide	2172.49	1034.84	1424.06	1006.5	1242.07	865.342	866.748	1274.08
ENSMUSG00000000125	Wnt3	wingless-type MMTV integration site family member 3	0.0190621	0.0881303	0.0610275	0.0822343	0.104209	0.0810109	0.0744865	0.0775292
ENSMUSG00000044533	Rps2	ribosomal protein S2	136.196	152.393	155.573	185.071	143.248	155.972	187.862	164.635
ENSMUSG00000034435	Tmem30b	transmembrane protein 30B	63.7172	38.8305	74.7191	44.6206	55.8376	66.0896	77.287	85.3878
ENSMUSG00000034437	Gm9761	predicted gene 9761	0.82469	0.795232	0.811023	0.621862	1.23898	0.858831	1.14156	0.718056
ENSMUSG00000034430	Zxdc	ZXD family zinc finger C	3.98595	3.71871	3.21468	3.40218	2.18937	2.21358	2.4351	2.17249
ENSMUSG00000034432	Cops8	COP9 signalosome subunit 8	57.9439	74.9762	55.0062	62.1836	66.792	71.2698	71.8487	59.1593
ENSMUSG00000083488	Gm8534	predicted gene 8534	0.00148675	0.0448676	0.214486	0.0579494	0	0.0167599	0	0.069239
ENSMUSG00000083487	Gm13888	predicted gene 13888	0.0145904	0	0.00348177	0.00141034	0	0	0	0
ENSMUSG00000083486	Gm14521	predicted gene 14521	5.17059	5.30412	6.91679	3.88088	5.66969	2.74647	6.57098	4.52987
ENSMUSG00000083485	Gm12308	predicted gene 12308	0.407645	0.30019	0.682781	0.179388	0.616922	0.329713	0.912133	0.0976635
ENSMUSG00000083484	Gm14574	predicted gene 14574	0	0	0.0139156	0	0	0	0	0
ENSMUSG00000034438	Gbp8	guanylate-binding protein 8	0.17073	0.283946	0.249882	0.276156	0.436271	0.509552	0.242362	0.391289
ENSMUSG00000083482	Gm14706	predicted gene 14706	0.424378	0.205051	1.39783	0.480296	0.232035	0.279315	0.187093	0.365094
ENSMUSG00000083481	Rps8-ps2	ribosomal protein S8 pseudogene 2	14.5514	12.6351	17.6793	10.5176	8.75072	5.30958	10.3498	6.50441
ENSMUSG00000074011	Gm7682	predicted gene 7682	0.0505859	0.021309	0.0207692	0.0161822	0.0753591	0.0600627	0.0311117	0.0752019
ENSMUSG00000023057	Fabp2	fatty acid binding protein 2 intestinal	0.727052	0.203222	0.386248	0.131118	0.611677	0.305651	0.262132	0.236573
ENSMUSG00000102912	Gm20731	predicted gene 20731	0.00520368	0	0.0169919	0.00831779	0.0112375	0	0	0.00994571
ENSMUSG00000067835	Gm14661	predicted gene 14661	1.89431	1.93418	1.81833	1.50741	1.845	2.78668	0.899368	2.45733
ENSMUSG00000068129	Cst7	cystatin F (leukocystatin)	0	0	0.129463	0	0.0654033	0	0.0311764	0
ENSMUSG00000087909	Gm22035	predicted gene 22035	0.0193006	0	0	0	0	0	0	0.009576
ENSMUSG00000087905	Gm22037	predicted gene 22037	0.0147514	0.0112171	0	0	0.0142721	0.0062403	0	0.0301964
ENSMUSG00000087902	Gm22038	predicted gene 22038	0	0	0	0	0.121486	0.0105582	0	0
ENSMUSG00000087903	Gm22039	predicted gene 22039	0	0	0.00159014	0	0	0	0	0
ENSMUSG00000053914	Kdm4d	lysine (K)-specific demethylase 4D	0.499992	0.41499	0.220985	0.621058	0.117327	0.19721	0.26614	0.403049
ENSMUSG00000053916	Nanp	N-acetylneuraminic acid phosphatase	0.530091	0.434259	0.336254	0.142222	0.644343	0.780346	0.662556	0.517737
ENSMUSG00000017723	Wfdc2	WAP four-disulfide core domain 2	0.0598072	0	0.138944	0	0	0.0185888	0	0.043162
ENSMUSG00000017721	Pigt	phosphatidylinositol glycan anchor biosynthesis class T	1.31483	1.50313	2.15086	1.11311	0.76599	1.21504	1.55993	1.5552
ENSMUSG00000112981	5033424D13Rik	RIKEN cDNA 5033424D13 gene	0	0.00154844	0.0117157	0.00608047	0	0	0	0
ENSMUSG00000017724	Etv4	ets variant 4	1.8028	0.641962	1.89397	1.31793	0.189288	0.419011	0.996652	0.539762
ENSMUSG00000009356	Lpo	lactoperoxidase	0	0	0	0	0	0	0	0.0174078
ENSMUSG00000009350	Mpo	myeloperoxidase	0.740714	1.00435	0.514205	1.19427	0.257252	0.522721	0.869025	0.654763
ENSMUSG00000110899	Gm48840	predicted gene 48840	0.138575	0.136774	0.163599	0.122612	0.0743565	0.0511822	0.151194	0.0624085
ENSMUSG00000015474	Ppt2	palmitoyl-protein thioesterase 2	69.0426	72.7128	60.2795	86.2056	33.8345	65.1341	52.8481	67.4749
ENSMUSG00000011267	Zfp296	zinc finger protein 296	375.832	347.498	547.443	483.255	224.543	267.477	359.17	338.808
ENSMUSG00000078816	Prkcg	protein kinase C gamma	0.029528	0.00388544	0.0496658	0.0147717	0.0171394	0.0344932	0.0486486	0.0289624
ENSMUSG00000078817	Nlrp12	NLR family pyrin domain containing 12	0.306287	0.201925	0.560821	0.169285	0.54232	0.603741	0.430567	0.389665
ENSMUSG00000078815	Cacng6	calcium channel voltage-dependent gamma subunit 6	0.0785283	0.034343	0.0413484	0.0656318	0.175448	0.0404376	0.0719432	0.0188778
ENSMUSG00000078812	Eif5a	eukaryotic translation initiation factor 5A	232.279	221.196	180.478	259.605	207.991	231.93	235.96	283.549
ENSMUSG00000015478	Rnf5	ring finger protein 5	4.44272	6.3941	5.16142	6.00726	2.73981	4.8587	4.34716	5.28199
ENSMUSG00000078810	Gp6	glycoprotein 6 (platelet)	0.544436	0.346442	0.852611	0.486558	1.03948	0.629019	0.617065	0.844765
ENSMUSG00000099759	1700030C10Rik	RIKEN cDNA 1700030C10 gene	6.59881	5.60226	9.12097	7.92019	4.58604	5.62231	6.66893	6.45214
ENSMUSG00000110894	Gm48335	predicted gene 48335	0.00643257	0	0.00850764	0.00752395	0.0119763	0.00264568	0	0.0041405
ENSMUSG00000048787	Dcun1d3	DCN1 defective in cullin neddylation 1 domain containing 3 (S. cerevisiae)	0.523181	0.478914	0.568592	0.593216	0.412779	0.65415	0.490224	0.468249
ENSMUSG00000099750	Gm18827	predicted gene 18827	0	0	0	0	0	0	0.00557141	0
ENSMUSG00000099751	1700022A22Rik	RIKEN cDNA 1700022A22 gene	0.0154502	0	0	0	0	0	0	0
ENSMUSG00000099752	Gm29018	predicted gene 29018	1.71137	0.688876	1.16744	0.651084	3.15472	1.16248	1.98241	0.767477
ENSMUSG00000099753	Gm28058	predicted gene 28058	0	0	0	0.0318499	0	0	0	0
ENSMUSG00000099757	BE692007	expressed sequence BE692007	0.0864969	0.0725141	0.198189	0.0522597	0.0458152	0.0795458	0.123985	0.0499989
ENSMUSG00000097004	4731419I09Rik	RIKEN cDNA 4731419I09 gene	0.00236514	0.0331999	0.0161384	0.00406518	0.00269944	0	0.0241057	0.00796379
ENSMUSG00000050296	Abca12	ATP-binding cassette sub-family A (ABC1) member 12	7.76011	6.69468	7.22382	5.79817	8.91562	8.34235	5.67571	7.56427
ENSMUSG00000075165	Olfr1105	olfactory receptor 1105	0	0.0178137	0.00136547	0	0.0165686	0	0.0134576	0.0203597
ENSMUSG00000050295	Foxc1	forkhead box C1	0.186964	0.122113	0.101998	0.0619777	0.0484139	0.0245746	0.036184	0.0523363
ENSMUSG00000093509	Obox3-ps3	oocyte specific homeobox 3 pseudogene 3	0.0325184	0.00228702	0.0537792	0.0517201	0.0496314	0.0377186	0.0217153	0.00961619
ENSMUSG00000027404	Snrpb	small nuclear ribonucleoprotein B	4.5546	5.36151	6.11198	4.903	3.46435	3.7108	7.34677	4.76384
ENSMUSG00000093507	Gm20627	predicted gene 20627	18.7405	21.0724	26.4655	11.0764	8.82223	11.4722	9.61648	8.93265
ENSMUSG00000093505	Gm20691	predicted gene 20691	0.138238	0.19431	0.100918	0.144872	0.0245471	0.16278	0.0120609	0.129988
ENSMUSG00000093504	Vmn1r-ps24	vomeronasal 1 receptor pseudogene 24	0.0680622	0.0605215	0.205437	0.00184054	0.29866	0.393941	0.0753998	0.125601
ENSMUSG00000093502	Gm20700	predicted gene 20700	0.0049836	0	0	0	0	0.0411946	0	0
ENSMUSG00000050299	Gm9843	predicted gene 9843	73.0645	68.2164	120.563	68.6231	88.6593	67.9722	123.229	85.9412
ENSMUSG00000027406	Idh3b	isocitrate dehydrogenase 3 (NAD+) beta	4.38533	5.52804	4.11952	4.72074	3.04921	3.48661	5.39636	2.93766
ENSMUSG00000097619	4833422M21Rik	RIKEN cDNA 4833422M21 gene	0.185114	0.196259	0.173539	0.19157	0.409725	0.289019	0.216251	0.292778
ENSMUSG00000097617	Gm10687	predicted gene 10687	0.140149	0.104562	0.203296	0.112226	0.0482294	0.0667185	0.0766023	0.0996979
ENSMUSG00000097616	1110019D14Rik	RIKEN cDNA 1110019D14 gene	1.35513	0.956459	1.44953	0.656912	1.7602	1.19813	1.17314	1.12599
ENSMUSG00000097613	Gm17597	predicted gene 17597	0	0.0305391	0.0134357	0	0	0	0	0
ENSMUSG00000097612	Gm26509	predicted gene 26509	0.400055	0.549167	0.294775	0.154666	0.243704	0.465675	0.260292	0.528842
ENSMUSG00000075160	Olfr259	olfactory receptor 259	0	0	0.013517	0	0	0	0	0
ENSMUSG00000075163	Olfr1107	olfactory receptor 1107	0.000387126	0	0.0110953	0	0	0.00192324	0.00663569	0.00578566
ENSMUSG00000112028	1700113B09Rik	RIKEN cDNA 1700113B09 gene	1.24224	0.814123	2.19973	1.42456	1.5041	1.99643	1.02558	1.81672
ENSMUSG00000041138	Nme8	NME/NM23 family member 8	0	0	0.00586533	0	0	0	0	0.00274822
ENSMUSG00000112020	Gm48532	predicted gene 48532	0	0	0	0.00978371	0.0278826	0.00155848	0	0
ENSMUSG00000041133	Smc1a	structural maintenance of chromosomes 1A	9.32066	8.16142	8.34848	6.76799	8.22783	6.94835	7.14977	6.01543
ENSMUSG00000112023	Lilr4b	leukocyte immunoglobulin-like receptor subfamily B member 4B	1.51708	0.551457	4.8314	0.659608	0.425627	0.264491	0.96034	2.18561
ENSMUSG00000112024	Gm47394	predicted gene 47394	0	0	0	0.00618608	0	0	0	0
ENSMUSG00000041134	Cyyr1	cysteine and tyrosine-rich protein 1	0.0212522	0.020434	0.0939852	0.0283394	0.00429492	0.00587881	0.0188839	0.0197738
ENSMUSG00000112026	Gm6653	predicted gene 6653	0.00263267	0.00205898	0.00188949	0.00528941	0.000305292	0.000491889	0.000435749	0.0149299
ENSMUSG00000112027	Gm9045	predicted gene 9045	0.109598	0.149952	0.218933	0.152458	0.29222	0.237729	0.4017	0.343993
ENSMUSG00000027409	1700020A23Rik	RIKEN cDNA 1700020A23 gene	0	0	0	0	0	0	0	0.00173081
ENSMUSG00000016921	Srsf6	serine and arginine-rich splicing factor 6	2.4405	2.04865	2.2091	2.01563	2.19481	2.54983	1.79642	3.7121
ENSMUSG00000027408	Cpxm1	carboxypeptidase X 1 (M14 family)	0.304122	0.177706	0.239805	0	0.128408	0	0.307612	0
ENSMUSG00000037583	Nr0b2	nuclear receptor subfamily 0 group B member 2	0.145906	0.331643	0.122946	0.263346	0.34061	0.357619	0.372216	0.246902
ENSMUSG00000064923	Gm22042	predicted gene 22042	0.522693	0.494162	2.74328	0.160433	0.249862	0.160495	0.519386	2.01002
ENSMUSG00000058600	Rpl30	ribosomal protein L30	130.131	157.843	134.262	100.526	235.924	138.135	192.821	149.669
ENSMUSG00000058603	Rpl28-ps1	ribosomal protein L28 pseudogene 1	67.0918	70.5625	112.113	71.8375	70.5131	57.2345	98.478	67.9136
ENSMUSG00000064926	Gm22044	predicted gene 22044	0	0	0.203397	0	0	0	0	0
ENSMUSG00000058607	Rpl31-ps20	ribosomal protein L31 pseudogene 20	0.0965283	0.109944	0.196143	0.125478	0.0920313	0.0281999	0.132301	0.0363597
ENSMUSG00000090346	Vmn1r5	vomeronasal 1 receptor 5	0.00596841	0.0199199	0.060153	0.0267216	0.000654072	0	0	0
ENSMUSG00000090341	Gm17217	predicted gene 17217	0	0	0	0	0	0.00240478	0	0
ENSMUSG00000090342	Vmn2r46	vomeronasal 2 receptor 46	0	0	0	0	0.00350522	0	0	0
ENSMUSG00000055401	Fbxo6	F-box protein 6	0.0526863	0.0435551	0.133192	0.172318	0.175091	0.32423	0.122503	0.0612955
ENSMUSG00000055403	4933427D06Rik	RIKEN cDNA 4933427D06 gene	28.9528	24.2282	21.6842	23.6791	16.4454	17.71	12.3001	14.8484
ENSMUSG00000055407	Map6	microtubule-associated protein 6	0.0830842	0.00992982	0.248905	0.0616215	0.0495686	0.197116	0.0848668	0.0287323
ENSMUSG00000055408	Hottip	Hoxa distal transcript antisense RNA	0.000249087	0	0.00206368	0	0	0.000479138	0.000572707	0.000185525
ENSMUSG00000055409	Nell1	NEL-like 1	0.981375	0.84625	0.336506	1.09696	1.37188	1.62673	0.772916	1.32177
ENSMUSG00000050439	Enthd1	ENTH domain containing 1	0.399873	0.194657	0	0.615036	0	0.177784	0.256321	0.301456
ENSMUSG00000115559	Gm49170	predicted gene 49170	0.0271871	0	0.0468327	0	0	0	0	0
ENSMUSG00000115558	Gm49000	predicted gene 49000	0	0	0	0	0.0145523	0	0.0399079	0.00761778
ENSMUSG00000115551	Gm49115	predicted gene 49115	0	0.00340734	0	0.00499308	0	0	0	0
ENSMUSG00000115555	Gm49307	predicted gene 49307	0	0.018787	0	0	0	0	0	0
ENSMUSG00000115554	Gm19111	predicted gene 19111	0.18415	0.146516	0.243432	0.254877	0.471956	0.285322	0.200819	0.289932
ENSMUSG00000051527	Usp29	ubiquitin specific peptidase 29	8.40236	6.70687	9.51842	5.26323	6.72983	4.98367	5.89724	5.37919
ENSMUSG00000095562	Erdr1	erythroid differentiation regulator 1	13.2738	9.91785	30.6951	12.8582	1.51748	1.87884	5.07618	3.13716
ENSMUSG00000051528	Olfr424	olfactory receptor 424	0.0127762	0	0.00423938	0.0248886	0.0279899	0.0198234	0	0.0303874
ENSMUSG00000109165	Gm45148	predicted gene 45148	0.00610339	0	0	0	0	0	0.0113121	0
ENSMUSG00000109164	Gm45085	predicted gene 45085	0	0	0	0.0805912	0	0	0	0
ENSMUSG00000109167	Gm44652	predicted gene 44652	0	0.0127474	0.0122123	0.00616031	0.00656802	0	0.00143974	0
ENSMUSG00000109166	Gm5890	predicted gene 5890	0.846087	0.873717	0.573181	0.738311	0.2856	0.414711	0.262191	0.368053
ENSMUSG00000109161	Gm39033	predicted gene 39033	0	0	0.0155259	0	0	0	0	0
ENSMUSG00000109160	4930598N05Rik	RIKEN cDNA 4930598N05 gene	0.224064	0.0806703	0.27491	0	0.10418	0.261407	0	0.255685
ENSMUSG00000109163	3110009M11Rik	RIKEN cDNA 3110009M11 gene	0.0386533	0	0	0	0.00467036	0.00979784	0	0
ENSMUSG00000109162	2900027M19Rik	RIKEN cDNA 2900027M19 gene	0.0401218	0	0.00593898	0.0226339	0.0065972	0	0.0494167	0.0532563
ENSMUSG00000109168	Gm44709	predicted gene 44709	0.014611	0	0	0	0	0.0457135	0	0
ENSMUSG00000113863	Gm7126	predicted gene 7126	0.0463675	0.0233949	0.0711931	0.0421116	0.00894465	0.0576259	0.0290177	0.0522466
ENSMUSG00000113862	Gm7537	predicted gene 7537	0.0217244	0	0.0410644	0	0.0116238	0	0.0133663	0.00954283
ENSMUSG00000113861	Gm6190	predicted gene 6190	0.00199881	0.0346367	0.0458337	0.00807687	0.0132814	0.00686028	0.0448911	0.019441
ENSMUSG00000113867	Gm47456	predicted gene 47456	7.10187	7.02435	7.40173	6.07394	11.0116	8.09339	7.85504	10.8081
ENSMUSG00000113866	Gm47450	predicted gene 47450	0	0	0	0	0	0	0	0.0767039
ENSMUSG00000113865	Selenok-ps6	selenoprotein K pseudogene 6	0.0674583	0.163471	0.126359	0.0275622	0.140163	0.0174213	0.0818413	0.122209
ENSMUSG00000113864	Gm48381	predicted gene 48381	0.063382	0	0.155815	0.0169205	0.0203523	0.0273278	0.0244143	0.0497811
ENSMUSG00000113869	Gm48869	predicted gene 48869	0.0854304	0	0	0.0956904	0	0	0	0
ENSMUSG00000113868	Gm34719	predicted gene 34719	0	0	0.0779817	0	0	0	0	0
ENSMUSG00000094995	Pate3	prostate and testis expressed 3	0.612726	1.41564	0.415369	0.20263	0.53013	0.941978	1.24049	0.707862
ENSMUSG00000040771	Oard1	O-acyl-ADP-ribose deacylase 1	12.1434	14.5779	11.3441	10.15	32.3465	22.3802	22.8483	18.2685
ENSMUSG00000115080	Gm5212	predicted gene 5212	0	0	0.0905356	0.0614855	0	0	0.00866356	0
ENSMUSG00000040774	Cept1	choline/ethanolaminephosphotransferase 1	16.5102	16.2247	19.836	10.0891	12.3463	15.745	7.26427	13.5447
ENSMUSG00000115086	Gm49177	predicted gene 49177	0	0	0	0	0	0	0	0.00251892
ENSMUSG00000113273	Gm48423	predicted gene 48423	0.401486	0.0380559	0.302838	0.27973	0.328055	0.159812	0.216799	0.253173
ENSMUSG00000115089	Gm4350	predicted gene 4350	19.0711	15.692	21.248	6.34646	15.8844	14.5064	6.29856	9.69438
ENSMUSG00000115088	Gm49165	predicted gene 49165	0.0532026	0	0	0	0.0398273	0.0270895	0.0094244	0.0241149
ENSMUSG00000094999	Gm17412	predicted gene 17412	0.00332628	0.00248311	0	0.011116	0	0	0	0.00825769
ENSMUSG00000111709	Gm3776	predicted gene 3776	0.110767	0.137518	0.140242	0.102265	0.271851	0.139205	0.158698	0.127102
ENSMUSG00000001657	Hoxc8	homeobox C8	0.0253337	0.0127924	0.0273106	0.0150332	0.0296726	0.00144134	0.00563675	0.0311848
ENSMUSG00000056174	Col8a2	collagen type VIII alpha 2	0.00723961	0.00760273	0.0186645	0.00845754	0.0164533	0.00343774	0	0.0201107
ENSMUSG00000111700	Gm49385	predicted gene 49385	0.212535	0.141428	0.557239	0.105068	1.49282	0	0.311285	1.26077
ENSMUSG00000111702	Gm47945	predicted gene 47945	0	0	0.00315324	0	0	0	0	0
ENSMUSG00000111703	Gm47161	predicted gene 47161	2.33685	1.50264	2.60481	1.1563	0.31515	0.757656	0.674976	1.63248
ENSMUSG00000113277	Gm18116	predicted gene 18116	0.00218052	0	0	0.00274528	0	0	0	0
ENSMUSG00000103360	Gm38156	predicted gene 38156	0.0506969	0	0.0039664	0.00149473	0.000690375	0.022092	0	0.0610558
ENSMUSG00000109257	Gm45200	predicted gene 45200	0	0	0	0	0.0423902	0	0	0.0224363
ENSMUSG00000100190	Krtap28-10	keratin associated protein 28-10	0.000824136	0	0.00231322	0.0137226	0.00079468	0	0.021462	0.0486773
ENSMUSG00000109256	Gm44681	predicted gene 44681	0	0	0	0	0	0	0	0.00122314
ENSMUSG00000105806	Gm43345	predicted gene 43345	0	0	0.00818972	0	0	0.00392588	0.00473061	0.00337728
ENSMUSG00000105804	Gm43654	predicted gene 43654	0	0.0257352	0.348411	0.0523016	0	0.010682	0	0
ENSMUSG00000103362	Tdpoz2	TD and POZ domain containing 2	0.0147623	0	0.0150003	0	0.0338193	0	0	0.0238292
ENSMUSG00000105802	Gm43012	predicted gene 43012	0	0.0058585	0.00491551	0.000452634	0.0241596	0.0213732	0	0.0164702
ENSMUSG00000105803	Gm43526	predicted gene 43526	0	0	0.000650366	0	0	0	0	7.33e-05
ENSMUSG00000105801	C430019N01Rik	RIKEN cDNA C430019N01 gene	0.107651	0.0515973	0	0	0	0.000247509	0.00776643	0
ENSMUSG00000057802	Gm10030	predicted gene 10030	1.58455	1.66486	1.39178	1.01618	3.76288	2.54833	2.19979	1.87573
ENSMUSG00000057801	Olfr135	olfactory receptor 135	0	0	0.000839687	0	0	0	0	0.00017214
ENSMUSG00000105808	Gm42627	predicted gene 42627	0.0141461	0.00087278	0.0147134	0	0	0.0178289	0.00688702	0.0172515
ENSMUSG00000012126	Ubxn11	UBX domain protein 11	0.704615	1.3914	1.48735	1.63504	1.93207	1.39511	1.93216	0.91508
ENSMUSG00000012123	Crybg2	crystallin beta-gamma domain containing 2	0.0098609	0.0317209	0.0710217	0.0155589	0.0070966	0.00340067	0.0173174	0.00642258
ENSMUSG00000025269	Apex2	apurinic/apyrimidinic endonuclease 2	9.36106	11.0007	8.45382	9.25278	7.15727	6.84267	9.91184	5.98234
ENSMUSG00000025268	Maged2	melanoma antigen family D 2	0.0578377	0.0528558	0.169692	0.0525362	0.0480866	0.0300769	0.0427295	0.0268048
ENSMUSG00000025266	Gnl3l	guanine nucleotide binding protein-like 3 (nucleolar)-like	0.233604	0.246679	0.425503	0.199594	0.282612	0.124655	0.310386	0.31255
ENSMUSG00000025265	Fgd1	FYVE RhoGEF and PH domain containing 1	5.28181	5.43644	4.76615	7.1962	2.39251	3.48332	3.56814	2.86092
ENSMUSG00000025264	Tsr2	TSR2 20S rRNA accumulation	0.736012	0.539729	0.857546	0.293351	1.57006	0.82485	1.55161	1.17184
ENSMUSG00000109259	Gm18055	predicted gene 18055	0	0	0.00922983	0.0145488	0	0	0	0
ENSMUSG00000025261	Huwe1	HECT UBA and WWE domain containing 1	4.75257	4.20067	4.84663	3.66581	3.52624	3.35374	2.74198	3.06962
ENSMUSG00000025260	Hsd17b10	hydroxysteroid (17-beta) dehydrogenase 10	0.538826	0.551838	0.631644	0.421046	0.551644	0.388155	0.768863	0.515439
ENSMUSG00000082602	Gm15021	predicted gene 15021	0	0	0	0	0.00447721	0.0145974	0.00574381	0.0146368
ENSMUSG00000091123	Gm17181	predicted gene 17181	0.0255008	0	0.06727	0.0217252	0.0170845	0	0.0439843	0.0370981
ENSMUSG00000094336	Gm13693	predicted gene 13693	0.365404	0.179221	0.485769	0.192753	0.371771	0.149711	0.237306	0.213017
ENSMUSG00000094338	H2bc13	H2B clustered histone 13	0.802132	1.06694	1.17677	1.03234	0.632394	1.06679	0.558955	1.18342
ENSMUSG00000091129	Iqcf6	IQ motif containing F6	0	0	0	0	0	0	0.00244973	0
ENSMUSG00000060131	Atp8b4	ATPase class I type 8B member 4	0.803484	1.19685	1.54992	0.502808	0.54251	1.02588	0.669103	1.0312
ENSMUSG00000065320	Gm22056	predicted gene 22056	0.00846715	0	0	0	0	0	0	0
ENSMUSG00000065327	Gm22058	predicted gene 22058	0.0830521	0	0	0	0	0	0	0
ENSMUSG00000047203	Vmn1r54	vomeronasal 1 receptor 54	0.00143407	0	0.00154997	0.00238431	0.00203242	0	0.000755438	0
ENSMUSG00000047205	Dusp18	dual specificity phosphatase 18	10.7341	9.30236	7.84826	8.59573	10.5148	12.3231	8.52815	8.46155
ENSMUSG00000102508	Gm37367	predicted gene 37367	0.00134636	0	0.00181621	0	0.00105311	0.00156185	0.0197208	0
ENSMUSG00000047207	Olfr1495	olfactory receptor 1495	0.00154852	0	0.00411172	0	0	0.000519828	0	0
ENSMUSG00000024725	Ostf1	osteoclast stimulating factor 1	18.5774	20.7638	19.6845	21.0076	9.95929	11.5182	16.3985	14.6146
ENSMUSG00000031871	Cdh5	cadherin 5	0.00218273	0.00950613	0.0446802	0.018803	0	0	0	0.0130964
ENSMUSG00000097979	Gm4691	predicted gene 4691	0.0893324	0.0689248	0.107032	0.155165	0.100354	0.153484	0.0864365	0.104893
ENSMUSG00000097973	Gm4929	predicted gene 4929	0.0373213	0.0895735	0.0479198	0.0661319	0.0345438	0.0736298	0.0303081	0.0461042
ENSMUSG00000067780	Pi15	peptidase inhibitor 15	0	0	0.028801	0	0	0	0.034615	0
ENSMUSG00000097971	---	---	366.356	164.115	1218.11	133.884	86.8582	97.9347	234.543	668.656
ENSMUSG00000097976	Gm26918	predicted gene 26918	0.0608414	0	0.0159452	0.111307	0.0271028	0	0	0.00535311
ENSMUSG00000067787	Blcap	bladder cancer associated protein	28.7298	58.6177	31.6876	44.4029	50.3219	64.752	49.0086	51.435
ENSMUSG00000097974	Gm10605	predicted gene 10605	0.0067896	0.037615	0.00285032	5.58e-05	0.00937096	0.0023944	0.00031816	0.149906
ENSMUSG00000097975	Gm8079	predicted gene 8079	0	0	0	0	0.00242545	0	0	0
ENSMUSG00000082609	Gm15464	predicted gene 15464	3.41497	2.74332	7.43895	3.28031	3.77746	2.4327	3.16735	3.16807
ENSMUSG00000053279	Aldh1a1	aldehyde dehydrogenase family 1 subfamily A1	0.0771978	0.0412252	0.159667	0.0512735	0.134389	0.130995	0.130804	0.143526
ENSMUSG00000088168	Gm23540	predicted gene 23540	0	0	0	0	0.0070725	0	0	0
ENSMUSG00000109839	Gm45677	predicted gene 45677	0.0353274	0.0282656	0.0148986	0.0246793	0.0226063	0.0268508	0	0.032307
ENSMUSG00000109838	Gm45341	predicted gene 45341	0	0	0	0.0414943	0	0	0	0
ENSMUSG00000102500	Gm37371	predicted gene 37371	0	0	0	7.13e-05	0	0.00631403	0	0
ENSMUSG00000109831	Gm36431	predicted gene 36431	29.3208	34.2585	42.9547	29.672	26.6023	21.7867	30.2438	23.9814
ENSMUSG00000102501	Gm37372	predicted gene 37372	1.45515	0.896292	2.5458	0.747419	1.22106	1.428	1.45322	0.62244
ENSMUSG00000109835	Olfr730	olfactory receptor 730	0.145099	0	0.094015	0.0451382	0.0239021	0	0.152175	0.00224895
ENSMUSG00000109834	Gm5650	predicted gene 5650	0	0	0	0	0	0	0.00273985	0
ENSMUSG00000068324	Gm10029	predicted gene 10029	0.395934	0.45205	0.763071	0.483801	0.406967	0.292303	0.355466	0.327219
ENSMUSG00000068327	Tlx2	T cell leukemia homeobox 2	0	0.00270705	0.0757253	0	0	0	0.0013028	0
ENSMUSG00000068323	Slc4a5	solute carrier family 4 sodium bicarbonate cotransporter member 5	137.496	181.371	138.834	144.73	151.313	184.812	153.218	140.357
ENSMUSG00000046999	1110032F04Rik	RIKEN cDNA 1110032F04 gene	0.0606061	0.00382705	0.0261164	0.0053116	0.0044747	0.101745	0.0174278	0.0295608
ENSMUSG00000068329	Htra2	HtrA serine peptidase 2	12.4497	13.8545	15.2873	15.4823	6.40113	7.16086	11.9002	10.1948
ENSMUSG00000068328	Aup1	ancient ubiquitous protein 1	3.25851	4.46459	3.8482	4.21106	4.18987	4.83594	5.87394	5.14176
ENSMUSG00000110079	Gm45292	predicted gene 45292	0.00318499	0	0.0168897	0	0	0	0	0.00116285
ENSMUSG00000110078	Gm45241	predicted gene 45241	0	0	0.0223066	0.0198884	0	0	0	0
ENSMUSG00000106389	Gm21006	predicted gene 21006	0	0	0	0	0.0191893	0.0302982	0	0.0371393
ENSMUSG00000106384	Gm43188	predicted gene 43188	0.59409	0.361331	0.567972	0.251096	1.01164	0.622013	0.506002	0.72288
ENSMUSG00000110070	Gm45619	predicted gene 45619	0.0157366	0.0307039	0.0173835	0	0.00500325	0.0183103	0	0.0345281
ENSMUSG00000106383	E330034L11Rik	RIKEN cDNA E330034L11 gene	0.0502019	0	0.0189539	0.00207185	0.0181208	0	0.015678	0.0209967
ENSMUSG00000099906	Gm28653	predicted gene 28653	0	9.34e-05	0.00518994	0	0	0	0	0.00293484
ENSMUSG00000064493	Snora28	small nucleolar RNA H/ACA box 28	1.19e-06	8.31e-06	7.12e-06	1.9e-05	4.27e-05	3.56e-06	1.19e-06	3.56e-06
ENSMUSG00000064491	Gm22061	predicted gene 22061	0.177816	0	0	0	0	0	0	0
ENSMUSG00000063442	Gm7117	predicted pseudogene 7117	0.0161508	0.0309394	0.0489142	0.0194653	0.0345	0.0163711	0.048565	0.031723
ENSMUSG00000063445	Nmral1	NmrA-like family domain containing 1	1.17719	2.0301	1.24862	1.43611	2.11276	2.28074	3.52023	1.62292
ENSMUSG00000064495	Gm24313	predicted gene 24313	0.146867	0.255304	0	0.203652	0.213625	0.135553	0.164854	0
ENSMUSG00000063446	Plppr1	phospholipid phosphatase related 1	0.0483246	0.00676938	0.0238167	0.00351579	0	0.00078871	0.00375216	0.0013393
ENSMUSG00000076940	Iglv2	immunoglobulin lambda variable 2	0.493964	0.577059	0	0.469165	0.248098	0.254669	0.367647	0.636221
ENSMUSG00000076941	Gm22065	predicted gene 22065	0	0.0835	0.2849	0	0	0.0516183	0.0233217	0.0726583
ENSMUSG00000070522	Gm6505	predicted pseudogene 6505	0.482585	0.831038	0.906155	0.389859	2.13283	1.20691	0.616248	1.03863
ENSMUSG00000076949	Gm22066	predicted gene 22066	0	0.0501	0	0	0	0.030971	0	0
ENSMUSG00000066438	Plekhd1	pleckstrin homology domain containing family D (with coiled-coil domains) member 1	0.00940727	0.0270066	0.019082	0.0087037	0.0169875	0.0192286	0.0169004	0.0174777
ENSMUSG00000100975	Gm28875	predicted gene 28875	21.9997	27.5255	27.7026	22.5965	11.1911	13.5445	18.2954	14.0755
ENSMUSG00000100977	Gm29334	predicted gene 29334	0	0	0	0	0.0488276	0	0	0.00259482
ENSMUSG00000092474	Gm20478	predicted gene 20478	0	0	0.257047	0	0	0	0	0
ENSMUSG00000118167	Gm50216	predicted gene 50216	0.01311	0	0.00979312	0	0	0	0	0
ENSMUSG00000092470	Gm20518	predicted gene 20518	0	0	0.0172087	0.00182697	0	0	0.0013778	0
ENSMUSG00000092471	Cyp21a2-ps	cytochrome P450 family 21 subfamily a polypeptide 2 pseudogene	0	0	0	0	0	0.68193	0	0.0454908
ENSMUSG00000092472	Gm20473	predicted gene 20473	0	0	7.74e-05	0	0	0	0	0
ENSMUSG00000092473	Vmn1r180	vomeronasal 1 receptor 180	0	0	0.023651	0	0.0019975	0	0	0.00137911
ENSMUSG00000019932	Kera	keratocan	0.523876	0.509872	0.90859	0.30021	0.488239	0.642881	0.523927	0.530732
ENSMUSG00000019933	Mrln	myoregulin	0.0513793	0.0570312	0.0268615	0.0690233	0.0841886	0.0483665	0.0316039	0.055213
ENSMUSG00000019935	Slc17a8	solute carrier family 17 (sodium-dependent inorganic phosphate cotransporter) member 8	0.362088	0.135011	0.156666	0.155934	0.203704	0.224811	0.094693	0.121537
ENSMUSG00000107596	Gm18913	predicted gene 18913	1.99873	1.34891	3.39379	0.919868	2.19889	1.61932	1.12372	1.44695
ENSMUSG00000070469	Adamtsl3	ADAMTS-like 3	0.0490488	0.0203137	0.0990527	0.104045	0.110591	0.0402542	0.0155977	0.0540719
ENSMUSG00000103779	Gm36931	predicted gene 36931	0.00785412	0.0044605	0.0763393	0.0150272	0.0167269	0.00772643	0.0137248	0.0141732
ENSMUSG00000064145	Arih2	ariadne RBR E3 ubiquitin protein ligase 2	1.35786	1.63303	1.24879	1.48808	1.04484	1.82476	1.00317	1.30612
ENSMUSG00000020346	Mgat1	mannoside acetylglucosaminyltransferase 1	2.53211	3.15628	3.23999	3.54999	1.27478	2.15791	2.85257	2.23464
ENSMUSG00000064147	Rab44	RAB44 member RAS oncogene family	0.273539	0.227107	0.388472	0.268027	0.261897	0.260966	0.149591	0.377038
ENSMUSG00000064141	Zfp69	zinc finger protein 69	1.1194	0.881208	0.563483	0.853948	0.712645	0.81521	0.617475	0.756505
ENSMUSG00000064140	Trim38	tripartite motif-containing 38	1.18827	0.761142	0.65094	0.989805	0.340935	0.430191	0.348182	0.380655
ENSMUSG00000103770	Pcdha9	protocadherin alpha 9	0.104045	0	0.389439	2.03337	0.10977	0.0214164	0.432115	0.707909
ENSMUSG00000070460	Olfr291	olfactory receptor 291	0	0	0	0	0	0	0	0.00158742
ENSMUSG00000053490	Trim60	tripartite motif-containing 60	61.0912	51.6959	42.3511	60.3218	59.5342	55.3135	48.3635	47.5416
ENSMUSG00000118161	Rps2-ps8	ribosomal protein S2 pseudogene 8	16.3365	11.6558	18.4366	17.201	7.46708	6.92011	8.35069	15.1389
ENSMUSG00000053499	Gm5444	predicted gene 5444	0	0.0216922	0.0295221	0	0	0	0.00969763	0
ENSMUSG00000097593	Gm26676	predicted gene 26676	0.0182039	0.00844834	0.0419541	0.0152515	0.0519002	0.0590656	0.0160843	0.0106239
ENSMUSG00000107475	Gm19177	predicted gene 19177	0.00218721	0	0	0	0	0	0	0
ENSMUSG00000107477	Gm44366	predicted gene 44366	0.000254045	0	0	0	0	0	0	0
ENSMUSG00000107476	Zfp862-ps	zinc finger protein 862 pseudogene	1.16635	0.601681	1.94959	0.855823	1.43653	0.800956	1.25457	0.938063
ENSMUSG00000107470	Gm3375	predicted gene 3375	59.4064	64.813	71.3015	61.0504	24.9292	21.8914	36.3719	33.1766
ENSMUSG00000107473	Gm44255	predicted gene 44255	0	0	0	0.0462715	0	0	0	0
ENSMUSG00000054728	Phactr1	phosphatase and actin regulator 1	0.0794912	0.0346703	0.0973303	0.0375147	0.0338771	0.06839	0.0463958	0.0600845
ENSMUSG00000054723	Vmac	vimentin-type intermediate filament associated coiled-coil protein	1.39953	1.9233	1.70944	2.13064	1.17967	2.22625	1.84189	2.01921
ENSMUSG00000054720	Lrrc8c	leucine rich repeat containing 8 family member C	0.0605898	0.114127	0.12178	0.0167209	0.0974134	0.0541603	0.117692	0.132252
ENSMUSG00000079806	Gm21719	predicted gene 21719	0.011082	0	8.74e-05	0	0	0	0	0
ENSMUSG00000117939	Gm9067	predicted gene 9067	3.49508	3.30227	5.21586	2.60923	1.42423	1.21684	1.25131	2.05774
ENSMUSG00000117938	Gm50112	predicted gene 50112	0	0	0	0	0	0	0	0.00460138
ENSMUSG00000117935	Gm8717	predicted gene 8717	0.0292526	0.0292405	0.112467	0.0152347	0.0499109	0.0491917	0.0270506	0.0384399
ENSMUSG00000117934	Gm50342	predicted gene 50342	0	0	0.000787609	0	0	0	0	0
ENSMUSG00000117937	Gm8157	predicted gene 8157	1.50102	0.605614	2.41492	1.18701	0.981073	1.25099	1.40494	0.912063
ENSMUSG00000117930	Gm50436	predicted gene 50436	0.00466949	0.0028595	0.00547767	0.00235719	0.00361436	0.00182402	0.0029942	0.00432994
ENSMUSG00000117933	Gm50193	predicted gene 50193	0.0431824	0	0.0507877	0.157438	0.00552185	0	0.0226996	0.00495756
ENSMUSG00000054622	D730045B01Rik	RIKEN cDNA D730045B01 gene	0.616806	0.385887	0.850716	0.530387	0.458773	0.175617	0.493342	0.445929
ENSMUSG00000036744	Olfr701	olfactory receptor 701	0.0673719	0.0586398	0.129912	0.0414772	0.207812	0.140104	0.0685964	0.0975555
ENSMUSG00000036745	Ttll7	tubulin tyrosine ligase-like family member 7	0.554734	0.330175	0.554614	0.215862	0.76536	0.341429	0.360041	0.385888
ENSMUSG00000099253	Gm7863	predicted gene 7863	0	2.34217	2.30213	0.251321	0.00817075	0.1835	0.24955	0.199814
ENSMUSG00000099255	Gm27266	predicted gene 27266	0	0.0796849	0.081049	0	0.077999	0	0	0
ENSMUSG00000099259	Mir6922	microRNA 6922	0.0001716	0	0	0	0	0.0002134	0	0
ENSMUSG00000099258	Mir7047	microRNA 7047	0.780466	1.04299	0.834142	0.706189	0.900551	0.565933	2.31966	0.785626
ENSMUSG00000033510	Otud7a	OTU domain containing 7A	0.307033	0.136268	0.467714	0.368841	0.334268	0.398256	0.555827	0.677904
ENSMUSG00000036748	Cuedc2	CUE domain containing 2	1.11247	0.850955	1.42858	1.02461	0.961774	0.457204	1.2364	0.748267
ENSMUSG00000036749	Pramel5	preferentially expressed antigen in melanoma like 5	0.0226587	0.0663144	0.126178	0.0492506	0	0	0.060959	0.0393253
ENSMUSG00000096209	Olfr510	olfactory receptor 510	0.159454	0.0803793	0.254621	0.0406502	0.0534999	0.0557486	0.117532	0.109897
ENSMUSG00000116539	Gm49603	predicted gene 49603	0.00195523	0	0.00604098	0	0	0	0.00370819	0
ENSMUSG00000113030	Gm48778	predicted gene 48778	0.0502674	0.0273394	0.00792957	0	0.0791816	0.0122067	0.0271034	0.139638
ENSMUSG00000116044	Gm49487	predicted gene 49487	0.00199227	0	0.0171879	0.000396288	0	0.00522568	0.0115081	0.00354992
ENSMUSG00000113035	5830428M24Rik	RIKEN cDNA 5830428M24 gene	0.016271	0	0	0	0.0126187	0.0790173	0.0142475	0.0155694
ENSMUSG00000116041	Gm20369	predicted gene 20369	28.778	21.7967	40.1871	21.8664	22.6221	16.5149	26.5978	21.9784
ENSMUSG00000062797	Hikeshi	heat shock protein nuclear import factor	202.764	256.989	163.04	214.057	162.478	174.154	163.024	168.687
ENSMUSG00000062794	Zfp599	zinc finger protein 599	0.00890962	0.00936512	0.00788818	0.0143481	0.0179647	0.00823872	0.0103783	0.0164596
ENSMUSG00000115458	Gm48931	predicted gene 48931	0.0497696	0.0167556	0.0263974	0.0143129	0.0439194	0.0666527	0.034787	0.0178422
ENSMUSG00000062793	Olfr1158	olfactory receptor 1158	0.00101395	0	0	0.00182233	0	0	0	0.000880588
ENSMUSG00000116048	Septin2	septin 2	0	0.223224	0	5.86528	6.83783	7.43034	5.39129	0
ENSMUSG00000062791	Gm382	predicted gene 382	0.00168935	0	0.00816592	0	0	0	0	0.00532729
ENSMUSG00000062421	Arf2	ADP-ribosylation factor 2	1.52142	2.07165	2.12481	1.57229	2.78514	3.10192	3.1109	2.54626
ENSMUSG00000116535	Gm5962	predicted gene 5962	0.891406	0.118135	2.10874	0.302592	0.202504	0.104665	0.27987	0.202048
ENSMUSG00000062426	Olfr304	olfactory receptor 304	0	0	0	0	0	0	0.0023229	0
ENSMUSG00000019066	Rab3d	RAB3D member RAS oncogene family	69.8983	98.1698	72.4371	102.007	46.7987	59.0539	89.2464	69.6494
ENSMUSG00000043295	Gm16373	predicted pseudogene 16373	0.157946	0.143432	0.276696	0.0992686	0.224478	0.166694	0.145644	0.120057
ENSMUSG00000035498	Cdcp1	CUB domain containing protein 1	0.0610226	0.0531381	0.0680934	0.036725	0.0181697	0.0659321	0.056289	0.104056
ENSMUSG00000091462	Gm17084	predicted gene 17084	0.00430878	0.00254567	0.00149154	0.000884144	0.000527584	8.19e-05	0.00419165	0.000214558
ENSMUSG00000101731	3830432H09Rik	RIKEN cDNA 3830432H09 gene	0	0.204083	0.299845	0.257191	0	0	0.220826	0.459214
ENSMUSG00000091460	Gm7808	predicted pseudogene 7808	0	0	0	0	0	0	0.072703	0
ENSMUSG00000101734	4933400C23Rik	RIKEN cDNA 4933400C23 gene	0	0	0.013571	0	0	0	0	0.00290792
ENSMUSG00000101735	Gm18505	predicted gene 18505	0	0	0.0508354	0	0	0	0	0.00642155
ENSMUSG00000101736	Gm29335	predicted gene 29335	0	0	0	0	0	0	0	0.0258385
ENSMUSG00000101739	Gm5733	predicted gene 5733	0	0	0.0194182	0	0	0	0.0442991	0
ENSMUSG00000091468	Vmn2r82	vomeronasal 2 receptor 82	0	0	0.0472915	0	0.0204485	0.0832813	0	0
ENSMUSG00000055897	Ppp4r1l-ps	protein phosphatase 4 regulatory subunit 1-like pseudogene	0.572494	0.341134	0.535015	0.437279	0.934585	0.809975	0.916712	0.550763
ENSMUSG00000055895	Oosp2	oocyte secreted protein 2	25.598	21.5094	31.8325	14.3882	43.2198	25.3462	18.2567	24.2814
ENSMUSG00000108012	Gm44012	predicted gene 44012	0	0	0	0	0	0	0	0.0314103
ENSMUSG00000071738	Cldn34b3	claudin 34B3	0.0209402	0.0186605	0.0426356	0.00894602	0.0176832	0.0146091	0	0
ENSMUSG00000108017	Gm18539	predicted gene 18539	0	0	0.0137089	0	0	0	0	0
ENSMUSG00000060491	4930522H14Rik	RIKEN cDNA 4930522H14 gene	3.56052	2.16002	3.82217	2.47576	4.70668	4.80073	3.0424	4.74525
ENSMUSG00000108015	Gm32591	predicted gene 32591	0.00727473	0	0	0	0	0	0	0
ENSMUSG00000108018	Gm43928	predicted gene 43928	0.0207563	0.0224378	0.0186357	0.00637439	0.0110634	0	0.00650717	0.00519488
ENSMUSG00000108019	Gm44108	predicted gene 44108	0	0	0	0	0.0122479	0.0101876	0	0.00867199
ENSMUSG00000060499	Rpl10l	ribosomal protein L10-like	0.52625	0.947484	0.662602	0.734635	1.30288	1.13249	1.56209	0.915757
ENSMUSG00000097154	Gm26510	predicted gene 26510	0.0303636	0	0.107239	0.106728	0.126104	0.112372	0.0988719	0.0789232
ENSMUSG00000097155	Gm26511	predicted gene 26511	0.0111992	0	0.00230543	0	0	0	0	0.00832848
ENSMUSG00000097156	Gm3764	predicted gene 3764	0.0525952	0.00847993	0.0584389	0.00444787	0.00589432	0.0152899	0.0233664	0.0148894
ENSMUSG00000097157	---	---	0.00323826	0	0.00845006	0	0	0.00260034	0	0
ENSMUSG00000097150	Gm26513	predicted gene 26513	0.772067	0.61725	0.927183	0.905303	0.810457	0.519774	0.695621	0.766162
ENSMUSG00000111381	Gm34424	predicted gene 34424	0	0	0.1184	0	0	0	0	0
ENSMUSG00000028444	Cntfr	ciliary neurotrophic factor receptor	0.121735	0.00339518	0.12	0	0	0.0712776	0.0125344	0.0181075
ENSMUSG00000080500	Gm22072	predicted gene 22072	0.212458	0	0	0	0	0	0	0
ENSMUSG00000028445	Enho	energy homeostasis associated	0.377546	0.404919	0.282557	0.422185	0.131628	0.12506	0.330212	0.246349
ENSMUSG00000112341	Gm4796	predicted gene 4796	0.0548395	0.223012	0.0510048	0.037227	0.0956082	0.123599	0.117614	0.235443
ENSMUSG00000112340	Gm47016	predicted gene 47016	0.00137148	0	0.00337915	0	0	0.0021224	0	0
ENSMUSG00000112343	Sfta3-ps	surfactant associated 3 pseudogene	0	0.00646731	0.0460363	0	0	0	0.0134269	0
ENSMUSG00000112342	Gm47031	predicted gene 47031	0	0	0	0.00017648	0	0	0	0
ENSMUSG00000031918	Mtmr2	myotubularin related protein 2	51.68	41.9281	48.8003	34.5009	36.531	42.1742	25.4236	41.036
ENSMUSG00000031919	Tmed6	transmembrane p24 trafficking protein 6	0	0.0452668	0	0	0.0161947	0	0.0169715	0
ENSMUSG00000112347	---	---	0.21361	0.190531	0.210394	0.0135594	0.13041	0.173356	0.432652	0.193305
ENSMUSG00000112346	---	---	0.650207	0.428696	0.623527	0.806115	0.346812	0.368489	0.760458	0.661213
ENSMUSG00000112348	Gm36634	predicted gene 36634	0.0637754	0.0377703	0.0264465	0.110967	0.0513357	0.0629543	0.053289	0.0479907
ENSMUSG00000031916	Cog8	component of oligomeric golgi complex 8	28.593	27.8347	27.4227	33.2046	16.6881	23.1713	28.2737	30.0218
ENSMUSG00000031917	Nip7	NIP7 nucleolar pre-rRNA processing protein	3.28086	3.25336	2.26096	3.00081	4.88948	3.0119	4.55471	2.80205
ENSMUSG00000031910	Has3	hyaluronan synthase 3	2.04229	1.61754	2.2232	1.54485	1.49459	1.11663	1.36983	1.24204
ENSMUSG00000031913	Vps4a	vacuolar protein sorting 4A	23.2126	27.3283	16.2122	27.5872	23.0261	32.6623	20.4134	32.8732
ENSMUSG00000049349	Gm5105	predicted gene 5105	0	0.0330616	0	0	0	0	0	0
ENSMUSG00000038637	Lrrc56	leucine rich repeat containing 56	0.741093	1.43958	1.15986	1.64247	0.401649	0.387756	0.80641	0.69989
ENSMUSG00000001095	Slc13a2	solute carrier family 13 (sodium-dependent dicarboxylate transporter) member 2	0.0002962	0.0172077	0.00689023	0.0106483	0	0	0.00200054	0
ENSMUSG00000038633	Degs1	delta(4)-desaturase sphingolipid 1	33.1557	52.266	32.2553	31.0723	42.1197	47.6682	30.3024	32.0166
ENSMUSG00000038630	Zkscan16	zinc finger with KRAB and SCAN domains 16	2.10704	2.94816	1.99136	1.85576	4.03577	3.11297	2.59165	2.83298
ENSMUSG00000030359	Pzp	PZP alpha-2-macroglobulin like	0.658613	0.534095	1.10598	0.389875	0.844466	0.784501	0.593768	0.968131
ENSMUSG00000030357	Fkbp4	FK506 binding protein 4	3.95403	3.7082	4.15797	4.38454	1.11613	1.2079	2.38222	2.54095
ENSMUSG00000030351	Tspan11	tetraspanin 11	0	0	0.00174671	0	0.00193651	0.00613487	0.00281247	0
ENSMUSG00000030350	Prmt8	protein arginine N-methyltransferase 8	0	0	0.0244971	0	0	0	0.00599065	0.0169884
ENSMUSG00000030353	Tead4	TEA domain family member 4	0.230695	0.0843726	0.162731	0.0464019	0.169899	0.174481	0.257206	0.154882
ENSMUSG00000030352	Tspan9	tetraspanin 9	29.4582	31.117	24.8977	36.1079	20.8213	25.8919	27.2064	26.7416
ENSMUSG00000104818	Gm43661	predicted gene 43661	0	0	0.0513095	0	0	0	0	0.0470114
ENSMUSG00000104816	Gm43473	predicted gene 43473	0.0300462	0.230028	0.492305	0.0708013	0.516415	0.426644	0.698222	0.394517
ENSMUSG00000104814	Gm42979	predicted gene 42979	0.0808923	0.0687258	0.0903534	0.312827	0.0296006	0	0.0131213	0.0492388
ENSMUSG00000104815	Trav5-2	T cell receptor alpha variable 5-2	0.000463305	0	0.00167318	0	0.000245309	0.000934034	0	0
ENSMUSG00000104813	Mir451b	microRNA 451b	0	0	0.00188072	0	0	0	0	0
ENSMUSG00000104810	Gm5684	predicted gene 5684	0.0143359	0.0261733	0.0189135	0	0	0	0	0.00265552
ENSMUSG00000098332	Pigbos1	Pigb opposite strand 1	32.0581	31.09	40.007	15.2892	23.9539	19.287	27.0325	16.7324
ENSMUSG00000073460	Pnldc1	poly(A)-specific ribonuclease (PARN)-like domain containing 1	7.0908	6.29944	4.95653	6.06862	2.90739	2.80758	3.717	3.64657
ENSMUSG00000073468	Sft2d1	SFT2 domain containing 1	19.9659	27.6927	21.696	20.4376	28.4496	27.389	27.8221	21.1592
ENSMUSG00000070606	Gm10298	predicted gene 10298	0.0167781	0	0	0	0	0	0	0
ENSMUSG00000049690	Nckap5	NCK-associated protein 5	7.50741	4.79153	6.93727	4.74495	6.39853	5.41169	3.90109	5.26452
ENSMUSG00000049691	Nkx3-2	NK3 homeobox 2	0.0307616	0	0.00893733	0.0350946	0	0	0.00124691	0.0143362
ENSMUSG00000106683	Gm43263	predicted gene 43263	0.845289	0.622759	1.11873	0.33227	2.05453	1.0477	1.00958	1.33177
ENSMUSG00000035329	Fbxo33	F-box protein 33	10.9987	8.47734	10.7029	6.71882	6.39451	7.27971	5.55118	6.71718
ENSMUSG00000035325	Sec31a	Sec31 homolog A (S. cerevisiae)	21.3275	19.2112	15.4512	20.16	13.8403	19.2281	16.9411	20.3323
ENSMUSG00000070605	Zfp992	zinc finger protein 992	8.20087	3.43317	8.93788	3.56653	8.72791	8.53218	5.37781	6.36399
ENSMUSG00000026950	Neb	nebulin	4.81079	3.7139	3.42562	3.34514	5.41348	4.77316	3.97768	3.92431
ENSMUSG00000075704	Txnrd2	thioredoxin reductase 2	0.604861	1.17545	1.36095	1.88924	0.868959	1.0133	1.30139	1.41755
ENSMUSG00000075707	Dio3	deiodinase iodothyronine type III	1.54093	0.675038	1.66491	1.49701	0.229709	0.471085	3.00328	1.47669
ENSMUSG00000075706	Gpx4	glutathione peroxidase 4	40.8647	67.4527	54.5048	47.7962	59.1374	47.3085	91.1527	49.4325
ENSMUSG00000075701	Selenos	selenoprotein S	1.46511	1.31479	2.22715	0.740629	3.88127	2.08601	3.80457	4.54439
ENSMUSG00000023707	Ogfod2	2-oxoglutarate and iron-dependent oxygenase domain containing 2	14.9331	14.6272	16.8385	17.1901	6.29672	7.24517	13.7616	10.7366
ENSMUSG00000026956	Uap1l1	UDP-N-acteylglucosamine pyrophosphorylase 1-like 1	0.630693	0.474716	0.833259	0.685402	0.270246	0.156004	0.427327	0.29623
ENSMUSG00000075702	Selenom	selenoprotein M	0.169657	0.0961872	0.201224	0.123017	0.242997	0.255061	0.380493	0.303085
ENSMUSG00000026958	Dpp7	dipeptidylpeptidase 7	1.02742	0.747415	0.825052	1.13145	0.514192	0.64817	0.553025	0.755779
ENSMUSG00000026959	Grin1	glutamate receptor ionotropic NMDA1 (zeta 1)	0.022513	0.0892735	0.0974521	0.0404762	0.0287378	0.0440366	0.0763408	0
ENSMUSG00000108435	Gm45051	predicted gene 45051	0.449122	0.199599	1.21161	0.384675	0.270637	0.14474	0.518924	0.357109
ENSMUSG00000056812	St8sia3	ST8 alpha-N-acetyl-neuraminide alpha-28-sialyltransferase 3	0.137553	0.116945	0.44088	0.0949822	0.0508567	0	0.0273473	0
ENSMUSG00000043068	Fam89a	family with sequence similarity 89 member A	0.237204	0.111302	0.149585	0.051879	0.114171	0.0832227	0.353112	0.237588
ENSMUSG00000056815	Gm6812	predicted gene 6812	0	0	0	0	0	0	0.00296517	0
ENSMUSG00000043061	Tmem18	transmembrane protein 18	0.0594836	0.0371309	0.0705031	0.0342986	0.0372687	0.0245755	0.0341569	0.0569443
ENSMUSG00000043060	Fscb	fibrous sheath CABYR binding protein	0.143213	0.241209	0.216939	0.171234	0.252863	0.260742	0.142213	0.150274
ENSMUSG00000043065	Spice1	spindle and centriole associated protein 1	7.00187	6.72146	5.80884	5.34904	8.85007	7.23039	6.23712	5.94704
ENSMUSG00000043067	Dpy19l1	dpy-19-like 1 (C. elegans)	31.5008	26.0462	22.2076	25.7634	26.2869	37.1539	15.6429	29.3313
ENSMUSG00000043066	Vmn1r66	vomeronasal 1 receptor 66	0.00010464	0	0.00100928	0	0.00050976	0	0	0
ENSMUSG00000022257	Laptm4b	lysosomal-associated protein transmembrane 4B	154.588	226.312	122.241	138.04	153.839	189.193	111.641	148.798
ENSMUSG00000022255	Mtdh	metadherin	141.309	107.259	273.016	140.208	123.686	126.597	181.425	162.146
ENSMUSG00000029286	Enam	enamelin	0	0	0.00200303	0	0	0	0	0
ENSMUSG00000029280	Smr3a	submaxillary gland androgen regulated protein 3A	0.120139	0	0.108545	0.0279611	0	0	0	0.0254503
ENSMUSG00000029283	Cdc7	cell division cycle 7 (S. cerevisiae)	1.46768	1.89775	1.82575	1.27748	1.39429	2.10854	1.41304	1.63109
ENSMUSG00000029282	Amtn	amelotin	0	0	0	0	0	0.0147935	0	0
ENSMUSG00000029288	Ambn	ameloblastin	0	0.0102878	0.0086691	0	0.0051168	0.00776332	0	0.00792182
ENSMUSG00000031007	Atp6ap2	ATPase H+ transporting lysosomal accessory protein 2	0.389987	0.416283	0.690426	0.318633	0.610247	0.667231	0.477312	0.461608
ENSMUSG00000068860	Gm128	predicted gene 128	0.082203	0.0359049	0.0220351	0.00301477	0.0396118	0.0425257	0.0249878	0.0308691
ENSMUSG00000112634	Gm47737	predicted gene 47737	0	0	0.00557413	0	0	0	0	0.0166153
ENSMUSG00000028882	Ppp1r8	protein phosphatase 1 regulatory subunit 8	0.334437	0.303464	0.352834	0.276977	0.530284	0.307833	0.682585	0.390135
ENSMUSG00000028883	Sema3a	sema domain immunoglobulin domain (Ig) short basic domain secreted (semaphorin) 3A	0.257664	0.149888	0.330088	0.0930349	0.178677	0.337166	0.196835	0.234803
ENSMUSG00000028884	Rpa2	replication protein A2	50.6546	83.9889	46.1859	71.4033	73.9781	79.1013	76.8015	64.5643
ENSMUSG00000028885	Smpdl3b	sphingomyelin phosphodiesterase acid-like 3B	0.0101213	0.013328	0.0291337	0.012436	0.0207666	0	0.0243317	0.0293767
ENSMUSG00000028886	Eya3	EYA transcriptional coactivator and phosphatase 3	10.8663	8.80622	7.96146	9.78497	8.84002	9.99157	6.63328	8.49576
ENSMUSG00000028889	Yrdc	yrdC domain containing (E.coli)	0.259961	0.160888	0.246459	0.14075	0.165495	0.115388	0.156902	0.404507
ENSMUSG00000034636	Zyg11b	zyg-ll family member B cell cycle regulator	7.7669	8.6642	8.28859	8.04398	7.19103	8.33105	7.61307	9.25307
ENSMUSG00000034634	Ly6d	lymphocyte antigen 6 complex locus D	0	0	0.00389905	0	0	0	0	0
ENSMUSG00000088210	Gm22084	predicted gene 22084	0	0	0	0	0	0.14347	0	0
ENSMUSG00000102410	Gm36935	predicted gene 36935	0	0	0.00453933	0	0	0	0	0
ENSMUSG00000102411	Gm36936	predicted gene 36936	0.187208	0.00350513	0.137469	0.0403443	0.0507572	0	0.0893777	0
ENSMUSG00000102413	Gm36937	predicted gene 36937	0.0354286	0.00593137	0.0539429	0	0	0.0451955	0.0608305	0.0161817
ENSMUSG00000102414	Gm36938	predicted gene 36938	0.0011285	0	0.00212307	0.00444518	0.000693842	0.00194883	0.000386294	0.00113718
ENSMUSG00000102415	A430110C17Rik	RIKEN cDNA A430110C17 gene	0.0740431	0.0122462	0.111959	0.0151332	0.0509643	0.0412063	0.0578404	0.0399348
ENSMUSG00000102416	4933424G06Rik	RIKEN cDNA 4933424G06 gene	3.49076	2.25758	2.54471	1.9386	4.13279	3.12201	2.62816	3.20084
ENSMUSG00000102419	Gm36940	predicted gene 36940	0.0440088	0.00731401	0.0107128	0.0390316	0.00563293	0.0114887	0	0.0554306
ENSMUSG00000029420	Rimbp2	RIMS binding protein 2	0.305048	0.399996	0.273142	0.449835	0.366267	0.384944	0.321429	0.465647
ENSMUSG00000029423	Piwil1	piwi-like RNA-mediated gene silencing 1	1.12876	1.02321	1.03048	1.01382	0.909711	0.906346	0.692728	0.882482
ENSMUSG00000029422	Rsrc2	arginine/serine-rich coiled-coil 2	9.87169	9.22399	11.705	6.16269	12.2937	7.8462	7.41992	8.00135
ENSMUSG00000029427	Zcchc8	zinc finger CCHC domain containing 8	34.3561	42.1215	31.507	35.0709	29.5457	33.9096	27.7124	25.7233
ENSMUSG00000029426	Scarb2	scavenger receptor class B member 2	0.512865	0.402929	0.648634	0.57527	0.495069	0.467325	0.364615	0.493093
ENSMUSG00000029428	Stx2	syntaxin 2	12.6657	9.98484	9.59564	11.6674	9.20631	10.0768	9.7327	11.982
ENSMUSG00000035582	Gdpd4	glycerophosphodiester phosphodiesterase domain containing 4	0	0.00715731	0.0180356	0.0263933	0	0.0271778	0	0.00568187
ENSMUSG00000035580	Kcnh8	potassium voltage-gated channel subfamily H (eag-related) member 8	0	0	0.0340053	0	0	0	0	0
ENSMUSG00000035585	Tsen34	tRNA splicing endonuclease subunit 34	3.3618	2.57272	4.69283	3.46291	1.58952	1.61066	3.65587	3.38739
ENSMUSG00000025701	Alox5	arachidonate 5-lipoxygenase	0.062645	0.0123872	0.319145	0.0350806	0.014828	0.0119496	0.0307423	0.0422324
ENSMUSG00000025702	Marchf8	membrane associated ring-CH-type finger 8	0.691123	0.615928	0.605507	0.583057	1.21205	0.812449	0.786718	1.25565
ENSMUSG00000034987	Hrh2	histamine receptor H2	0.223125	0.208913	0.141019	0.118349	0.469758	0.489774	0.590361	0.402382
ENSMUSG00000034981	Parm1	prostate androgen-regulated mucin-like protein 1	0.0287463	0.0119275	0.0744531	0.014409	0.0719613	0.0341439	0.0389352	0.0370925
ENSMUSG00000021635	Rad17	RAD17 checkpoint clamp loader component	9.69262	10.7193	9.49513	4.96729	17.7745	12.1165	8.80238	9.12341
ENSMUSG00000021636	Marveld2	MARVEL (membrane-associating) domain containing 2	2.75573	2.41887	2.42	2.24116	2.48208	2.21421	3.33822	3.70083
ENSMUSG00000032679	Cd59a	CD59a antigen	2.01988	1.51473	1.82299	1.7278	4.59858	4.64468	2.22771	2.78528
ENSMUSG00000110278	Gm5608	predicted gene 5608	0	0	0.0593958	0	0.0581478	0.319652	0.0681702	0
ENSMUSG00000021639	Gtf2h2	general transcription factor II H polypeptide 2	7.05942	5.46438	6.86792	3.24129	7.58383	6.19419	3.93872	4.52887
ENSMUSG00000032673	Prorsd1	prolyl-tRNA synthetase domain containing 1	1.49942	1.7704	2.25925	1.18384	1.7366	1.17997	1.67968	1.28543
ENSMUSG00000032586	Traip	TRAF-interacting protein	1.39493	1.61978	1.49837	1.59941	1.57302	1.83543	2.10056	1.65839
ENSMUSG00000074151	Nlrc5	NLR family CARD domain containing 5	0.496695	0.245781	1.08581	0.121815	0.121903	0.188472	0.194854	0.75451
ENSMUSG00000032582	Rbm6	RNA binding motif protein 6	19.5513	19.6087	15.6231	11.9937	13.0779	13.6008	7.296	10.4585
ENSMUSG00000032583	Mon1a	MON1 homolog A secretory traffciking associated	17.6662	24.3873	28.7916	20.9652	8.26383	7.30105	24.9857	13.0836
ENSMUSG00000032580	Rbm5	RNA binding motif protein 5	0.656102	0.507344	0.759054	0.411835	0.980426	0.773629	0.672316	0.822624
ENSMUSG00000111569	Gm47410	predicted gene 47410	0	0.000509616	9.68e-05	0	0	0.00179647	0	0.000559235
ENSMUSG00000074158	Zfp976	zinc finger protein 976	0.020334	0.0192947	0.0631682	0.0245729	0.0112075	0	0.0146061	0.0348812
ENSMUSG00000032589	Bsn	bassoon	0.330042	0.378403	0.403462	0.292474	0.845315	1.12965	1.46382	1.31895
ENSMUSG00000087384	Gm15558	predicted gene 15558	0.0141699	0	0	0	0	0	0	0
ENSMUSG00000098073	Gm8048	predicted gene 8048	0.14271	0.0352412	0.37362	0.0104081	0.0174811	0.0204906	0.0184456	0
ENSMUSG00000086192	Gm13609	predicted gene 13609	0	0	0	0	0.0256121	0.00808938	0.0203192	0.0408579
ENSMUSG00000042002	Foxn4	forkhead box N4	0.0406697	0.0243895	0.0123521	0.0454708	0.0458453	0.0579148	0.0777181	0.0761199
ENSMUSG00000046186	Cd109	CD109 antigen	0.01837	0	0.0743688	0	0	0	0	0
ENSMUSG00000045052	Prlhr	prolactin releasing hormone receptor	0.0183581	0	0.085317	0.00489383	0	0.0134553	0	0.0147804
ENSMUSG00000045053	Kcng3	potassium voltage-gated channel subfamily G member 3	0.419405	0.840824	1.10011	1.02853	0.649836	1.12527	0.600659	0.813533
ENSMUSG00000082964	Rpl13-ps5	ribosomal protein L13 pseudogene 5	0.102163	0.00609092	0.187884	0.0225537	0.00374619	0.0376441	0	0.0445803
ENSMUSG00000114588	Gm6411	predicted gene 6411	0.120878	0.034674	0.179943	0.102403	0.039024	0.0477049	0.0988171	0.209308
ENSMUSG00000114581	Gm8277	predicted gene 8277	0.119637	0.0265537	0.112949	0.0341454	0.0705448	0.0606889	0.0617524	0.0718552
ENSMUSG00000114583	Gm48881	predicted gene 48881	0.000445485	0	0.00901398	0	0	0	0.00241764	0
ENSMUSG00000114582	3110040M04Rik	RIKEN cDNA 3110040M04 gene	0.951562	1.21935	0.720116	1.46093	0.400732	0.757499	0.486578	0.457243
ENSMUSG00000114585	Gm32401	predicted gene 32401	0.0217421	0	0.00691339	0	0	0	0	0
ENSMUSG00000114584	Gm47694	predicted gene 47694	0.00309619	0	0.0428779	0.000766504	0	0	0.000253489	0.0210919
ENSMUSG00000114587	Gm48533	predicted gene 48533	0	0	0.0327966	0	0	0	0	0
ENSMUSG00000114586	Gm31804	predicted gene 31804	0	0	0.10661	0	0	0	0	0
ENSMUSG00000030880	Polr3e	polymerase (RNA) III (DNA directed) polypeptide E	1.46587	1.34601	1.35727	1.54411	0.399943	0.396137	0.785918	0.838717
ENSMUSG00000098071	Gm44525	predicted gene 44525	1.85216	1.44402	2.32323	1.03845	2.82791	1.52434	1.32356	2.07184
ENSMUSG00000064682	Gm25813	predicted gene 25813	0.00531462	0	0.0132773	0	0	0	0.0254512	0.00909382
ENSMUSG00000117584	Gm49994	predicted gene 49994	0	0	0	0	0.0060612	0	0	0
ENSMUSG00000117585	Gm5047	predicted gene 5047	0.302543	0.344561	0.894455	0.306551	0.048716	0.363196	0.35671	0.231441
ENSMUSG00000087294	Gm13556	predicted gene 13556	0.00251544	0	0.00366919	0	0	0	0	0
ENSMUSG00000087295	Gm3948	predicted gene 3948	0.363359	0	0	0.282318	0.527914	0.479888	0.366931	0.360352
ENSMUSG00000117580	Gm50066	predicted gene 50066	0	0	0.0163318	0	0	0	0	0.00299155
ENSMUSG00000087293	Gm14341	predicted gene 14341	0	0	0.0199075	0	0	0	0	0
ENSMUSG00000087290	Gm15866	predicted gene 15866	0.0253293	0.0207501	0.0157332	0.0196449	0.0180768	0.0240195	0.0596641	0
ENSMUSG00000117583	Gm18083	predicted gene 18083	0	0	0	0	0.0616677	0	0.00418989	0
ENSMUSG00000033985	Tesk2	testis-specific kinase 2	0.468951	0.394064	0.416167	0.397132	0.441562	0.468177	0.383747	0.386416
ENSMUSG00000033987	Dnah17	dynein axonemal heavy chain 17	1.17049	1.91974	1.39726	1.57195	1.22666	1.43936	2.18802	1.50876
ENSMUSG00000033981	Gria2	glutamate receptor ionotropic AMPA2 (alpha 2)	0.042704	0.0452108	0.142722	0.0602956	0.0714745	0.0401611	0.0520949	0.0382818
ENSMUSG00000117589	Gm18713	predicted gene 18713	0	0.00408425	0.0043206	0	0	0	0.0538449	0
ENSMUSG00000033983	Coil	coilin	4.9598	5.29328	5.70033	4.70991	6.11912	6.50704	8.811	6.722
ENSMUSG00000087299	Gm12953	predicted gene 12953	0	0	0.0253038	0.0283738	0	0	0.00339898	0
ENSMUSG00000030887	Pdzd9	PDZ domain containing 9	0.0587185	0.0502815	0.153116	0.0806349	0	0.0277598	0.0176747	0.0190673
ENSMUSG00000059218	Gm13084	predicted gene 13084	245.95	217.447	229.022	117.367	222.808	228.302	118.414	147.29
ENSMUSG00000044098	Rsbn1	rosbin round spermatid basic protein 1	24.2501	16.1457	50.986	27.4386	10.2067	11.2217	19.9328	19.0297
ENSMUSG00000086525	Gm15281	predicted gene 15281	0.0496829	0.00373383	0.000471634	0	0.00799524	0	0	0
ENSMUSG00000086524	Pabpc1l2a-ps	poly(A) binding protein cytoplasmic 1-like 2A pseudogene	0.0935706	0	0.011932	0	0.0556072	0	0	0.00675962
ENSMUSG00000086523	Gm13499	predicted gene 13499	0.349838	0.63079	0.994318	0.460363	0.625188	0.553682	0.346209	0.254147
ENSMUSG00000086522	---	---	0	0.0957128	0	0	0.138336	0.113715	0.172659	0
ENSMUSG00000086521	Olfr1343-ps1	olfactory receptor 1343 pseudogene 1	0.0687211	1.072	0.640593	0.298042	0.128757	0.109036	0.128222	0.193438
ENSMUSG00000044092	C130050O18Rik	RIKEN cDNA C130050O18 gene	0.48531	0.411571	0.421831	0.372996	0.408043	0.563622	0.68855	0.435195
ENSMUSG00000086529	Acss2os	acyl-CoA synthetase short-chain family member 2 opposite strand	0	0	0	0	0	0	0.0093933	0
ENSMUSG00000086528	Gm15731	predicted gene 15731	0	0	0	0	0	0	0.151057	0.142951
ENSMUSG00000117058	Gm49955	predicted gene 49955	0.000455276	0	0.00979417	0	0.000274523	0	0	0
ENSMUSG00000117059	Gm7912	predicted gene 7912	0	0	0.0700445	0	0.0212571	0	0	0
ENSMUSG00000117056	Gm18270	predicted gene 18270	4.78525	4.33818	8.08542	1.50637	7.97639	7.63622	4.80099	7.58986
ENSMUSG00000117054	Gm49869	predicted gene 49869	1.0287	1.48157	1.14568	1.52853	1.04028	1.2188	1.64409	1.19913
ENSMUSG00000117055	Gm9805	predicted gene 9805	0.00532342	0.0363219	0.034279	0.00730637	0.012071	0	0	0.025745
ENSMUSG00000117050	1700023B13Rik	RIKEN cDNA 1700023B13 gene	0	0.00150721	0.00946236	0	0.00215738	0	0	0.0289763
ENSMUSG00000117051	Gm10512	predicted gene 10512	9.54658	5.99206	6.29648	5.77753	4.84045	6.45067	3.94048	5.32156
ENSMUSG00000075284	Wipf1	WAS/WASL interacting protein family member 1	0.443878	0.0846684	3.46415	0.146341	0.115918	0	0.348661	0.6067
ENSMUSG00000075288	Gm6913	predicted gene 6913	0.0239133	0.00807491	0.0347785	0.0103979	0.0181841	0.00231003	0.00927879	0.0213794
ENSMUSG00000075289	Carns1	carnosine synthase 1	0.0265367	0.00562597	0.0865131	0.0151566	0.00732654	0	0	0.0458913
ENSMUSG00000024941	Scyl1	SCY1-like 1 (S. cerevisiae)	8.51823	8.74123	10.4968	10.4788	6.82831	8.02708	11.2733	9.14959
ENSMUSG00000024940	Ltbp3	latent transforming growth factor beta binding protein 3	1.21318	1.16481	2.21512	1.40181	0.703369	0.91477	1.70289	1.30756
ENSMUSG00000024943	Smc5	structural maintenance of chromosomes 5	2.99452	4.45332	3.62388	2.20271	4.79423	4.10236	3.58364	3.93017
ENSMUSG00000024942	Capn1	calpain 1	0.11269	0.0881138	0.30971	0.124878	0.0642088	0.0700288	0.133956	0.206796
ENSMUSG00000024944	Arl2	ADP-ribosylation factor-like 2	64.6912	77.1813	83.3735	80.9194	84.7004	88.8932	120.579	94.2392
ENSMUSG00000024947	Men1	multiple endocrine neoplasia 1	5.22256	6.64143	6.34817	6.48411	5.42584	7.1239	9.0289	9.20707
ENSMUSG00000021936	Mapk8	mitogen-activated protein kinase 8	8.71922	6.31103	6.52399	3.37364	5.5442	4.52666	2.66475	3.33058
ENSMUSG00000024949	Sf1	splicing factor 1	11.0235	11.9393	14.4636	12.6436	9.19236	11.9311	11.4826	13.0249
ENSMUSG00000024948	Map4k2	mitogen-activated protein kinase kinase kinase kinase 2	1.04279	1.06744	1.18071	1.27854	0.722743	0.872624	1.11896	0.995095
ENSMUSG00000083684	Gm14034	predicted gene 14034	0.36784	0.0279515	1.24017	0.0876275	0	0.0233705	0.0985299	0.0188852
ENSMUSG00000079614	Seh1l	SEH1-like (S. cerevisiae	69.2178	83.1309	51.748	68.3936	64.2781	85.0459	51.3744	75.4084
ENSMUSG00000059534	Uqcr10	ubiquinol-cytochrome c reductase complex III subunit X	36.5188	38.3221	66.943	31.1135	72.0548	46.9564	99.9565	60.434
ENSMUSG00000021932	Rnaseh2b	ribonuclease H2 subunit B	3.45346	3.95395	2.79192	2.17491	5.36898	3.83987	3.31801	2.94489
ENSMUSG00000087433	Gm14167	predicted gene 14167	3.77548	2.79171	3.9043	1.93319	2.10407	1.16608	2.72288	1.69905
ENSMUSG00000051727	Kctd14	potassium channel tetramerisation domain containing 14	0.599476	0.757056	0.633086	1.09345	0.267366	0.146469	0.4082	0.0636776
ENSMUSG00000051726	Kcnf1	potassium voltage-gated channel subfamily F member 1	0.00555733	0.00288683	0.0158757	0.119037	0	0.0434721	0.000503516	0.00950527
ENSMUSG00000051721	Wdcp	WD repeat and coiled coil containing	7.7466	7.86867	7.41467	4.27002	16.5478	8.8829	11.8074	6.92402
ENSMUSG00000087437	Gm13112	predicted gene 13112	0.00665078	0	0.00759664	0.013688	0.0245695	0.00217144	0.0317608	0.0554912
ENSMUSG00000051723	Rpl31-ps13	ribosomal protein L31 pseudogene 13	0.661418	0.464089	1.07664	0.652238	0.384427	0.287688	0.559281	0.56217
ENSMUSG00000043843	Tmem145	transmembrane protein 145	0.00352656	0	0.0186316	0.016593	0.0121105	0.00150767	0.00895994	0.020437
ENSMUSG00000098131	Gm26989	predicted gene 26989	0	0	0	0	0.0120776	0	0	0
ENSMUSG00000079610	Ankrd39	ankyrin repeat domain 39	0.733688	1.22067	1.1453	1.18405	0.642386	0.530937	1.026	0.608838
ENSMUSG00000051729	Gm5087	predicted gene 5087	0.318611	0.202322	0.568741	0.253087	0.611057	0.242627	0.483571	0.369248
ENSMUSG00000051728	Fam243	family with sequence similarity 243	0.0145996	0.0186995	0.0020064	0.0241675	0.0320683	0.0264531	0.0225067	0.0214088
ENSMUSG00000080808	Gm12608	predicted gene 12608	0.00674975	0	0.012462	0	0	0	0	0
ENSMUSG00000080809	Olfr1273-ps	olfactory receptor 1273 pseudogene	0	0	0.00504935	0	0	0	0.0408666	0
ENSMUSG00000080802	Gm13804	predicted gene 13804	0.132264	0.0296976	0.436206	0	0	0	0.0138251	0
ENSMUSG00000080803	Gm12683	predicted gene 12683	0	0.00503796	0.00358082	0.011074	0	0	0.00664464	0.00439575
ENSMUSG00000080800	Gm11582	predicted gene 11582	0.0248208	0	0.0760627	0.0089128	0.00810552	0.00323975	0.04347	0.0304927
ENSMUSG00000080801	Gm13310	predicted gene 13310	3.23185	2.27188	4.75759	1.18687	2.09047	2.48576	1.81351	2.27517
ENSMUSG00000080807	Gm13117	predicted gene 13117	0	0	0.00219267	0	0	0	0	0
ENSMUSG00000005615	Pcyt1a	phosphate cytidylyltransferase 1 choline alpha isoform	11.5448	10.8342	8.41762	10.0749	12.6165	10.5858	10.6988	9.13967
ENSMUSG00000005610	Eif4g2	eukaryotic translation initiation factor 4 gamma 2	12.4229	10.5167	17.3451	7.51329	12.7247	13.9406	12.4997	11.6551
ENSMUSG00000005611	Mrvi1	MRV integration site 1	1.38806	1.33005	1.58266	1.63818	0.757214	0.740914	1.2188	0.760215
ENSMUSG00000083686	Gm13504	predicted gene 13504	0.0226916	0.0139618	0.0608533	0.0301737	0.00803901	0.0236093	0.0151361	0.00346478
ENSMUSG00000040576	Tmem270	transmembrane protein 270	0	0	0.0139487	0	0	0	0	0
ENSMUSG00000040570	Rundc3b	RUN domain containing 3B	7.9842	5.43189	4.63971	3.92542	3.46244	2.00587	2.65238	3.24053
ENSMUSG00000111147	Gm33699	predicted gene 33699	0	0	0	0.0416845	0	0.139792	0.255968	0.1287
ENSMUSG00000051095	Olfr986	olfactory receptor 986	0.00167873	0.000360748	0.00721432	0	0	0	0	0
ENSMUSG00000091821	Srsx	serine-rich secreted X-linked	0	0	0	0	0	0.00227511	0	0
ENSMUSG00000082523	Gm12667	predicted gene 12667	0.0362055	0	0.14895	0.119233	0	0	0.0106404	0.0928973
ENSMUSG00000082520	Gm13349	predicted gene 13349	0.0356688	0.0166625	0.0823663	0.0253163	0.0390718	0.0710465	0.0222721	0.0164261
ENSMUSG00000082527	Gm8200	predicted gene 8200	0.0297638	0.0129734	0.103309	0.0598668	0.00324788	0.0127646	0.0647615	0.0343949
ENSMUSG00000090774	Vmn2r74	vomeronasal 2 receptor 74	0.0559984	0.00852586	0.114086	0.00564626	0.0110855	0	0.00170015	0.0126037
ENSMUSG00000044231	Nhlrc1	NHL repeat containing 1	0.162418	0.360122	0.202309	0.0814094	0.299636	0.521705	0.504091	0.700559
ENSMUSG00000046932	Vmn1r193	vomeronasal 1 receptor 193	0	0.0196261	0.016472	0	0	0.00328154	0.00672442	0.0107416
ENSMUSG00000082528	Gm15182	predicted gene 15182	0	0	0.0296688	0	0	0	0	0
ENSMUSG00000046934	Csl	citrate synthase like	0.196656	0.103727	0.264316	0.0384157	0.0576838	0.050778	0.0445477	0.107592
ENSMUSG00000083680	Gm9119	predicted pseudogene 9119	0	0	0	0	0	0.00627904	0	0
ENSMUSG00000102526	Gm37785	predicted gene 37785	0.00600632	0	0.0194213	0.00643729	0.00501439	0.00382407	0.0264333	0.0791904
ENSMUSG00000026548	Slamf9	SLAM family member 9	0.158948	0.141977	0.129998	0.107816	0.189959	0.207083	0.200855	0.173588
ENSMUSG00000102241	Gm37716	predicted gene 37716	0.142086	0.108399	0.455679	0.0894526	0.0525163	0.043815	0.0486635	0.0954913
ENSMUSG00000100101	Gm29591	predicted gene 29591	0.0979626	0	0.18013	0.0441503	0.0445956	0	0.00652069	0
ENSMUSG00000026542	Apcs	serum amyloid P-component	0.0509768	0	0	0	0	0.0273801	0	0
ENSMUSG00000026547	Tagln2	transgelin 2	0.507061	0.318342	6.1252	0.589297	0.687232	0.265687	0.719871	0.984607
ENSMUSG00000026546	Cfap45	cilia and flagella associated protein 45	15.246	14.0401	13.6364	14.4954	12.7995	10.0532	11.7708	11.4571
ENSMUSG00000026544	Dusp23	dual specificity phosphatase 23	6.24705	8.04739	10.1159	9.34327	6.76321	7.53529	9.47843	8.05805
ENSMUSG00000059395	Nkapl	NFKB activating protein-like	0.000314162	0.0125943	0.00519237	0	0.0139892	0.0112371	0.000388066	0.0104201
ENSMUSG00000083683	Gm6539	predicted gene 6539	0	0	0	0.042533	0	0	0.0226028	0
ENSMUSG00000100103	Gm29553	predicted gene 29553	0	0	0.0139692	0.0057852	0	0	0	0
ENSMUSG00000100104	Gm5644	predicted gene 5644	7.32049	8.08622	13.0499	5.61606	10.4775	9.26555	11.401	8.54929
ENSMUSG00000107337	Gm43596	predicted gene 43596	0	0	0.0265496	0	0	0	0.0162893	0
ENSMUSG00000107334	Gm7538	predicted gene 7538	0.159114	0.373482	0.107688	0.386969	0.290971	0.321187	0.359813	0.288241
ENSMUSG00000090779	Gm17110	predicted gene 17110	0.384537	0.792681	0.791085	1.00211	0.806328	0.552151	1.03545	0.850421
ENSMUSG00000107335	Gm43372	predicted gene 43372	0.738093	0.74964	0.961132	0.687872	0.363277	0.583221	0.786825	0.400247
ENSMUSG00000000326	Comt	catechol-O-methyltransferase	2.05294	1.37853	3.69428	1.77445	0.922978	1.04476	1.09698	1.19426
ENSMUSG00000100108	Gm28100	predicted gene 28100	0	0	0.0278269	0	0	0	0	0.205675
ENSMUSG00000112913	Gm30853	predicted gene 30853	0.348043	0.228656	0.460183	0	0.765202	0	0.259819	0.622557
ENSMUSG00000112914	Gm47702	predicted gene 47702	0	0	0.00579311	0	0	0	0	0
ENSMUSG00000095809	Olfr1290	olfactory receptor 1290	0	0	0.00376692	0	0	0	0.00105893	0.000794201
ENSMUSG00000101397	Mug-ps1	murinoglobulin pseudogene 1	0.118989	0.0142401	0.0474133	0.0262995	0.0208397	0.0418445	0	0.196461
ENSMUSG00000003617	Cp	ceruloplasmin	0.122148	0.0459495	0.37196	0.0946547	0.0257377	0.0332269	0.0417686	0.144217
ENSMUSG00000095804	Olfr824	olfactory receptor 824	0	0.030896	0.325115	0	0	0	0	0
ENSMUSG00000095805	Gm22092	predicted gene 22092	0.00176433	0.0108441	0.00398488	0.00163694	0.0138931	0.00812244	0.0223927	0.0157206
ENSMUSG00000095806	Vmn1r244	vomeronasal 1 receptor 244	0	0.00412113	0	0	0.00767961	0	0	0
ENSMUSG00000117856	Gm6937	predicted pseudogene 6937	2.32961	3.24817	3.1118	1.8377	2.38188	2.1243	2.55492	1.94557
ENSMUSG00000096149	Trav6-5	T cell receptor alpha variable 6-5	0.357287	0.169855	0.123214	0	0	0.468939	0	0.369525
ENSMUSG00000118060	4933401L05Rik	RIKEN cDNA 4933401L05 gene	0	0	0	0	0.0126042	0	0	0
ENSMUSG00000099322	Gm28017	predicted gene 28017	0.0389064	0	0.00697693	0	0.582474	0.0263102	0	0
ENSMUSG00000033898	Cfhr2	complement factor H-related 2	0.0144718	0.00948517	0.0130722	0	0	0	0.00551681	0
ENSMUSG00000110804	Olfr1084	olfactory receptor 1084	0	0	0	0	0	0	0.00613894	0.000337269
ENSMUSG00000084275	Gm5396	predicted pseudogene 5396	0.41139	0.0830485	0.402651	0.0910838	0.105242	0.229918	0.121317	0.106368
ENSMUSG00000084274	Gm12504	predicted pseudogene 12504	1.98438	0.524787	2.53475	1.31183	0.578948	1.01023	0.458954	1.04991
ENSMUSG00000084277	Gm11702	predicted gene 11702	0.0667371	0.045572	0.111714	0.086168	0.0360032	0.00214974	0.02142	0.0374704
ENSMUSG00000084276	Gm8317	predicted gene 8317	25.5311	6.56289	28.2482	13.5037	17.2109	12.8926	15.8654	29.7733
ENSMUSG00000084271	Gm14846	predicted gene 14846	0	0	0.101837	0	0	0	0	0
ENSMUSG00000084270	Gm15177	predicted gene 15177	0	0	0.0332389	0	0	0	0	0
ENSMUSG00000084273	Gm12628	predicted gene 12628	0.0697776	0.0635784	0.0776369	0.0627502	0.189787	0.0750439	0.172886	0.108277
ENSMUSG00000084272	Gm13224	predicted gene 13224	0.0371578	0	0.00760736	0	0.0362023	0.0244447	0.00158742	0
ENSMUSG00000117851	Gm50192	predicted gene 50192	0.0153094	0	0.0159751	0.00234498	0.00486802	0	0.0125151	0.00135866
ENSMUSG00000084279	Gm13232	predicted gene 13232	36.7961	31.6577	41.7736	26.1397	29.7113	26.5972	25.4943	26.9171
ENSMUSG00000046402	Rbp1	retinol binding protein 1 cellular	0.018886	0	0.0704814	0.00448217	0.0213069	0.0182403	0.00774438	0.00673343
ENSMUSG00000089608	Gm22503	predicted gene 22503	0.0322138	0	0	0	0.0039192	0	0	0
ENSMUSG00000033237	Arid2	AT rich interactive domain 2 (ARID RFX-like)	22.9456	18.7742	19.942	17.1622	11.0848	13.2941	9.77203	11.3656
ENSMUSG00000096141	Dnah7a	dynein axonemal heavy chain 7A	44.9195	29.9381	41.3107	30.08	68.5031	55.316	39.9411	55.9185
ENSMUSG00000107125	Gm3822	predicted gene 3822	0.00149856	0.000344228	0.00467297	0.00237207	0.000357169	0.0139128	0	0.00178455
ENSMUSG00000002059	Rab34	RAB34 member RAS oncogene family	0.479191	0.105507	0.663687	0.429417	1.19829	1.36455	0.749334	0.974223
ENSMUSG00000002058	Unc119	unc-119 lipid binding chaperone	0.790248	0.929438	0.697528	0.815635	0.291156	0.383796	0.53377	0.593673
ENSMUSG00000002057	Foxn1	forkhead box N1	0.169767	0.0484424	0.0980716	0.103199	0.117286	0.183986	0.260082	0.466814
ENSMUSG00000096144	B020004C17Rik	RIKEN cDNA B020004C17 gene	0.331847	0.285212	0.497761	0.240865	0.38654	0.12726	0.156428	0.244056
ENSMUSG00000002055	Spag5	sperm associated antigen 5	5.69859	4.31062	3.89036	4.8782	2.78732	3.56107	2.49318	3.07674
ENSMUSG00000002052	Supt6	SPT6 histone chaperone and transcription elongation factor	25.7842	27.2601	24.2081	24.8233	22.3708	22.5763	22.9816	23.6151
ENSMUSG00000083728	Gm13854	predicted gene 13854	0	0	0.279132	0	0	0	0	0
ENSMUSG00000083729	Sh3d2c-ps1	SH3 domain protein 2C pseudogene 1	0.0360902	0	0.00107184	0	0	0	0.00360104	0
ENSMUSG00000002550	Uck1	uridine-cytidine kinase 1	0.119607	0.0805472	0.170916	0.217231	0.0600065	0.0226507	0.039852	0.0128523
ENSMUSG00000088553	Gm22101	predicted gene 22101	0	0	0.00676614	0	0	0	0	0
ENSMUSG00000083722	Adgrd2-ps	adhesion G protein-coupled receptor D2 pseudogene	0.4297	0.708017	0.70656	1.29864	0.241307	0.345062	1.23565	0.643206
ENSMUSG00000083723	Rpl23a-ps14	ribosomal protein L23A pseudogene 14	0.0604277	0.123704	0.218749	0.0462338	0.0513805	0.0704427	0.102128	0.0575712
ENSMUSG00000083720	Gm12901	predicted gene 12901	0.276086	0.0911201	0.469776	0.168152	0.236707	0.0622144	0.269339	0.277124
ENSMUSG00000036606	Plxnb2	plexin B2	26.2631	24.8637	26.6977	29.0112	15.703	20.1218	25.5275	27.652
ENSMUSG00000046062	Ppp1r15b	protein phosphatase 1 regulatory subunit 15B	4.01961	3.80824	4.11894	4.06325	2.52752	2.88006	3.1006	3.58152
ENSMUSG00000088559	Mir1981	microRNA 1981	0.259862	0.209326	0.100699	0.227053	0.301194	0.24428	0.330755	0.316612
ENSMUSG00000083725	Gm11865	predicted gene 11865	0.0544112	0	0.0621043	0	0	0	0.0205306	0
ENSMUSG00000097386	9130213A22Rik	RIKEN cDNA 9130213A22 gene	0.00286881	0	0.0382749	0.0273514	0.0185963	0.0477395	0	0.0241578
ENSMUSG00000110700	Gm5357	predicted gene 5357	2.02363	1.63637	2.94844	0.80516	2.73526	2.00882	2.85255	1.96113
ENSMUSG00000109548	Gm45066	predicted gene 45066	0	0	0.0148672	0.0215316	0.00222308	0.000298983	0.00952406	0.00122969
ENSMUSG00000016356	Col20a1	collagen type XX alpha 1	0.0312747	0.0184373	0.0456532	0.0484667	0	0.0613988	0.0556784	0.0276867
ENSMUSG00000072407	Gm6419	predicted gene 6419	0.232058	0.10494	0.244924	0.0548694	0.451009	0.186303	0.0928134	0.178215
ENSMUSG00000081388	Gm11801	predicted gene 11801	0	0	0	0	0.000957656	0.00324076	0	0
ENSMUSG00000081389	Gm13368	predicted gene 13368	0.0642359	0.038283	0.1312	0.0659455	0.0373251	0.0238412	0.0960896	0.0782046
ENSMUSG00000100596	Gm29502	predicted gene 29502	2.71396	1.82622	2.32955	0.426633	0.847593	0.700053	0	1.19201
ENSMUSG00000081382	Rpl18-ps1	ribosomal protein L18 pseudogene 1	53.6641	49.0803	98.9046	58.2503	56.7384	50.3051	69.6234	66.3838
ENSMUSG00000081383	Gm5742	predicted gene 5742	0.0105085	0.029328	0.0286729	0.0104749	0	0.00498399	0.00641867	0
ENSMUSG00000081381	Gm5752	predicted gene 5752	0.00437184	0.00286251	0.0065125	0	0.0107192	0.0205071	0.0153931	0.000785211
ENSMUSG00000081386	Gm15160	predicted gene 15160	0	0	0	0	0	0	0	0.0301328
ENSMUSG00000081384	Gm12752	predicted gene 12752	0	0	0.00282732	0.00202973	0.001622	0.000461385	0	0.0024786
ENSMUSG00000062074	Ccn6	cellular communication network factor 6	0.217768	0.546234	0.389916	0.497348	0.692196	0.640647	0.82178	0.435894
ENSMUSG00000064302	Clasp1	CLIP associating protein 1	24.431	21.8566	15.1848	20.1881	22.6414	21.847	17.8416	18.4805
ENSMUSG00000064307	Lrrc51	leucine rich repeat containing 51	4.99337	8.70654	4.19859	5.00945	10.691	8.46637	11.7807	6.96721
ENSMUSG00000064308	2410137M14Rik	RIKEN cDNA 2410137M14 gene	0.79191	0.77457	0.84198	0.407198	1.51517	0.828581	1.08684	0.818309
ENSMUSG00000080380	Gm22102	predicted gene 22102	0.131035	0.095645	0	0	0	0	0.042019	0.020701
ENSMUSG00000080383	Gm22103	predicted gene 22103	0.074633	0.156778	0.0990719	0.0286833	0.0285362	0.302655	0.0399603	0.23271
ENSMUSG00000115360	Gm48932	predicted gene 48932	0.00537808	0.0041137	0.0110856	0.00388219	0	0	0.00492397	0.00657123
ENSMUSG00000078139	AK157302	cDNA sequence AK157302	113.949	111.85	102.261	87.0573	108.547	131.984	92.6633	120.291
ENSMUSG00000107672	Gm3017	predicted gene 3017	0	0	0.0315428	0	0	0	0	0.11831
ENSMUSG00000107671	Gm43976	predicted gene 43976	0	0.000378171	0	0	0	0	0	0
ENSMUSG00000084492	n-R5s157	nuclear encoded rRNA 5S 157	0	0	0.0423986	0	0	0	0	0
ENSMUSG00000107677	Olfr316	olfactory receptor 316	1.66723	0.575971	1.26929	0	0.107958	1.24447	0.411442	1.20335
ENSMUSG00000107676	Gm44178	predicted gene 44178	0.0258312	0.00869733	0.0193947	0.0218538	0.00725011	0.00184486	0.0135616	0.0101413
ENSMUSG00000107675	Gm30332	predicted gene 30332	0	0	0.0089166	0	0.0353487	0	0	0
ENSMUSG00000078134	Srsf3-ps	serine and arginine rich splicing factor 3 pseudogene	0.495914	0.379981	0.644813	0.295886	0.593683	0.391211	0.193055	0.287158
ENSMUSG00000078137	Ankrd63	ankyrin repeat domain 63	0.0217962	0.00671798	0.0251337	0.00839306	0.000841327	0.000568464	0.000677104	0.000669524
ENSMUSG00000095371	Gm9611	predicted gene 9611	32.9177	21.6407	42.2031	14.7743	32.6317	14.4061	28.4031	22.0959
ENSMUSG00000082898	Gm12041	predicted gene 12041	0.0196966	0.000922246	0	0	0	0	0	0
ENSMUSG00000082893	Gm11383	predicted gene 11383	0.0133844	0	0.0129094	0.00315312	0.013105	0.00133031	0	0
ENSMUSG00000056569	Mpz	myelin protein zero	0.00647822	0	0.00316096	0	0.00098249	0	0	0
ENSMUSG00000082897	Gm11982	predicted gene 11982	0.000626957	0	0	0	0	0	0	0
ENSMUSG00000082896	Gm5844	predicted gene 5844	753.455	707.244	723.559	621.013	854.159	558.313	948.743	582.885
ENSMUSG00000082895	Rpsa-ps9	ribosomal protein SA pseudogene 9	1.3682	0.766617	2.0536	0.792476	0.373064	0.344161	0.705197	0.456315
ENSMUSG00000038831	Ralgps1	Ral GEF with PH domain and SH3 binding motif 1	1.7833	2.1198	1.62968	2.31129	1.6534	2.28007	1.98261	1.95068
ENSMUSG00000014195	Dnajc7	DnaJ heat shock protein family (Hsp40) member C7	11.3584	11.8897	12.6568	9.98908	19.4012	13.3683	14.2875	11.3621
ENSMUSG00000109701	Gm32531	predicted gene 32531	0.782865	1.24949	0.896865	0	2.35195	1.65914	1.18167	1.04735
ENSMUSG00000099492	Gm5525	predicted gene 5525	2.06772	0.412281	3.03922	0.534746	0.53841	0.195841	0.611262	0.546092
ENSMUSG00000099491	4930533D04Rik	RIKEN cDNA 4930533D04 gene	0.284127	0.214922	0.176525	0.28889	0.380281	0.182071	0.308715	0.374699
ENSMUSG00000086479	Gm16014	predicted gene 16014	0.00422234	0	0.000455627	0.00163417	0	0	0.00121114	0
ENSMUSG00000109709	Gm45290	predicted gene 45290	0.0713226	0	0.0441948	0.079396	0	0	0.00654854	0.0333117
ENSMUSG00000014198	Zfp385c	zinc finger protein 385C	0.00937084	0.000106474	0.0205575	0.00157975	0	0.0556982	0.00193852	0
ENSMUSG00000099498	Gm29283	predicted gene 29283	0.357981	0.435566	0.271392	0	0.73729	0.338616	0.709326	0
ENSMUSG00000098552	Gm27217	predicted gene 27217	0	0	0.198937	0	0	0	0	0
ENSMUSG00000062477	Hmgb1l	high mobility group box 1-like	0	0	0.000581396	0	0	0.0127855	0.0115631	0
ENSMUSG00000113236	Gm40548	predicted gene 40548	5.74309	5.67554	1.54092	6.16837	8.96754	7.1522	3.92662	9.07812
ENSMUSG00000113237	Gm6109	predicted gene 6109	0.662919	0.282279	1.21671	0.265284	0.348842	0.304721	0.368681	0.354491
ENSMUSG00000113234	Gm49330	predicted gene 49330	0.559898	0.423936	1.30505	1.67505	0.756985	0.388546	0.385016	1.97086
ENSMUSG00000113235	Gm47872	predicted gene 47872	35.7565	24.0829	35.7149	22.7343	36.5538	14.818	27.6183	20.8809
ENSMUSG00000001508	Sgca	sarcoglycan alpha (dystrophin-associated glycoprotein)	0.848514	1.16936	0.922466	0.967208	0.569506	0.602392	0.781881	0.761109
ENSMUSG00000113230	Gm48101	predicted gene 48101	0.0269028	0	0	0	0	0	0	0
ENSMUSG00000113231	Gm5189	predicted gene 5189	0	0	0.0135977	0	0	0	0.00583098	0
ENSMUSG00000001504	Irx2	Iroquois homeobox 2	0	0.013695	0.0391861	0	0.00549198	0.00240662	0.00319824	0.0147737
ENSMUSG00000001506	Col1a1	collagen type I alpha 1	1.00232	0.296954	2.86774	0.548787	0.399449	0.290715	0.762122	1.07103
ENSMUSG00000001507	Itga3	integrin alpha 3	0.390345	0.173906	1.21092	0.240085	0.170015	0.13664	0.20716	0.43334
ENSMUSG00000113238	Gm47251	predicted gene 47251	0.0520519	0	0.0594103	0	0.191494	0.0522957	0	0
ENSMUSG00000019261	Map1s	microtubule-associated protein 1S	7.09559	6.11235	11.9669	6.38585	1.40131	1.23911	5.14531	3.82699
ENSMUSG00000092060	Bend4	BEN domain containing 4	0.215476	0.175182	0.26898	0.0390128	0.0692598	0.0427683	0.101469	0.160346
ENSMUSG00000083174	Gm7190	predicted gene 7190	0	0.00137469	0.0190572	0.00800895	0.0124833	0	0	0.00274213
ENSMUSG00000096779	Gm22112	predicted gene 22112	0.00950302	0.0197731	0.015648	0.0124141	0.0391492	0.0206044	0.015825	0.00812974
ENSMUSG00000096774	Gm22113	predicted gene 22113	0	0	0	0	0	0.00149572	0.00400477	0
ENSMUSG00000096773	Olfr675	olfactory receptor 675	0.0871169	0	0.0780691	0	0.0254709	0.0435556	0.0740203	0
ENSMUSG00000096772	Gm22114	predicted gene 22114	0.00248515	0	0.00390732	0	0	0	0.000895608	0
ENSMUSG00000096770	Amy2a4	amylase 2a4	0.31751	0.0580187	0.393387	0	0	0.120425	0	0.0383997
ENSMUSG00000113571	Gm48137	predicted gene 48137	0.0081792	0	0.0524877	0	0	0	0	0
ENSMUSG00000101534	Gm29306	predicted gene 29306	0	0	0	0	0	0	0	0.00156056
ENSMUSG00000101535	Gm29383	predicted gene 29383	0	0	0.063983	0.0234664	0	0.0181676	0.00260559	0.0089305
ENSMUSG00000101532	Zbed4-ps1	zinc finger BED type containing 4 pseudogene 1	0.0145184	0.013175	0.0389283	0	0	0.00927889	0.000776902	0.00160005
ENSMUSG00000101530	Gm29259	predicted gene 29259	0.00604943	0.00159259	0.00658698	0.00568371	0.00651946	0	0.000673942	0.0081087
ENSMUSG00000101538	Gm29029	predicted gene 29029	0	0	0	0	0.000182352	0	0	0.000399504
ENSMUSG00000113588	Gm48328	predicted gene 48328	0	0	0	0	0	0	0	0.00220711
ENSMUSG00000029007	Agtrap	angiotensin II type I receptor-associated protein	2.01131	3.21287	2.53747	3.0699	3.55662	3.831	5.28385	3.95228
ENSMUSG00000038510	Rpf2	ribosome production factor 2 homolog	6.80469	6.61528	7.64658	3.73889	10.4038	7.03635	5.88763	7.1817
ENSMUSG00000113580	Gm48237	predicted gene 48237	0.00406287	0	0.00510325	0	0	0	0.0043239	0.00899376
ENSMUSG00000113581	---	---	1.03407	0.995035	0.666992	0.500231	0.223284	0.188739	0.159762	0.123316
ENSMUSG00000113583	Gm10264	predicted gene 10264	0.0133218	0.00269441	0.0089615	0.000345562	0	0.00945494	0.000746835	0.00460424
ENSMUSG00000113585	Gm19605	predicted gene 19605	0.0321672	0	0.0251881	0	0	0	0	0
ENSMUSG00000109541	Gm6112	predicted gene 6112	0.0104132	0.0117117	0.000832404	0.00432111	0.0127536	0.00282805	0.00211266	0.00462233
ENSMUSG00000029004	Kmt2e	lysine (K)-specific methyltransferase 2E	2.58418	2.519	2.86522	1.79681	4.07472	3.44413	2.9733	2.97934
ENSMUSG00000113577	Gm19238	predicted gene 19238	0.210788	0	0.204006	0.0270159	0	0	0.0838983	0.0349208
ENSMUSG00000022055	Nefl	neurofilament light polypeptide	0.0701658	0.0246279	0.166425	0.0282733	0.0253352	0.0214025	0.0413344	0.0617923
ENSMUSG00000010021	Kif19a	kinesin family member 19A	0.00813096	0	0.00705784	0.00763031	0	0.0130962	0.00951535	0
ENSMUSG00000097231	Gm26852	predicted gene 26852	0.131759	0.0431284	0.108853	0.0972286	0.0361864	0.0327358	0.127517	0.0847396
ENSMUSG00000010025	Aldh3a2	aldehyde dehydrogenase family 3 subfamily A2	5.71429	5.50193	3.86	4.3957	2.98745	5.16185	3.81046	4.92764
ENSMUSG00000022057	Adamdec1	ADAM-like decysin 1	0	0	0	0	0	0	0.0108105	0
ENSMUSG00000097233	Gm17552	predicted gene 17552	0.018854	0.0168974	0.0572724	0.0406542	0.0487737	0.103783	0.0716202	0.0942202
ENSMUSG00000112186	Gm2412	predicted gene 2412	3.64564	4.02577	5.85676	1.84961	4.79669	3.23983	5.14444	3.91445
ENSMUSG00000097232	Gm26854	predicted gene 26854	0.0728723	0.052917	0.112211	0.0361179	0.190075	0.125891	0.0699494	0
ENSMUSG00000112183	Gm48306	predicted gene 48306	0	0	0	0	0.0665616	0	0	0
ENSMUSG00000021506	Pitx1	paired-like homeodomain transcription factor 1	0	0	0.0169793	0	0	0	0.0455011	0.114369
ENSMUSG00000112181	Gm47538	predicted gene 47538	0.00355529	0	0.0446138	0	0	0	0	0
ENSMUSG00000112180	Gm48085	predicted gene 48085	0	0	0	0	0	0	0.081709	0
ENSMUSG00000101280	Gm8600	predicted gene 8600	0.473416	0.25038	0.252024	0.306799	0.237401	0.193118	0.153553	0.230316
ENSMUSG00000101281	Gm8449	predicted gene 8449	0.00907206	0.00331092	0.0201406	0	0.00420329	0	0.00373633	0.00130062
ENSMUSG00000112189	C730027H18Rik	RIKEN cDNA C730027H18 gene	0	0.0224107	0.0303022	0.0280647	0.0139629	0	0	0
ENSMUSG00000112188	Gm47708	predicted gene 47708	0.0973677	0.201289	0.204186	0.104296	0.4061	0.456429	0.431592	0.0537016
ENSMUSG00000065952	Rps23rg1	ribosomal protein S23 retrogene 1	0.00403169	0.01252	0.00976178	0.00719387	0.0204003	0.0129062	0.0331223	0.0243792
ENSMUSG00000065954	Tacc1	transforming acidic coiled-coil containing protein 1	137.037	134.574	136.054	148.259	119.482	116.71	142.936	119.898
ENSMUSG00000081812	Gm4789	predicted gene 4789	0.260873	0.0358947	0.130756	0	0	0	0	0.00298102
ENSMUSG00000081813	Gm12806	predicted gene 12806	0	0	0	0	0.0159992	0.0306423	0	0
ENSMUSG00000081810	Gm11878	predicted gene 11878	3.05082	2.26461	3.17424	1.53529	3.77204	2.27086	2.49598	2.54283
ENSMUSG00000108150	Gm44470	predicted gene 44470	0.0353223	0.0149421	0.0119958	0	0	0.00994349	0	0
ENSMUSG00000097429	Gm26520	predicted gene 26520	0	0	0.0100514	0	0	0	0.00936402	0
ENSMUSG00000108154	Gm44033	predicted gene 44033	0	0	0	0	0	0	0.00579134	0.00346007
ENSMUSG00000097424	---	---	0.00173142	0	0.00576896	0	0	0	0	0
ENSMUSG00000097425	Vmn1r181	vomeronasal 1 receptor 181	0.0194842	0.00189733	0	0.00370084	0	0	0	0.00266878
ENSMUSG00000097427	Gm6763	predicted gene 6763	0.0168237	0.00234754	0.0131953	0.00369983	0.00776636	0.00968102	0.0033428	0.00239682
ENSMUSG00000010651	Acaa1b	acetyl-Coenzyme A acyltransferase 1B	0.721439	1.07782	1.12572	0.777728	0.944632	0.662035	1.95196	1.38458
ENSMUSG00000054966	Lmntd1	lamin tail domain containing 1	0.892173	0.97478	0.83261	0.921505	2.21606	2.45981	1.42536	2.27501
ENSMUSG00000054967	Zfp647	zinc finger protein 647	0.0132598	0.0129979	0.0246825	0.00886675	0.000223534	0.0135541	0.00488469	0.0226373
ENSMUSG00000075552	Cyp3a41b	cytochrome P450 family 3 subfamily a polypeptide 41B	0	0	0	0.00610869	0.0066545	0.00767788	0	0
ENSMUSG00000105475	4930431L21Rik	RIKEN cDNA 4930431L21 gene	0.476809	0.450493	0.450579	0.283379	0.585725	0.326272	0.506994	0.47053
ENSMUSG00000105474	Selenok-ps7	selenoprotein K pseudogene 7	0	0	0.00797563	0	0	0	0.0262784	0.0144015
ENSMUSG00000041308	Sntb2	syntrophin basic 2	4.74389	2.95888	3.78781	4.35104	4.01668	3.75473	4.35971	4.18503
ENSMUSG00000041309	Nkx6-2	NK6 homeobox 2	0.329317	0.136111	0.447993	0.238093	0.100642	0.0360038	0.359529	0.20002
ENSMUSG00000041303	Gtf3c3	general transcription factor IIIC polypeptide 3	0.958004	0.948579	0.939273	0.553404	0.882626	0.760833	0.623758	0.745095
ENSMUSG00000041301	Cftr	cystic fibrosis transmembrane conductance regulator	0.427407	0.300568	0.250399	0.240529	0.17304	0.210351	0.088825	0.143191
ENSMUSG00000000365	Rnf17	ring finger protein 17	8.64607	8.65698	11.141	4.34481	16.9014	8.6526	6.80078	7.13996
ENSMUSG00000078880	Gm14308	predicted gene 14308	0.19856	0.151029	0.329317	0.074083	0.433405	0.308109	0.20957	0.263024
ENSMUSG00000093085	Gm24325	predicted gene 24325	0.0894834	0	0	0	0	0	0.0120931	0
ENSMUSG00000086234	Usp46os2	ubiquitin specific peptidase 46 opposite strand 2	0	0	0.103266	0.0789463	0.230841	0	0.00514684	0
ENSMUSG00000118138	Gm50322	predicted gene 50322	2.23164	2.28139	2.95006	2.2109	1.39538	1.04616	0.805744	1.07789
ENSMUSG00000118139	Gm41720	predicted gene 41720	0.135325	0.210666	0.214064	0.131657	0.656679	0.438043	0.245715	0.108914
ENSMUSG00000118134	4930549G23Rik	RIKEN cDNA 4930549G23 gene	1.32192	0.919015	1.12308	0.664552	2.71582	1.54262	2.72893	2.68678
ENSMUSG00000115327	Gm7566	predicted gene 7566	0	0	0.00136417	0	0	0	0	0
ENSMUSG00000118136	Gm50312	predicted gene 50312	0.0223867	0.00929709	0.0147003	0.00172081	0	0	0	0.00721362
ENSMUSG00000118131	Gm50167	predicted gene 50167	0.0136586	0	0.00463858	0	0	0	0	0
ENSMUSG00000118132	---	---	12.4143	17.071	20.0696	14.5169	15.5236	13.5155	31.7671	15.9902
ENSMUSG00000022015	Tnfsf11	tumor necrosis factor (ligand) superfamily member 11	0.410867	0.381501	0.329573	0.246153	0.409117	0.485668	0.29279	0.471918
ENSMUSG00000022014	Epsti1	epithelial stromal interaction 1 (breast)	37.073	36.2758	35.1338	30.2411	40.7975	52.2232	33.4808	37.1302
ENSMUSG00000022016	Akap11	A kinase (PRKA) anchor protein 11	8.32937	6.4754	6.23875	3.67393	3.8523	4.7549	2.44579	4.34139
ENSMUSG00000022010	Tsc22d1	TSC22 domain family member 1	128.624	130.286	87.4227	115.563	81.4128	122.807	65.1387	113.961
ENSMUSG00000022013	Dnajc15	DnaJ heat shock protein family (Hsp40) member C15	26.8574	29.0691	32.3531	16.9028	55.5297	34.7062	37.9639	35.3715
ENSMUSG00000022012	Enox1	ecto-NOX disulfide-thiol exchanger 1	129.971	113.723	87.0885	129.41	118.676	118.901	111.484	116.105
ENSMUSG00000022019	Tdrd3	tudor domain containing 3	2.44353	2.95556	2.12199	2.68824	1.80809	2.75883	1.44865	2.50982
ENSMUSG00000022018	Rgcc	regulator of cell cycle	0.160776	0.179384	0.230935	0.163389	0.29877	0.147957	0.0589227	0.140765
ENSMUSG00000055610	Olfr307	olfactory receptor 307	0	0	0.0171365	0	0	0	0	0
ENSMUSG00000055612	Cdca7	cell division cycle associated 7	13.5793	15.0261	15.9876	13.6263	20.1641	18.8568	28.3268	25.6845
ENSMUSG00000020528	Prpsap2	phosphoribosyl pyrophosphate synthetase-associated protein 2	22.013	21.2716	9.96518	21.5999	12.7592	21.7169	8.78873	13.604
ENSMUSG00000020527	Myo19	myosin XIX	17.6537	17.0366	18.4823	18.4592	14.2521	21.7631	15.9908	20.8074
ENSMUSG00000020526	Znhit3	zinc finger HIT type 3	2.16088	1.51154	1.96195	1.37846	1.45975	0.808864	2.06229	1.40645
ENSMUSG00000020525	Ppm1d	protein phosphatase 1D magnesium-dependent delta isoform	3.59246	2.89809	3.3721	3.44212	2.40244	2.39346	1.34929	3.25512
ENSMUSG00000020524	Gria1	glutamate receptor ionotropic AMPA1 (alpha 1)	0.036728	0.0505645	0.0742619	0.0257794	0.0483601	0.0206966	0.0965752	0.131873
ENSMUSG00000020523	Fam114a2	family with sequence similarity 114 member A2	2.46713	4.26629	2.6239	2.63925	3.71185	4.15213	3.14457	3.31692
ENSMUSG00000020522	Mfap3	microfibrillar-associated protein 3	23.5222	17.1307	15.4485	19.3206	18.6221	18.8271	13.641	18.1037
ENSMUSG00000020521	Rnft1	ring finger protein transmembrane 1	4.36134	4.52709	4.34167	2.24345	1.87323	3.69794	1.65247	2.86401
ENSMUSG00000020520	Galnt10	polypeptide N-acetylgalactosaminyltransferase 10	0.00303942	0.00563722	0.0475949	0.0367542	0.0216057	0	0.0245187	0.0297559
ENSMUSG00000094810	Olfr907	olfactory receptor 907	0.0126793	0.00559103	0.0239001	0.0194615	0.0163353	0.000579896	0.00428705	0.00748118
ENSMUSG00000091867	Cyp2a22	cytochrome P450 family 2 subfamily a polypeptide 22	0.00291397	0.00697539	0.00856224	0.00269071	0.01056	0.00715418	0.000650218	0.0366165
ENSMUSG00000094812	Gm22614	predicted gene 22614	0.204798	0.14145	0.756999	0.109472	0.0638186	0.0799093	0.17406	0.659858
ENSMUSG00000091863	Cldn34a	claudin 34A	0.0410009	0.057233	0.0797151	0	0.159542	0.112451	0.169281	0.0580578
ENSMUSG00000094817	Cphx3	cytoplasmic polyadenylated homeobox 3	280.124	194.247	167.971	216.293	162.319	204.549	124.957	178.207
ENSMUSG00000109281	Gm44651	predicted gene 44651	0	0	0.000931223	0	0	0	0	0
ENSMUSG00000109284	B230311B06Rik	RIKEN cDNA B230311B06 gene	0	0	0	0	0	0	0.440382	0
ENSMUSG00000109286	Gm44541	predicted gene 44541	87.2536	72.0082	57.0721	66.8673	66.8879	75.7846	51.7827	58.5213
ENSMUSG00000059263	Usp47	ubiquitin specific peptidase 47	3.57054	3.09267	3.00091	2.54193	1.95042	2.14354	1.13419	1.93586
ENSMUSG00000109289	Gm32111	predicted gene 32111	0.0250333	0.00199382	0.0361603	0	0.024975	0	0.0248695	0.0127203
ENSMUSG00000028759	Hp1bp3	heterochromatin protein 1 binding protein 3	2.86223	2.83381	3.05204	2.45681	2.92907	2.55717	2.49257	2.85309
ENSMUSG00000052062	Pard3b	par-3 family cell polarity regulator beta	1.63255	1.64868	1.90275	1.68661	2.18452	2.4562	1.74045	1.56853
ENSMUSG00000013643	Lypd8	LY6/PLAUR domain containing 8	0.00481843	0.00785576	0.00579927	0	0.00734202	0	0.0187475	0
ENSMUSG00000013646	Sh3bp5l	SH3 binding domain protein 5 like	0.344153	0.822048	1.09893	0.317421	0.161734	0.363707	0.528835	0.561673
ENSMUSG00000118282	Gm4840	predicted gene 4840	0.0209127	0.159492	0	0	0.00132169	0	0.0805385	0
ENSMUSG00000076505	Igkv1-131	immunoglobulin kappa variable 1-131	0.187912	0.118132	0.171368	0	0.155726	0.0560848	0	0
ENSMUSG00000118283	Gm7623	predicted gene 7623	1.28031	0.739906	1.98795	0.570165	0.922964	0.507498	0.414187	0.881904
ENSMUSG00000028756	Pink1	PTEN induced putative kinase 1	4.09814	2.13337	5.62413	4.62773	2.37241	1.36664	4.47282	2.88628
ENSMUSG00000057615	Ldoc1	regulator of NFKB signaling	0.00337477	0	0.00162417	0.000114439	0	0	0.000377138	0
ENSMUSG00000057614	Gnai1	guanine nucleotide binding protein (G protein) alpha inhibiting 1	37.4778	19.9596	36.5456	37.8991	17.036	15.282	16.2383	24.6911
ENSMUSG00000028718	Stil	Scl/Tal1 interrupting locus	0.531629	0.482131	0.466469	0.236502	0.418305	0.340584	0.345644	0.278336
ENSMUSG00000028719	Cmpk1	cytidine monophosphate (UMP-CMP) kinase 1	7.52752	12.2057	7.81665	4.94629	5.58144	9.09487	4.12712	6.62574
ENSMUSG00000118281	Gm50242	predicted gene 50242	0.0607284	0.0481358	0	0.0577722	0.0515188	0.0298105	0.064335	0.0720097
ENSMUSG00000076500	Gm20730	predicted gene 20730	1.02171	1.12313	2.17513	0.911415	1.07785	0.860307	1.41977	1.51475
ENSMUSG00000087994	Gm25055	predicted gene 25055	0	0	0	0	0	0	0	0.0494384
ENSMUSG00000028710	Atpaf1	ATP synthase mitochondrial F1 complex assembly factor 1	4.41119	4.20811	4.70949	3.92887	3.32585	3.26728	2.90113	4.25983
ENSMUSG00000118286	Gm8755	predicted gene 8755	0	0	0	0	0	0	0.06697	0.00214
ENSMUSG00000028712	Cyp4a31	cytochrome P450 family 4 subfamily a polypeptide 31	0	0	0	0	0	0.0116141	0	0.0151118
ENSMUSG00000028713	Cyp4b1	cytochrome P450 family 4 subfamily b polypeptide 1	0	0	0.0145242	0	0	0	0.0211619	0
ENSMUSG00000028715	Cyp4a14	cytochrome P450 family 4 subfamily a polypeptide 14	2.54181	1.12615	3.94793	1.94848	1.40914	1.11364	2.02311	1.99318
ENSMUSG00000028751	Pla2g2e	phospholipase A2 group IIE	0	0	0.00265008	0	0	0	0	0
ENSMUSG00000102168	Gm36943	predicted gene 36943	0	0	0	0	0	0.0275183	0	0
ENSMUSG00000102169	Gm9113	predicted pseudogene 9113	0.407776	0.239511	0.307417	0.127489	0.18469	0.208689	0.174548	0.16424
ENSMUSG00000118284	Gm41562	predicted gene 41562	0	0	0.330909	0	0	0	0	0
ENSMUSG00000102160	Gm36944	predicted gene 36944	0.0230365	0	0.00205171	0.0368958	0	0	0	0.00476395
ENSMUSG00000102162	Gm2367	predicted gene 2367	0.39555	0.333878	0.583342	0.261044	0.531564	0.351462	0.61049	0.5354
ENSMUSG00000102164	Gm36946	predicted gene 36946	0	0	0.00288833	0	0	0	0	0.00047968
ENSMUSG00000102166	Gm36947	predicted gene 36947	0.830385	1.07915	0.641389	0.989423	1.59959	1.54054	0.982634	1.7861
ENSMUSG00000039176	Polg	polymerase (DNA directed) gamma	1.99633	1.5184	2.14426	1.72076	0.511529	0.325217	0.950507	1.02908
ENSMUSG00000087993	Mir1982	microRNA 1982	5.84e-06	1.95e-06	1.95e-06	9.74e-06	6.82e-06	1.17e-05	3.89e-06	3.89e-06
ENSMUSG00000052392	Acot4	acyl-CoA thioesterase 4	0.961562	0.749692	1.23841	0.815681	0.544622	0.555393	0.509837	0.622237
ENSMUSG00000078554	Fam229a	family with sequence similarity 229 member A	0.195337	0.186531	0.131911	0.152651	0.114123	0.225702	0.381439	0.160219
ENSMUSG00000039178	Tbc1d19	TBC1 domain family member 19	24.4186	36.9641	18.1743	16.6333	24.4278	36.7544	12.0062	21.8326
ENSMUSG00000039179	Tekt5	tektin 5	0.283821	0.224581	0.423947	0.384509	0.30914	0.494444	0.462787	0.314452
ENSMUSG00000092889	Gm22121	predicted gene 22121	0	0	0	0	0	0.177039	0	0
ENSMUSG00000092888	Gm22122	predicted gene 22122	0	0	0.367204	0	0.0326926	0	0.0310963	0.00832593
ENSMUSG00000092880	Mir3471-1	microRNA 3471-1	0.128209	0.181494	0	0	0	0.142002	0.118812	0.0134312
ENSMUSG00000092885	Gm22123	predicted gene 22123	3.4e-06	0	0.000673372	0.000240538	0.00166542	0	2.11e-05	0.000477
ENSMUSG00000092887	Snord53	small nucleolar RNA C/D box 53	0.0513408	0	0	0	0	0	0	0
ENSMUSG00000117244	Gm9210	predicted gene 9210	0.109756	0.0518924	0.134702	0.0164805	0	0	0	0.0481504
ENSMUSG00000116898	---	---	2.23801	1.02798	2.46386	1.73108	1.56897	1.24689	2.05497	1.20227
ENSMUSG00000025094	Slc18a2	solute carrier family 18 (vesicular monoamine) member 2	5.61654	6.14483	6.14753	4.60506	5.32201	5.58848	3.52546	6.11411
ENSMUSG00000108114	Olfr800	olfactory receptor 800	0.0157115	0	0.0511317	0	0.00226981	0	0	0.00389856
ENSMUSG00000025090	Ccdc172	coiled-coil domain containing 172	10.1693	11.7495	13.9812	7.71484	19.7416	11.801	11.9616	12.5794
ENSMUSG00000025091	Pnliprp2	pancreatic lipase-related protein 2	0.00466538	0	0	0	0	0.00773276	0	0
ENSMUSG00000025092	Hspa12a	heat shock protein 12A	4.2559	4.2081	3.78164	3.37355	4.55417	4.74268	5.31091	3.7515
ENSMUSG00000117241	Gm9214	predicted gene 9214	2.8652	1.46429	3.54285	2.09673	1.81446	1.90011	1.55941	1.97274
ENSMUSG00000114749	Gm48442	predicted gene 48442	0.0173875	0.113854	0.0522554	0	0	0	0.00630504	0
ENSMUSG00000114748	Gm6734	predicted gene 6734	0	0	0.000417391	0	0	0	0.00136693	0
ENSMUSG00000114746	4933436N17Rik	RIKEN cDNA 4933436N17 gene	0.000974938	0.000522441	0.00203981	0	0	0	0	0.000893575
ENSMUSG00000110216	Gm36325	predicted gene 36325	0	0	1.11619	0	0	0	0.942759	2.08883
ENSMUSG00000111515	Gm5055	predicted gene 5055	0.270528	0.195452	0.347698	0.216552	0.210052	0.138339	0.307131	0.197491
ENSMUSG00000111517	Olfr1238	olfactory receptor 1238	0.0280491	0.0169329	0.0409728	0.0268607	0.002073	0.00716612	0.00701444	0.00796856
ENSMUSG00000050677	Ccdc96	coiled-coil domain containing 96	0.191488	0.361657	0.180855	0.018436	0.052789	0.0653917	0.123387	0.330361
ENSMUSG00000103444	Gm17836	predicted gene 17836	0.00297652	0.00296248	0.00679109	0	0	0	0	0
ENSMUSG00000021737	Psmd6	proteasome (prosome macropain) 26S subunit non-ATPase 6	14.3743	18.5935	11.8421	12.5132	15.9413	15.9295	11.1189	16.4412
ENSMUSG00000065178	Gm22126	predicted gene 22126	0	0.0135989	0	0	0	0	0	0
ENSMUSG00000021731	Mrps30	mitochondrial ribosomal protein S30	9.28781	4.7934	7.34743	7.31392	4.88821	3.03391	2.6969	8.0696
ENSMUSG00000021730	Hcn1	hyperpolarization activated cyclic nucleotide gated potassium channel 1	0.0105753	0	0.0168395	0.00222955	0.00403907	0.000477355	0	0.00695153
ENSMUSG00000021733	Slc4a7	solute carrier family 4 sodium bicarbonate cotransporter member 7	7.53717	8.45782	8.0922	5.74262	5.93958	4.70022	4.7162	4.78329
ENSMUSG00000021732	Fgf10	fibroblast growth factor 10	0.432435	0.346749	0.455225	0.254578	0.506388	0.424101	0.233473	0.391238
ENSMUSG00000021738	Atxn7	ataxin 7	60.9928	43.7052	53.1699	42.0102	46.8895	55.9427	41.6954	43.7461
ENSMUSG00000070311	Olfr894	olfactory receptor 894	0	0	0	0	0	0	0.00100991	0.00333598
ENSMUSG00000035873	Pawr	PRKC apoptosis WT1 regulator	0.788234	0.493895	1.02582	0.54903	0.766863	0.547204	0.630579	0.774306
ENSMUSG00000090191	9230105E05Rik	RIKEN cDNA 9230105E05 gene	0.157668	0.0422361	0.115108	0.0915849	0.194558	0.0478848	0.161698	0.0742111
ENSMUSG00000106268	Gm18492	predicted gene 18492	0	0.0161198	0.023535	0	0	0	0	0
ENSMUSG00000035877	Zhx3	zinc fingers and homeoboxes 3	2.19884	2.05223	1.68793	2.16356	1.50635	1.47726	1.38847	1.57164
ENSMUSG00000070313	Pate14	prostate and testis expressed 14	0.561864	0.711892	0.80216	0.192327	2.38199	1.00093	0.831242	0.808398
ENSMUSG00000035875	AI182371	expressed sequence AI182371	0.00502234	0	0.00140531	0	0	0.0027014	0	0.00258828
ENSMUSG00000106262	Gm43375	predicted gene 43375	0.0596784	0	0.0124198	0	0	0	0.06101	0.00335617
ENSMUSG00000106261	Gm34086	predicted gene 34086	0.0981515	0.148043	0.181301	0	0.275695	0.198151	0.138957	0.191609
ENSMUSG00000035878	Hykk	hydroxylysine kinase 1	2.18655	2.31532	1.45276	2.18761	1.79646	2.90691	2.16259	3.00324
ENSMUSG00000106267	Gm40319	predicted gene 40319	0.00604463	0	0.075199	0.0242003	0	0	0	0.0613866
ENSMUSG00000106266	Gm43447	predicted gene 43447	0.0109875	0.098958	0.0200603	0.00523049	0.00938871	0.11255	0.00989293	0.0142554
ENSMUSG00000106264	Mir7646	microRNA 7646	7.48e-06	3.87e-06	9.84e-06	2.35e-06	7.72e-06	6.46e-06	8.9e-07	3.59e-05
ENSMUSG00000112960	Gm47254	predicted gene 47254	0	0	0.0185785	0	0	0	0	0
ENSMUSG00000112963	Gm6093	predicted gene 6093	0.201185	0.155655	0.22216	0.128654	0.101278	0.153937	0.0633347	0.0883108
ENSMUSG00000022580	Rhpn1	rhophilin Rho GTPase binding protein 1	0	0.159315	0.227933	0	0.0824627	0	0.0739521	0
ENSMUSG00000112964	E430024I08Rik	RIKEN cDNA E430024I08 gene	0.81338	0.796743	1.46985	0.578792	1.15331	0.927912	0.795272	0.419796
ENSMUSG00000112967	4930428E07Rik	RIKEN cDNA 4930428E07 gene	0	0.00508317	0.00626032	0.0183422	0.00504036	0.00693451	0.00157311	0.0101342
ENSMUSG00000008090	Fgfrl1	fibroblast growth factor receptor-like 1	0.125073	0.0680091	0.165699	0.224151	0.0489526	0.0536222	0.107074	0.198294
ENSMUSG00000112969	Gm48496	predicted gene 48496	0.190151	0.933528	0.135487	0.0854756	0.466969	0.196153	0.377306	0.182052
ENSMUSG00000112968	Gm48530	predicted gene 48530	0.00576736	0	0	0	0	0	0	0
ENSMUSG00000116896	Gm49792	predicted gene 49792	0	0	0.0127406	0.00661138	0	0	0	0.00226052
ENSMUSG00000022586	Ly6i	lymphocyte antigen 6 complex locus I	0	0	0.0275338	0.0124374	0	0.00979728	0	0
ENSMUSG00000103449	Gm37134	predicted gene 37134	0	0.167609	0	0	0	0	0	0
ENSMUSG00000086725	A630052C17Rik	RIKEN cDNA A630052C17 gene	0.152191	0.337428	0.275976	0.166068	0.48689	0.510782	0.274178	0.360812
ENSMUSG00000086724	Gm12833	predicted gene 12833	0.169084	0.107386	0.235333	0.172018	0.118237	0.0578447	0.173766	0.200198
ENSMUSG00000086727	4931428L18Rik	RIKEN cDNA 4931428L18 gene	138.207	96.1308	123.642	97.0037	110.558	87.2771	88.1831	82.3183
ENSMUSG00000086726	Gm9458	predicted gene 9458	0.00120768	0.00404711	0.00199051	0.000773894	0.000431453	0	0.0067159	0
ENSMUSG00000086721	Gm13750	predicted gene 13750	0.0644444	0.0301402	0.282431	0.168596	0.186948	0.0472273	0.375734	0.0186132
ENSMUSG00000052934	Fbxo31	F-box protein 31	6.11894	3.60458	8.35376	6.64245	1.56408	1.77801	3.37209	4.38576
ENSMUSG00000086722	Gm15499	predicted gene 15499	0.00918049	0	0.0015606	0	0	0	0.00352021	0.00157122
ENSMUSG00000086728	Man2c1os	mannosidase alpha class 2C member 1 opposite strand	8.70205	5.5815	13.1414	12.3453	6.43304	6.81527	13.144	8.32884
ENSMUSG00000117218	Gm19283	predicted gene 19283	0	0.0479198	0.147172	0.0078935	0.173776	0	0.0191777	0.00522436
ENSMUSG00000117219	Gm49911	predicted gene 49911	0	0	0.0172128	0	0	0	0.00145767	0
ENSMUSG00000117214	Gm49813	predicted gene 49813	0.0587684	0.0625566	0.203742	0	0	0	0	0
ENSMUSG00000117215	Gm45926	predicted gene 45926	0.219189	0.242348	0.355474	0.101466	0.291281	0.166634	0.0713748	0.0257525
ENSMUSG00000117216	Gm49801	predicted gene 49801	0.0184034	0.00276238	0.0352154	0.00319753	0.00135905	0.000773606	0.0150486	0.0195662
ENSMUSG00000117217	Gm4766	predicted pseudogene 4766	0.0738686	0.0385641	0.100237	0.0351012	0.0320333	0.00183518	0.0137509	0.0420928
ENSMUSG00000117210	Gm49857	predicted gene 49857	8.44854	6.46224	10.3117	3.12225	7.63454	6.20584	6.22892	4.27618
ENSMUSG00000117211	Gm49917	predicted gene 49917	0	0	0	0	0.00495381	0	0.0188467	0
ENSMUSG00000117213	Gm49814	predicted gene 49814	0	0	0	0.00763234	0	0	0	0
ENSMUSG00000022837	Iqcb1	IQ calmodulin-binding motif containing 1	2.47661	2.26353	2.10374	1.53737	2.64467	2.84552	1.09778	1.47999
ENSMUSG00000022836	Mylk	myosin light polypeptide kinase	0.0629142	0.0308515	0.127334	0.0466401	0.0852196	0.0990449	0.0379185	0.104972
ENSMUSG00000022833	Ccdc14	coiled-coil domain containing 14	10.6924	10.5998	9.57321	10.0143	13.3325	10.9949	9.87057	8.74405
ENSMUSG00000022832	Ropn1	ropporin rhophilin associated protein 1	0	0	0	0.0067068	0.0182029	0.0206442	0.00878714	0.0118555
ENSMUSG00000022831	Hcls1	hematopoietic cell specific Lyn substrate 1	0.546193	0.197975	4.99165	0.504725	0.605408	0.283106	0.881615	1.03261
ENSMUSG00000076759	Trav2	T cell receptor alpha variable 2	0.14159	0.0775573	0.358752	0.151148	0.183232	0	0.227409	0.236077
ENSMUSG00000022838	Eaf2	ELL associated factor 2	0.0796633	0.112704	0.121403	0.0884913	0.145277	0.0947217	0.0546349	0.0921394
ENSMUSG00000039824	Myl6b	myosin light polypeptide 6B	0.0818095	0.0494114	0.198301	0.0561453	0.142885	0.101308	0.120189	0.0845986
ENSMUSG00000039826	Trub2	TruB pseudouridine (psi) synthase family member 2	1.64896	1.48805	1.50483	1.94048	1.80327	1.71537	1.79706	1.13839
ENSMUSG00000086097	Gm16250	predicted gene 16250	0	0	0	0	0.00184709	0	0.00838687	0
ENSMUSG00000086096	Gm12688	predicted gene 12688	8.16122	9.74423	7.56187	10.5584	7.51747	9.30413	8.74812	10.9579
ENSMUSG00000039828	Wdr70	WD repeat domain 70	19.0308	21.6975	18.9167	18.2499	27.3176	23.9452	22.8138	21.8156
ENSMUSG00000043953	Ccrl2	chemokine (C-C motif) receptor-like 2	0.00314791	0	0.0175834	0	0	0	0	0.00751414
ENSMUSG00000068487	Ndufa11b	NADH:ubiquinone oxidoreductase subunit A11B	0.340224	0.359937	0.783525	0.231979	0.39612	0.305734	0.598249	0.363781
ENSMUSG00000070348	Ccnd1	cyclin D1	0.857171	0.581163	1.6326	0.884332	0.634332	0.757571	0.617831	1.12604
ENSMUSG00000020069	Hnrnph3	heterogeneous nuclear ribonucleoprotein H3	1.93421	2.78484	2.3029	2.04674	2.28222	2.67342	2.01829	2.74699
ENSMUSG00000070342	Gm10287	predicted gene 10287	0	0	0.0120986	0.0168762	0	0	0.16886	0
ENSMUSG00000020063	Sirt1	sirtuin 1	0.909232	0.538868	0.905079	0.360874	0.868757	0.689622	0.643631	0.864331
ENSMUSG00000020061	Mybpc1	myosin binding protein C slow-type	0.0192333	0	0.0199082	0.014494	0	0.0259083	0.00936836	0.0371497
ENSMUSG00000063632	Sox11	SRY (sex determining region Y)-box 11	0.0150878	0.0128837	0.0512667	0.00778636	0.0070507	0.00547872	0.00244509	0.0096981
ENSMUSG00000020067	Mypn	myopalladin	0.778639	0.698743	0.433044	0.706943	0.539105	0.667753	0.576804	0.565386
ENSMUSG00000020064	Herc4	hect domain and RLD 4	0.320524	0.149102	0.515617	0.123167	0.151266	0.121556	0.107319	0.222857
ENSMUSG00000070345	Hsf5	heat shock transcription factor family member 5	4.18913	3.82531	4.21133	3.1045	4.94612	4.45611	3.13328	4.25707
ENSMUSG00000009075	Cabp7	calcium binding protein 7	0.424639	0.270071	0.654437	0.251307	0.139733	0.0930708	0.276043	0.389641
ENSMUSG00000052942	Glis3	GLIS family zinc finger 3	3.9627	3.13251	2.53714	3.00899	2.92189	5.08332	2.44163	4.03652
ENSMUSG00000097063	Pantr2	POU domain class 3 transcription factor 3 adjacent noncoding transcript 2	0	0	0.000752517	0.0123046	0.00596671	0	0.00145956	0
ENSMUSG00000109308	Gm44743	predicted gene 44743	0.253059	0.186579	0.00907766	0	0	0.588243	0.248022	0
ENSMUSG00000030968	Pdilt	protein disulfide isomerase-like testis expressed	0.0505408	0.104147	0.055364	0.0607159	0.106913	0.113794	0.0627501	0.119085
ENSMUSG00000090907	C030017D09Rik	RIKEN cDNA C030017D09 gene	0	0.0170609	0	0	0	0.0128335	0	0
ENSMUSG00000030963	Umod	uromodulin	0.0365449	0.0254337	0.00696665	0.0544252	0.0750362	0.113784	0.0544719	0.106847
ENSMUSG00000030960	Eef1akmt2	EEF1A lysine methyltransferase 2	0.309903	0.321814	0.551827	0.234568	0.401824	0.351035	0.267968	0.294647
ENSMUSG00000030966	Trim21	tripartite motif-containing 21	0.0115354	0	0.0446702	0.0102982	0	0	0.010485	0.0165962
ENSMUSG00000030967	Zranb1	zinc finger RAN-binding domain containing 1	12.6046	10.3254	11.4918	8.23797	6.38987	4.98363	4.49891	4.6088
ENSMUSG00000030965	Abraxas2	BRISC complex subunit	2.69945	2.12868	2.906	1.41162	7.89361	5.74107	4.23082	4.43047
ENSMUSG00000082394	Gm4596	predicted gene 4596	8.53297	7.36355	15.132	4.35163	6.64262	4.82921	3.82613	5.59684
ENSMUSG00000070699	Sars2	seryl-aminoacyl-tRNA synthetase 2	3.80541	4.31643	4.52073	4.87391	2.81694	3.45703	4.50913	4.26109
ENSMUSG00000048304	Slitrk3	SLIT and NTRK-like family member 3	0.0105798	0	0.0116757	0	0	0.00262978	0.0276329	0.00727103
ENSMUSG00000048307	Ankrd46	ankyrin repeat domain 46	0.509953	0.578758	0.495332	0.487613	0.407958	0.439309	0.450658	0.454458
ENSMUSG00000070697	Utp3	UTP3 small subunit processome component	26.0652	28.1747	25.7636	25.963	18.5588	19.6375	19.7321	22.9225
ENSMUSG00000070690	Albfm1	albumin superfamily member 1	2.51758	2.27797	1.81558	3.13072	2.2388	3.32277	2.66136	2.83256
ENSMUSG00000070691	Runx3	runt related transcription factor 3	0.40612	0	1.05945	0.0933542	0.243972	0	0.175296	0.490979
ENSMUSG00000070692	Rps12-ps10	ribosomal protein S12 pseudogene 10	0.0564662	0.0393142	0.123577	0.0347329	0.060495	0.0337126	0.0449878	0.055524
ENSMUSG00000004100	Ppan	peter pan homolog	46.5321	51.0001	53.1841	58.9145	37.9184	42.7973	59.5504	50.9822
ENSMUSG00000096436	Olfr1437	olfactory receptor 1437	0.00491672	0	0.0285602	0	0.0250739	0.055889	0.028062	0
ENSMUSG00000096437	Rps12-ps16	ribosomal protein S12 pseudogene 16	0.124368	0.106216	0.276145	0.0961777	0.0836678	0.122368	0.151695	0.0756595
ENSMUSG00000096432	Gm22132	predicted gene 22132	0.00708238	0.0143619	0.0139324	0.000237812	0.00741323	0.00121995	0.0100418	0.00248578
ENSMUSG00000096433	Zfp994	zinc finger protein 994	18.2685	16.7212	32.5297	12.343	20.0255	9.86023	9.50566	10.8056
ENSMUSG00000033703	Fcsk	fucose kinase	0.297498	0.381246	0.425734	0.325519	0.169081	0.197018	0.348285	0.298081
ENSMUSG00000033701	Acbd6	acyl-Coenzyme A binding domain containing 6	21.4658	13.9086	26.241	20.9026	13.6886	11.1785	17.8241	19.8239
ENSMUSG00000033707	Lrrc24	leucine rich repeat containing 24	9.73e-05	0	0.0169001	0	0.000821606	0	0.00554768	0
ENSMUSG00000033706	Smyd5	SET and MYND domain containing 5	3.91414	3.95554	2.9433	4.17273	3.53717	4.14342	4.88951	3.09657
ENSMUSG00000033705	Stard9	START domain containing 9	0.114419	0.0865006	0.217859	0.0720291	0.0565874	0.0489735	0.0703937	0.121969
ENSMUSG00000037469	Acp7	acid phosphatase 7 tartrate resistant	0.0204425	0.00372475	0.013809	0.0146284	0.0147306	0.024792	0.0282901	0.0205079
ENSMUSG00000037466	Tedc1	tubulin epsilon and delta complex 1	0.611538	0.639081	0.707266	0.85725	0.236135	0.425554	0.628363	0.711761
ENSMUSG00000037465	Klf10	Kruppel-like factor 10	0.531138	0.812898	0.830319	0.637969	0.282449	0.567908	0.364843	0.448901
ENSMUSG00000037463	Fbxo27	F-box protein 27	0.00516911	0.011329	0.0237621	0	0.0802311	0.111483	0.0969349	0.115754
ENSMUSG00000037461	Ints7	integrator complex subunit 7	0.279896	0.276891	0.311052	0.298894	0.255417	0.333229	0.427447	0.275444
ENSMUSG00000104138	Gm36949	predicted gene 36949	0.00488753	0.00816661	0.00882021	0	0.00305799	0.00314643	0.0037033	0.00320308
ENSMUSG00000104130	Gm36951	predicted gene 36951	0	0.00551382	0.0123738	0.00231415	0.00466237	0.00204528	0.00457453	0.00209905
ENSMUSG00000104133	4921511E07Rik	RIKEN cDNA 4921511E07 gene	0	0.0421971	0.00668711	0	0	0	0	0
ENSMUSG00000104132	Gm36952	predicted gene 36952	0	0.00629882	0.00991944	0	0.00924879	0	0.0030464	0.00199441
ENSMUSG00000104135	Gm36953	predicted gene 36953	0.0974563	0.0881347	0	0.0361424	0.0615582	0.12389	0.0395962	0.0153378
ENSMUSG00000104136	Gm36955	predicted gene 36955	0	0	0.0104007	0	0	0	0	0.0495417
ENSMUSG00000027923	Lce1b	late cornified envelope 1B	0	0	0	0	0	0	0	0.0196715
ENSMUSG00000031709	Tbc1d9	TBC1 domain family member 9	0.0904987	0.0472398	0.397044	0	0.0405984	0.0476213	0.0331028	0.0703038
ENSMUSG00000031708	Tecr	trans-23-enoyl-CoA reductase	13.7837	20.5338	21.2389	16.726	28.8182	23.7494	38.4068	20.2927
ENSMUSG00000031706	Rfx1	regulatory factor X 1 (influences HLA class II expression)	4.1801	3.22794	4.92427	3.89548	2.21038	3.46648	4.50326	3.64846
ENSMUSG00000031701	Dnaja2	DnaJ heat shock protein family (Hsp40) member A2	13.5945	17.9222	11.4469	10.8266	10.3103	14.8908	6.83707	11.1069
ENSMUSG00000031700	Gpt2	glutamic pyruvate transaminase (alanine aminotransferase) 2	6.82655	5.98492	6.13411	7.65533	3.61251	3.78259	5.54366	5.98893
ENSMUSG00000031703	Itfg1	integrin alpha FG-GAP repeat containing 1	4.14034	5.43052	4.16939	3.39535	4.94215	6.43063	2.42594	6.0736
ENSMUSG00000003458	Ncstn	nicastrin	4.28258	4.53588	3.52782	4.66051	4.1512	5.98829	5.63334	5.44611
ENSMUSG00000023008	Fmnl3	formin-like 3	37.2223	33.2323	24.4083	40.4508	14.6487	16.7065	21.6703	16.1526
ENSMUSG00000023004	Tuba1b	tubulin alpha 1B	12.639	13.1049	12.6476	16.6987	12.2381	14.971	17.7578	14.2589
ENSMUSG00000023007	Prpf40b	pre-mRNA processing factor 40B	0.470607	0.350389	0.480097	0.493495	0.084258	0.0974148	0.262644	0.0910241
ENSMUSG00000071561	Cstdc5	cystatin domain containing 5	0.274783	0	0.252981	0	0	0	0	0
ENSMUSG00000023000	Dhh	desert hedgehog	0.369043	0.102173	0.368652	0.223602	0.32594	0.13464	0.236969	0.230019
ENSMUSG00000003452	Bicd1	BICD cargo adaptor 1	0.069061	0.0243932	0.118242	0.0535777	0.0887106	0.00280582	0.0742278	0.0106902
ENSMUSG00000071562	Stfa1	stefin A1	0.185484	0.0757416	0	0	0.2424	0.130593	0.156463	0.0899751
ENSMUSG00000026032	Ndufb3	NADH:ubiquinone oxidoreductase subunit B3	6.3374	4.54996	7.80848	4.32121	7.90332	5.43036	6.97775	6.04461
ENSMUSG00000026031	Cflar	CASP8 and FADD-like apoptosis regulator	30.402	24.8373	22.3019	23.5127	36.0387	43.6287	22.6189	35.1677
ENSMUSG00000026037	Orc2	origin recognition complex subunit 2	8.95157	10.8455	10.6481	6.30722	8.30474	8.45657	6.64412	7.76102
ENSMUSG00000026036	Nif3l1	Ngg1 interacting factor 3-like 1 (S. pombe)	7.38906	6.61718	5.80849	6.27948	9.02848	6.60681	10.1028	6.46979
ENSMUSG00000026035	Ppil3	peptidylprolyl isomerase (cyclophilin)-like 3	5.51031	6.44072	5.75631	2.3542	7.80568	4.44455	2.81826	3.34875
ENSMUSG00000026034	Clk1	CDC-like kinase 1	16.8733	12.9359	18.3796	8.83902	22.0237	22.498	10.4134	14.5417
ENSMUSG00000026039	Sgo2a	shugoshin 2A	7.37562	8.49347	7.07875	5.13406	5.90718	8.36058	3.23396	5.29911
ENSMUSG00000082127	Gm13577	predicted gene 13577	1.3741	0.915184	1.9378	0.778004	0.998518	1.16409	0.788071	0.801507
ENSMUSG00000034285	Nipsnap1	nipsnap homolog 1	12.9147	16.8492	11.1017	13.7479	22.9459	21.3837	22.5495	15.798
ENSMUSG00000000957	Mmp14	matrix metallopeptidase 14 (membrane-inserted)	0.263453	0.0995644	0.488306	0.13229	0.054486	0.0492616	0.120348	0.191449
ENSMUSG00000087333	Gm13652	predicted gene 13652	0	0	0.00725468	0	0	0.00424737	0.0116246	0.00451097
ENSMUSG00000073633	Fbxo36	F-box protein 36	1.89853	1.77656	2.10785	1.43178	3.34978	2.89267	3.44645	2.88119
ENSMUSG00000073631	Gm10553	predicted gene 10553	14.4312	13.0989	18.4329	7.13998	16.1409	9.64562	9.32074	10.2421
ENSMUSG00000087335	4930526F13Rik	RIKEN cDNA 4930526F13 gene	0	0	0.00753114	0	0	0	0	0
ENSMUSG00000073639	Rab18	RAB18 member RAS oncogene family	87.6172	85.2552	104.681	46.6148	79.7801	73.0842	54.9568	62.8545
ENSMUSG00000082122	Gm11809	predicted gene 11809	0.0153937	0.0462241	0.0359586	0.0320756	0.230915	0.0401429	0.075628	0
ENSMUSG00000117891	Gm41764	predicted gene 41764	0.117641	0.022562	0.0326637	0.0203369	0.291392	0	0.012759	0.0172981
ENSMUSG00000049553	Polr1a	polymerase (RNA) I polypeptide A	11.2981	9.70204	7.83341	11.1332	7.70536	9.77368	9.14964	8.88134
ENSMUSG00000049551	Fzd9	frizzled class receptor 9	0.000966765	0.00126616	0.00399455	0.0117839	0.000212862	0.000399648	0.00282322	0.00220279
ENSMUSG00000049550	Clip1	CAP-GLY domain containing linker protein 1	51.0557	44.1561	39.6533	43.74	27.4818	26.3388	23.1261	27.2609
ENSMUSG00000049556	Lingo1	leucine rich repeat and Ig domain containing 1	4.3514	2.63591	5.42568	4.10549	2.01607	3.05748	3.66917	4.38858
ENSMUSG00000049555	Tmie	transmembrane inner ear	0.0376651	0.0288484	0.0149585	0.0124322	0.0163265	0.0240609	0.0207604	0.0345065
ENSMUSG00000069678	Pcgf1	polycomb group ring finger 1	958.445	1216.3	755.211	993.981	1010.99	693.403	1216.75	691.895
ENSMUSG00000069670	Nkain2	Na+/K+ transporting ATPase interacting 2	0.00457831	0	0.0672781	0.0791655	0	0.0257361	0.0257978	0.0178123
ENSMUSG00000069584	Gm10272	predicted gene 10272	0.0141193	0.00975547	0.0272979	0.05177	0.0278201	0.09209	0.0465038	0.0805389
ENSMUSG00000069582	Krtap10-4	keratin associated protein 10-4	0	0.00626285	0.0267457	0	0	0.00216837	0.000466573	0
ENSMUSG00000069583	Krtap12-1	keratin associated protein 12-1	0.0302697	0	0.0293476	0.00202235	0.674229	0.00218917	0.00200361	0
ENSMUSG00000069581	Tspear	thrombospondin type laminin G domain and EAR repeats	0.271159	0.10449	0.137891	0.25373	0.508702	0.947469	0.437165	0.596001
ENSMUSG00000069588	Gm11733	predicted gene 11733	0	0.00129427	0.000969097	0.00281236	0	0	0.00359897	0.000649558
ENSMUSG00000046269	Usp27x	ubiquitin specific peptidase 27 X chromosome	6.48241	4.88526	7.3552	3.31279	5.2312	2.96082	3.64968	4.03889
ENSMUSG00000030816	Rnf40	ring finger protein 40	12.3699	12.2657	12.9939	14.5896	11.1255	12.5512	14.7024	11.1878
ENSMUSG00000046262	C87977	expressed sequence C87977	67.2984	63.2507	72.4108	30.8893	92.7974	87.1582	40.8591	53.3851
ENSMUSG00000022353	Mtss1	MTSS I-BAR domain containing 1	157.349	148.213	239.799	177.344	137.996	152.237	191.072	157.892
ENSMUSG00000022350	Washc5	WASH complex subunit 5	3.92678	3.36868	2.42816	2.73181	3.15129	4.49092	2.25082	3.13356
ENSMUSG00000022351	Sqle	squalene epoxidase	0.948442	0.926923	0.782978	0.964973	0.531109	1.06497	0.694507	1.07077
ENSMUSG00000022354	Ndufb9	NADH:ubiquinone oxidoreductase subunit B9	50.356	68.8938	57.1908	44.6586	51.412	43.8979	49.2333	50.8697
ENSMUSG00000089377	Gm22135	predicted gene 22135	0	0	0.123077	0	0	0	0	0
ENSMUSG00000076038	Gm22774	predicted gene 22774	2.39488	1.98368	4.32649	2.4029	2.43246	2.49168	3.96978	3.42418
ENSMUSG00000022359	Wdyhv1	WDYHV motif containing 1	0.272661	0.27198	0.151404	0.207555	0.403966	0.543681	0.373815	0.571725
ENSMUSG00000105770	Mir664	microRNA 664	0	0	0.00144929	0	0	0	0	0
ENSMUSG00000105771	2900064K03Rik	RIKEN cDNA 2900064K03 gene	0	0	0.000687722	0	0	0.000817391	0	0.000392847
ENSMUSG00000105772	Gm42496	predicted gene 42496	0.153447	0.0437755	0	0.0415163	0.0640208	0.0763177	0.0146758	0.00378222
ENSMUSG00000105773	4930563F08Rik	RIKEN cDNA 4930563F08 gene	0	0	0	0	0	0.00874696	0.00279521	0.0208803
ENSMUSG00000105774	Gm43006	predicted gene 43006	0	0.00391119	0	0.00269245	0.0111932	0	0	0.0024006
ENSMUSG00000105775	Gm10290	predicted pseudogene 10290	0.0213135	0.0140745	0.0580525	0.00112138	0.0163552	0.00278855	0.0369691	0.0230973
ENSMUSG00000105776	Gm43292	predicted gene 43292	0	0	0.00817642	0	0	0	0.0224256	0.00445844
ENSMUSG00000105777	Gm43049	predicted gene 43049	0	2.10845	1.62231	0	2.44553	0	3.62159	1.53818
ENSMUSG00000105779	Gm6439	predicted gene 6439	0.860265	0.0971149	1.18844	0	0.186293	0.731849	0.482205	0.159918
ENSMUSG00000086946	Gm15527	predicted gene 15527	2.16673	1.6264	1.77225	1.78773	5.99494	5.02111	4.00388	3.7287
ENSMUSG00000039384	Dusp10	dual specificity phosphatase 10	3.93963	4.10977	3.46649	3.62317	3.77699	4.5268	3.71576	2.7241
ENSMUSG00000097706	E030037K01Rik	RIKEN cDNA E030037K01 gene	0.0740671	0.0767821	0.411533	0.140832	0.0743965	0.0725221	0.219849	0.178429
ENSMUSG00000008540	Mgst1	microsomal glutathione S-transferase 1	0.109973	0.0907385	0.119122	0.0599638	0.129011	0.100319	0.0740326	0.097894
ENSMUSG00000088028	Gm22141	predicted gene 22141	0	0.0139167	0.0257841	0	0	0	0	0
ENSMUSG00000034863	Ano8	anoctamin 8	0.0723068	0.0479937	0.182002	0.0400101	0.0507851	0.0208078	0.0648401	0.0763647
ENSMUSG00000088025	Rprl3	ribonuclease P RNA-like 3	0.113439	0.0958814	1.2311	0.00698714	0	0.00457714	0.151654	0.59427
ENSMUSG00000088027	Gm22144	predicted gene 22144	0	0.00271644	0	0	0	0	0	0
ENSMUSG00000034867	Ankrd27	ankyrin repeat domain 27 (VPS9 domain)	13.347	12.4109	10.3832	13.0377	11.8509	14.4539	10.6372	11.7112
ENSMUSG00000088022	Gm49799	predicted gene 49799	0.0234412	0	0	0	0	0	0	0.00267145
ENSMUSG00000037960	Card19	caspase recruitment domain family member 19	6.65407	6.67563	11.709	11.2155	7.81183	8.1704	11.8347	11.9843
ENSMUSG00000111049	Gm34184	predicted gene 34184	0	0.0555981	0	0	0	0	0	0
ENSMUSG00000104730	Gm42511	predicted gene 42511	0	0.0682585	0.00167938	0	0	0.0255617	0	0.0212685
ENSMUSG00000077637	Gm22771	predicted gene 22771	0.73255	0.212407	0.548138	0.138076	0.0522821	0.203874	0.272931	0.112704
ENSMUSG00000077635	Gm22150	predicted gene 22150	0.043157	0	0	0	0	0	0	0
ENSMUSG00000045795	Whamm	WAS protein homolog associated with actin golgi membranes and microtubules	33.5824	25.4511	28.7852	30.0324	15.706	15.1106	16.1165	16.5374
ENSMUSG00000045794	Lkaaear1	LKAAEAR motif containing 1 (IKAAEAR murine motif)	0	0	0	0	0	0.027473	0	0
ENSMUSG00000045790	Ccdc149	coiled-coil domain containing 149	0.467637	0.382782	0.250683	0.438512	0.135967	0.118685	0.218812	0.251306
ENSMUSG00000045792	Olfr578	olfactory receptor 578	0	0	0.00315	0	0.0337192	0	0	0
ENSMUSG00000111043	2210414F02Rik	RIKEN cDNA 2210414F02 gene	0.137028	0.0375748	0	0	0.0542858	0	0	0.170123
ENSMUSG00000048155	H2bfm	H2B histone family member M	0	0	0.000441535	0	0	0	0	0
ENSMUSG00000116118	Gm49511	predicted gene 49511	0.0166117	0	0	0	0	0	0.00585479	0
ENSMUSG00000104739	Gm3283	predicted gene 3283	0.194142	0	0.798758	0.074655	0	0.0123095	0.0776005	0.1485
ENSMUSG00000079685	Ulbp1	UL16 binding protein 1	0.830107	1.4063	1.5592	0.464385	0.872726	0.700648	0.343185	1.40398
ENSMUSG00000102200	Gm36957	predicted gene 36957	0.0519801	0.0460945	0.0989984	0.00971245	0.00201903	0.0319086	0.00703361	0.0779635
ENSMUSG00000102203	4930412E21Rik	RIKEN cDNA 4930412E21 gene	0	0	0	0	0	0.0392469	0	0
ENSMUSG00000102202	Gm33280	predicted gene 33280	0.0869506	0.15822	0.110006	0.138674	0.0302573	0.146718	0	0
ENSMUSG00000102205	9430092D12Rik	RIKEN cDNA 9430092D12 gene	0	0	0	0.000169078	0	0	0	0.000377889
ENSMUSG00000102204	Gm36958	predicted gene 36958	156.591	147.632	59.6783	71.2614	71.365	99.1867	40.1861	66.4872
ENSMUSG00000102207	Gm10344	predicted gene 10344	0.00712849	0.00676013	0	0.0062662	0	0	0	0.00530346
ENSMUSG00000102206	Pcdha11	protocadherin alpha 11	0.0762018	0.478191	0.0485968	7.96e-05	0.000512852	0.0159265	0.0239237	0.0574909
ENSMUSG00000116114	Gm35853	predicted gene 35853	10.5387	10.504	11.4352	10.8189	9.73483	9.91294	8.30034	8.79346
ENSMUSG00000089959	Gm16268	predicted gene 16268	0	0	0.0134142	0	0	0	0	0
ENSMUSG00000089958	Gm16165	predicted gene 16165	2.45117	2.41461	2.38302	1.68387	2.14524	2.14899	1.6922	1.82858
ENSMUSG00000089953	Rnf224	ring finger protein 224	0	0.00986762	0.00330195	0	0.00411015	0.00415306	0.00968407	0
ENSMUSG00000089952	4933413C19Rik	RIKEN cDNA 4933413C19 gene	0.00287385	0.0168375	0.00192261	0.00269454	0.00432181	0.00572661	0.0017548	0.00162056
ENSMUSG00000089951	Zfp968-ps	zinc finger protein 968 pseudogene	0.171989	0.222297	0.169032	0.0715112	0.532497	0.151348	0.187024	0.130783
ENSMUSG00000083407	Gm13176	predicted gene 13176	7.0117	4.6234	5.53017	3.97974	4.2543	3.98844	2.10513	4.06355
ENSMUSG00000089957	A830011K09Rik	RIKEN cDNA A830011K09 gene	0.0735079	0	0.122346	0.110953	0	0.145681	0.175316	0.091989
ENSMUSG00000089956	Gm16553	predicted gene 16553	1.87933	1.99313	1.46177	2.21341	2.23033	1.6246	2.45008	1.53047
ENSMUSG00000006241	Ccdc159	coiled-coil domain containing 159	0.00796547	0	0.0178385	0.00406871	0	0	0.0102713	0.0068261
ENSMUSG00000027401	Tgm3	transglutaminase 3 E polypeptide	0	0	0.0465789	0.0448931	0.106089	0.0636221	0.0187983	0.0518467
ENSMUSG00000042211	Fbxo38	F-box protein 38	48.7718	55.9335	31.63	50.1072	37.3525	49.2479	31.9072	36.6431
ENSMUSG00000042210	Abhd14a	abhydrolase domain containing 14A	1.22256	1.95604	2.1634	1.99474	2.48419	2.4669	3.6195	2.01942
ENSMUSG00000042213	Zfand4	zinc finger AN1-type domain 4	0.148348	0.146074	0.198427	0.0901021	0.129421	0.110349	0.113579	0.0943053
ENSMUSG00000042215	Bag2	BCL2-associated athanogene 2	0.00153707	0.0568304	0.0432988	0.0118525	0.00742779	0.018406	0.0086693	0.0396024
ENSMUSG00000042216	Sgsm1	small G protein signaling modulator 1	43.6198	45.8316	45.4354	59.0231	29.5155	38.8337	44.3736	48.8104
ENSMUSG00000042219	Olfr631	olfactory receptor 631	0	0.00196273	6.29e-05	0	0	0	0	0
ENSMUSG00000088548	Gm24960	predicted gene 24960	0	0	0	0.0116371	0	0	0	0
ENSMUSG00000039878	Slc39a5	solute carrier family 39 (metal ion transporter) member 5	0.545394	0.309768	0.495375	0.44887	0.15316	0.182698	0.35386	0.406386
ENSMUSG00000045248	Med26	mediator complex subunit 26	34.0499	32.8365	49.4671	41.8407	18.6811	22.6479	34.5862	32.2383
ENSMUSG00000114266	Gm10403	predicted gene 10403	0	0	0.000534306	0	0	0	0	0
ENSMUSG00000114267	Gm48600	predicted gene 48600	0.464294	0.232856	0.684119	0.320385	0.558262	0.49977	0.503447	0.456173
ENSMUSG00000114260	Gm19198	predicted gene 19198	0.00160545	0.00182808	0	0	0	0	0	0
ENSMUSG00000114261	Gm48243	predicted gene 48243	0	0	0	0	0	0	0	0.282663
ENSMUSG00000114263	Gm7201	predicted gene 7201	3.225	1.72331	6.0682	2.08529	1.79229	1.58229	2.64647	2.44298
ENSMUSG00000032425	Zfp949	zinc finger protein 949	0.868587	0.752814	0.666822	0.559527	1.07349	0.757376	0.915026	0.632702
ENSMUSG00000114268	Gm48841	predicted gene 48841	0.00339768	0.00718203	0.0457878	0.0138704	0.00685844	0.00699555	0.0209373	0.0130395
ENSMUSG00000032420	Nt5e	5' nucleotidase ecto	0.0283608	0.0104595	0.121973	0.00542048	0.00647997	0.00464382	0.0310938	0.0308943
ENSMUSG00000032423	Syncrip	synaptotagmin binding cytoplasmic RNA interacting protein	0.837391	0.42648	1.59811	0.254838	0.77877	0.539012	0.739431	0.903626
ENSMUSG00000032422	Snx14	sorting nexin 14	0.496094	0.415974	0.411976	0.300616	0.414198	0.548481	0.285333	0.477446
ENSMUSG00000084828	Gm12367	predicted gene 12367	1.87629	1.30777	2.03811	0.945318	2.05	1.67643	1.81741	1.50097
ENSMUSG00000039396	Neil3	nei like 3 (E. coli)	31.7407	26.6688	25.998	25.1129	28.1168	36.6129	17.2222	25.776
ENSMUSG00000084822	Myadml2os	myeloid-associated differentiation marker-like 2 opposite strand	0	0.00304165	0.0184019	0.00732808	0	0.00699251	0.0160429	0.0152054
ENSMUSG00000084823	Gm17216	predicted gene 17216	0.00271688	0.00928606	0.000367484	0.00242883	0.00657709	0.00271409	0.00466812	0.00805864
ENSMUSG00000084825	2410152P15Rik	RIKEN cDNA 2410152P15 gene	0.105913	0.136359	0.0625903	0.326825	0.14712	0.151856	0.0789467	0.232501
ENSMUSG00000105558	Gm5855	predicted gene 5855	2.43475	0.547818	3.12679	0.366044	0.444249	0.264366	0.411805	0.610223
ENSMUSG00000090270	Gm17226	predicted gene 17226	0.286951	0.16587	0.192147	0.217249	0.103262	0.173913	0.159263	0.225185
ENSMUSG00000083489	Gm11784	predicted gene 11784	0.608851	0.358138	0.206164	0.24084	0.764428	0.323792	0.132585	0.473677
ENSMUSG00000090272	Mndal	myeloid nuclear differentiation antigen like	0.0796252	0.0644959	0.720046	0.125614	0.0351463	0	0.11713	0.188771
ENSMUSG00000079577	Gm14692	predicted gene 14692	0.108135	0	0	0	0	0.193284	0.394395	0.129067
ENSMUSG00000079575	Rbpj-ps3	recombination signal binding protein for immunoglobulin kappa J region pseudogene 3	3.87596	2.16147	5.07108	2.54979	4.6687	4.69068	3.66256	5.22249
ENSMUSG00000031143	Ccdc22	coiled-coil domain containing 22	0.582797	0.805745	0.648146	0.849691	0.400064	0.626624	0.750179	0.586177
ENSMUSG00000092255	Gm20455	predicted gene 20455	0.269755	0.54593	0.686314	0.466555	0.15796	0.179263	0.471093	0.310658
ENSMUSG00000079578	Gm1140	predicted gene 1140	0.135752	0	0	0	0	0.282551	0.418184	0.123684
ENSMUSG00000029095	Ablim2	actin-binding LIM protein 2	7.10073	7.45212	9.03158	9.73742	4.94721	7.03509	8.65734	7.46738
ENSMUSG00000044117	Bmerb1	bMERB domain containing 1	0.199633	0.311752	0.259228	0.307526	0.393883	0.143109	0.357834	0.107645
ENSMUSG00000083483	Gm14044	predicted gene 14044	5.68243	3.21888	9.58512	2.64858	1.74952	1.97796	3.37997	2.69007
ENSMUSG00000090277	Gm8338	predicted gene 8338	0	0	0	0.00211614	0	0	0	0
ENSMUSG00000041548	Hspb8	heat shock protein 8	0.0725678	0.0519307	0.142279	0.0907017	0.017352	0.047961	0.0297271	0.019084
ENSMUSG00000114702	Gm40828	predicted gene 40828	0.000553433	0	0.0350959	0.0262733	0.00403077	0.00372251	0.0145898	0.00678504
ENSMUSG00000041544	Disp3	dispatched RND transporter family member 3	0.175073	0.103898	0.319122	0.129886	0.142441	0.231184	0.379152	0.177833
ENSMUSG00000058093	Zfp729b	zinc finger protein 729b	0.473253	0.327924	0.729865	0.188797	0.332021	0.25069	0.206525	0.217233
ENSMUSG00000041540	Sox5	SRY (sex determining region Y)-box 5	0.661148	0.813245	0.381631	0.774958	0.909146	1.57813	1.12135	1.11871
ENSMUSG00000050645	Defb19	defensin beta 19	0.276885	0.0875828	0.207547	0.197207	0.366853	0.200058	0.16669	0
ENSMUSG00000024598	Fbn2	fibrillin 2	1.03066	0.649296	1.1825	0.82858	0.934391	1.43265	1.33922	0.982639
ENSMUSG00000050641	BC048562	cDNA sequence BC048562	1.48821	1.33439	1.06084	0.783217	1.25201	0.85533	1.41604	1.16426
ENSMUSG00000050640	Tmem150c	transmembrane protein 150C	0.151461	0.188738	0.0254005	0.19622	0.0680872	0.0701506	0	0.158867
ENSMUSG00000024592	C330018D20Rik	RIKEN cDNA C330018D20 gene	5.19047	4.615	4.15037	2.51133	7.30255	5.61447	2.44648	4.27801
ENSMUSG00000024593	Megf10	multiple EGF-like-domains 10	0.00608112	0	0.00714435	0.00571272	0	0	0.00222294	0
ENSMUSG00000024590	Lmnb1	lamin B1	0.738425	0.632705	1.71836	1.07269	0.464521	0.348292	0.523888	0.744106
ENSMUSG00000000168	Dlat	dihydrolipoamide S-acetyltransferase (E2 component of pyruvate dehydrogenase complex)	22.0348	24.0684	29.3074	20.38	12.62	15.4985	15.3807	16.6202
ENSMUSG00000024594	Prrc1	proline-rich coiled-coil 1	1.1223	1.22431	1.02017	1.30335	1.51147	1.59225	1.63542	1.44103
ENSMUSG00000070960	Gm19680	predicted gene 19680	2.13979	2.98359	1.88563	3.52326	2.03835	2.70507	3.49992	3.39973
ENSMUSG00000105611	Gm42938	predicted gene 42938	0.15201	0.0260567	0.490033	0	0	0.280607	0.115676	0
ENSMUSG00000019179	Mdh2	malate dehydrogenase 2 NAD (mitochondrial)	29.8421	40.4937	29.4073	43.6047	37.8612	43.5998	50.1635	45.685
ENSMUSG00000032301	Psma4	proteasome subunit alpha 4	21.9519	21.5976	20.6463	15.802	41.3644	27.063	27.4074	23.0666
ENSMUSG00000104147	Gm37142	predicted gene 37142	0.000614923	0.000644508	0	0	0	0	0.000417683	0
ENSMUSG00000114709	Gm47920	predicted gene 47920	0.00137278	0	0.194842	0.00504111	0.00267538	0.00233889	0	0.0936878
ENSMUSG00000075091	Olfr1233	olfactory receptor 1233	0.00659059	0.00989703	0.00533947	0.00704114	0.00398829	0.00527904	0.00450653	0.00333566
ENSMUSG00000075090	Olfr1234	olfactory receptor 1234	0.000440755	0	0.000280165	0	0.00155448	0.00110102	0.000397827	0.000123042
ENSMUSG00000075093	Olfr1231	olfactory receptor 1231	0	0.0054018	0.0189885	0	0.00292544	0.0103254	0.00680015	0.00922491
ENSMUSG00000075092	Olfr1232	olfactory receptor 1232	0	0.000948524	0	0	0.000556799	0	0	0
ENSMUSG00000075095	Olfr1229	olfactory receptor 1229	0.000166377	8.95e-05	0.00164571	0	0	0.000369655	0	0.000823875
ENSMUSG00000075094	Olfr1230	olfactory receptor 1230	0	0.00351287	0.000190292	0	0	0.00029093	0	0.000542013
ENSMUSG00000075097	Olfr1226	olfactory receptor 1226	0	0.000610395	0.00586484	0.00344645	0.0014104	0	0.00125578	0.00251545
ENSMUSG00000075099	Olfr1224-ps1	olfactory receptor 1224 pseudogene 1	0.00349526	0.000515542	0.00168544	0.00200279	0	0.00238906	0.00365895	0
ENSMUSG00000057531	Dtnbp1	dystrobrevin binding protein 1	5.4486	4.82168	4.78768	5.30532	3.37634	4.05538	6.59257	5.05704
ENSMUSG00000096465	Olfr488	olfactory receptor 488	0	0	0.0220824	0.00653715	0	0	0.00296039	0.0126792
ENSMUSG00000032305	Fam219b	family with sequence similarity 219 member B	0.445958	0.451455	0.632545	0.615865	0.916876	0.889023	1.0137	0.996768
ENSMUSG00000041895	Wipi1	WD repeat domain phosphoinositide interacting 1	1.66783	1.71616	1.13907	1.47465	1.67246	2.25694	1.40063	2.10373
ENSMUSG00000092259	Vmn2r-ps68	vomeronasal 2 receptor pseudogene 68	0	0	0.00141265	0	0	0	0	0
ENSMUSG00000041890	Git2	GIT ArfGAP 2	10.43	11.1161	10.0116	13.0825	6.34238	11.3339	7.61101	10.9484
ENSMUSG00000041891	Lman1	lectin mannose-binding 1	41.792	37.0481	43.2563	39.0096	37.3056	41.9171	36.1508	42.9641
ENSMUSG00000083882	Gm11369	predicted gene 11369	0.00228776	0	0	0	0	0	0	0
ENSMUSG00000083880	Hspe1-ps6	heat shock protein 1 (chaperonin 10) pseudogene 6	0.120612	0.00397001	0.17309	0.0316123	0.0444132	0.112198	0.0220019	0
ENSMUSG00000083887	Gm11930	predicted gene 11930	0.0720152	0.0914924	0.191683	0.0246412	0.0941272	0.0726485	0.0630739	0.10711
ENSMUSG00000083886	Olfr409-ps1	olfactory receptor 409 pseudogene 1	0.0317926	0	0	0	0	0	0	0
ENSMUSG00000083885	Gm13213	predicted gene 13213	0.213655	0.323368	0.636584	0.228614	0.188761	0.402038	0.493258	0.313261
ENSMUSG00000047492	Inhbe	inhibin beta-E	0.0189257	0.00950829	0.0106224	0.0209533	0.0479835	0.00847545	0.0221895	0.0328283
ENSMUSG00000083888	Gm12441	predicted gene 12441	0.0235812	0	0.0154547	0.02405	0	0	0	0
ENSMUSG00000047495	Dlgap2	DLG associated protein 2	0.939936	0.92181	0.894437	1.00629	0.564269	0.780722	0.719619	0.877679
ENSMUSG00000047496	Rnf152	ring finger protein 152	0.193458	0.170928	0.241533	0.118743	0.15764	0.170198	0.131056	0.191255
ENSMUSG00000047497	Adamts12	a disintegrin-like and metallopeptidase (reprolysin type) with thrombospondin type 1 motif 12	0.562154	0.484308	0.649218	0.218434	0.828925	1.03562	0.733408	0.810048
ENSMUSG00000056728	Ctsll3	cathepsin L-like 3	0.126632	0	0	0.0193414	0.105063	0.0613426	0.0376405	0.0820436
ENSMUSG00000051118	Olfr77	olfactory receptor 77	5.35937	3.78934	10.9857	4.95135	5.77889	4.20428	7.45847	6.369
ENSMUSG00000045587	Lypd10	Ly6/PLAUR domain containing 10	0.34491	0	0.494818	0.32755	0.158511	0.179511	0.222978	0.27484
ENSMUSG00000051113	Fam71e1	family with sequence similarity 71 member E1	5.21489	5.26561	8.32775	8.10305	4.88812	4.83387	9.21215	6.51063
ENSMUSG00000051111	Sv2c	synaptic vesicle glycoprotein 2c	0.498511	0.628201	0.716111	0.411943	1.23781	0.646584	0.757268	0.889995
ENSMUSG00000056724	Nbeal2	neurobeachin-like 2	2.40236	1.87649	5.46545	2.75701	1.00273	1.72913	1.46751	2.12231
ENSMUSG00000014837	4931428F04Rik	RIKEN cDNA 4931428F04 gene	0.891719	0.981279	1.29633	1.4802	1.0536	1.15558	2.03173	0.860832
ENSMUSG00000000838	Fmr1	fragile X mental retardation 1	0.391254	0.286489	0.532622	0.165016	0.35863	0.313743	0.226043	0.445644
ENSMUSG00000105550	Gm35585	predicted gene 35585	0	0	0	0.236027	0.508527	0	0.186283	0
ENSMUSG00000066113	Adamtsl1	ADAMTS-like 1	241.045	247.782	243.339	297.818	159.343	208.992	218.424	204.978
ENSMUSG00000024266	Adad2	adenosine deaminase domain containing 2	0.232647	0.348887	0.311446	0.38747	0.0467715	0.0718048	0.139218	0.158237
ENSMUSG00000066116	Gm10154	predicted gene 10154	0.761658	0.420424	1.19097	0.589903	0.593554	0.46816	0.66064	0.573444
ENSMUSG00000082717	Gm13087	predicted gene 13087	0.00427847	0	0.0215035	0.0225586	0.00986969	0.00321852	0.00909417	0.0273426
ENSMUSG00000079604	Gm13219	predicted gene 13219	0.126379	0.0342728	0.0662473	0.0320826	0.120695	0.0381451	0.0277297	0.0544002
ENSMUSG00000057455	Rit2	Ras-like without CAAX 2	0.792057	0.739099	1.03338	0.488425	1.05598	0.967092	0.833337	0.9392
ENSMUSG00000057454	Lypd3	Ly6/Plaur domain containing 3	46.1171	61.6058	59.0571	56.9427	67.023	67.9031	92.6431	69.4397
ENSMUSG00000057457	Phex	phosphate regulating endopeptidase homolog X-linked	0.00158921	0.00186349	0.0143176	0.00170905	0.000792248	0.00531619	0.0136001	0.0100518
ENSMUSG00000024261	Syt4	synaptotagmin IV	0.0162874	0	0.0214787	0	0	0.057891	0	0.0171179
ENSMUSG00000085060	E330016L19Rik	RIKEN cDNA E330016L19 gene	96.4771	91.9137	118.949	116.393	72.1679	96.8893	70.3899	130.447
ENSMUSG00000085067	Gm15631	predicted gene 15631	3.33204	3.75749	4.38481	1.44608	9.64791	8.83386	4.7684	4.6235
ENSMUSG00000085066	Gm4989	predicted pseudogene 4989	0.000254279	0.0318368	0.0214993	0	0.0272979	0.0250595	0.000747463	0.016149
ENSMUSG00000082288	Gm14755	predicted gene 14755	0	0	0.00353045	0.00297453	0	0	0	0.00320571
ENSMUSG00000082289	Gm15596	predicted gene 15596	2.19554	1.30564	3.73173	0.937193	0.752041	0.464031	1.3633	1.21889
ENSMUSG00000082286	Pisd-ps1	phosphatidylserine decarboxylase pseudogene 1	6.85389	6.47232	8.2974	10.3059	7.90695	14.718	19.5346	10.974
ENSMUSG00000098820	Gm27284	predicted gene 27284	0	0	0.0287563	0	0	0.0807571	0.0091543	0
ENSMUSG00000082284	H3f3a-ps1	H3.3 histone A pseudogene 1	3.54615	3.77074	11.5548	1.10544	3.57862	2.45386	2.55927	4.09032
ENSMUSG00000098826	Mir7677	microRNA 7677	0	0	0.0286339	0	0	0	0	0
ENSMUSG00000080610	Snord110	small nucleolar RNA C/D box 110	0.0314863	0	0	0	0	0	0	0
ENSMUSG00000080616	Gm22152	predicted gene 22152	0.490551	0.14564	0.386935	0.180037	0.363851	0.21071	0.130309	0.314852
ENSMUSG00000080615	Snord99	small nucleolar RNA C/D box 99	2.41139	0.399769	5.8759	1.24132	1.25248	1.1328	0.0677248	0.340213
ENSMUSG00000105552	Gm19710	predicted gene 19710	0.0218793	0	0	0	0.0273691	0	0.0358819	0
ENSMUSG00000085397	Gm13524	predicted gene 13524	0	0	0.000163914	0	0	0.017589	0.000307206	0.00173537
ENSMUSG00000085396	Firre	functional intergenic repeating RNA element	0.257074	0.383918	0.813125	0.217517	0.470911	0.330111	0.213003	0.815048
ENSMUSG00000085391	Gm16150	predicted gene 16150	7.9674	7.13026	7.0565	6.84265	10.5361	7.0835	12.4349	8.41381
ENSMUSG00000085390	Gm13115	predicted gene 13115	0	0	0	0	0	0	0	0.0326996
ENSMUSG00000085393	---	---	0	0	0	0	0	0	0	0.00161261
ENSMUSG00000085399	Foxd2os	forkhead box D2 opposite strand	0.391959	0	0	0.187741	0.10906	0.0913524	0.342672	0.137341
ENSMUSG00000105454	Gm43830	predicted gene 43830	0	0.0978662	0.821168	0	0	0	0.668922	0
ENSMUSG00000082712	Olfr990-ps1	olfactory receptor 990 pseudogene 1	0.0362409	0.0429426	0.0810742	0.221683	0.218298	0.0578715	0.0975545	0.108756
ENSMUSG00000082751	Gm6620	predicted gene 6620	0	0	0	0	0	0.00623146	0	0.0535989
ENSMUSG00000082752	Gm14899	predicted gene 14899	0	0	0.00541374	0	0	0	0	0
ENSMUSG00000098790	Mir6942	microRNA 6942	0	0	0	0.0719775	0	0	0	0
ENSMUSG00000082754	Olfr1021-ps1	olfactory receptor 1021 pseudogene 1	0	0	0	0	0	0	0.0322687	0
ENSMUSG00000098795	Gm27403	predicted gene 27403	0.0016173	0	0.00154666	0	0	0	0	0
ENSMUSG00000082758	Gm13024	predicted gene 13024	0.0975404	0.137038	0.214386	0.0639578	0.386495	0.305968	0.261232	0.281922
ENSMUSG00000082759	Gm14826	predicted gene 14826	0.00274227	0	0	0	0	0	0	0
ENSMUSG00000098798	Gm27288	predicted gene 27288	0.0141207	0.0169338	0.00603672	0.0134452	0.0149469	0.0830111	0.0132	0.0149889
ENSMUSG00000065778	Gm22154	predicted gene 22154	0	0.46179	0.00619307	0.0102598	0	0.264603	0	0
ENSMUSG00000065770	Gm22155	predicted gene 22155	0	0	0.0747861	0	0	0	0	0
ENSMUSG00000065773	Rnu1b6	U1b6 small nuclear RNA	2.45571	1.58767	9.96344	0.799379	0.707517	1.0536	1.97598	5.84298
ENSMUSG00000089035	Gm22157	predicted gene 22157	0	0	0	0	0	0	0	0.247387
ENSMUSG00000089039	Gm22165	predicted gene 22165	0	0	0.0562041	0	0	0	0	0
ENSMUSG00000106068	Gm9497	predicted gene 9497	0.134588	0.0115844	0.288806	0.0301164	0.0154241	0.0899169	0.0312271	0.00382963
ENSMUSG00000057181	5730455P16Rik	RIKEN cDNA 5730455P16 gene	0.400817	0.464244	0.338998	0.211138	0.663305	0.450368	0.353153	0.343881
ENSMUSG00000106061	Gm43773	predicted gene 43773	0.00394859	0.000673929	0.0258161	0.00787069	0	0	0.00338774	0.00700938
ENSMUSG00000106060	Gm42488	predicted gene 42488	0.334565	0.479767	0.37757	0.370918	0.620645	0.516691	0.513774	0.386005
ENSMUSG00000106062	Gm43820	predicted gene 43820	0.234729	0.0421942	0.0564614	0.0649946	0.122872	0	0.0166319	0.0444186
ENSMUSG00000106064	Gm40263	predicted gene 40263	1.08417	0	0.973461	0	1.07725	0.979302	0	0.794604
ENSMUSG00000106067	Gm7902	predicted gene 7902	0.0418211	0.0402281	0.102945	0.0618454	0.0306279	0.155433	0.118738	0
ENSMUSG00000061469	Gm12569	predicted gene 12569	0.0330683	0	0	0	0	0	0	0.0601086
ENSMUSG00000094745	Olfr954	olfactory receptor 954	0.014664	0	0.00157623	0	0	0	0	0.0157486
ENSMUSG00000094747	Olfr1307	olfactory receptor 1307	0.0211167	0	0.064488	0.0195955	0.0169496	0	0.0056821	0.0411979
ENSMUSG00000061461	Smim20	small integral membrane protein 20	4.01587	6.1206	4.06346	3.86139	5.6869	4.4036	8.02415	4.6415
ENSMUSG00000061462	Obscn	obscurin cytoskeletal calmodulin and titin-interacting RhoGEF	24.8542	22.0625	28.4745	26.2278	7.37702	9.80477	16.1199	13.3492
ENSMUSG00000094748	Vmn1r255	vomeronasal 1 receptor 255	0	0	0	0	0.0133728	0	0	0
ENSMUSG00000093919	Gm20760	predicted gene 20760	0.361796	0.225202	0.267289	0.290639	0.343974	0.427008	0.243635	0.419544
ENSMUSG00000093915	Trav12n-3	T cell receptor alpha variable 12N-3	0	0	0	0.00420415	0	0	0.0195767	0
ENSMUSG00000093916	Gm379	predicted gene 379	0	0.00130984	0	0	0	0	0	0
ENSMUSG00000093917	Vmn1r254	vomeronasal 1 receptor 254	0	0.00243188	0	0	0.00455913	0	0	0
ENSMUSG00000093910	Zfp853	zinc finger protein 853	0.164632	0.0772309	0.220454	0.191884	0	0.037969	0.10866	0.0460004
ENSMUSG00000093912	Mir3470b	microRNA 3470b	0.00105324	0	0.000203987	0	0	0	0	0.000183357
ENSMUSG00000093913	Obox4-ps28	oocyte specific homeobox 4 pseudogene 28	0.091254	0.406709	0.131045	0.244969	0.369564	0.210052	0.934467	0.071218
ENSMUSG00000016528	Mapkapk2	MAP kinase-activated protein kinase 2	1.18322	0.62768	1.97204	0.910801	0.385713	0.319064	0.71196	1.14053
ENSMUSG00000016529	Il10	interleukin 10	0	0	0.0080531	0	0	0	0	0
ENSMUSG00000016526	Dyrk3	dual-specificity tyrosine-(Y)-phosphorylation regulated kinase 3	0.991821	0.840957	0.923221	1.10373	0.650597	0.606204	0.890457	0.984804
ENSMUSG00000016524	Il19	interleukin 19	0	0.0207621	0.0470111	0.0233007	0.0490707	0	0.0441646	0.0337632
ENSMUSG00000016520	Lnx2	ligand of numb-protein X 2	92.7011	91.3717	68.0345	86.1679	40.8795	72.7666	45.3105	63.765
ENSMUSG00000081221	Gm14760	predicted gene 14760	2.37896	2.184	3.28423	2.23238	1.90469	1.48091	2.56924	1.54079
ENSMUSG00000081220	Gm14542	predicted gene 14542	0	0	0.00747176	0	0	0	0.00938561	0
ENSMUSG00000081223	Gm12247	predicted gene 12247	0.280138	0.28244	0.289972	0.17853	0.0616469	0.125399	0.144791	0.203794
ENSMUSG00000081222	Gm15173	predicted gene 15173	0.00273113	0.00740301	0.0239436	0	0	0.0224656	0	0
ENSMUSG00000081225	Cyp2j12	cytochrome P450 family 2 subfamily j polypeptide 12	11.5281	10.3465	9.81265	8.36913	13.9723	12.5219	14.6056	11.4203
ENSMUSG00000081227	Gm13082	predicted gene 13082	1.25859	0.402588	1.42501	0.244195	0.55553	0.178901	0.384197	0.57024
ENSMUSG00000081226	Gm8802	predicted gene 8802	4.35678	2.40587	4.3231	3.71242	2.95236	2.50173	2.50723	3.85706
ENSMUSG00000081229	Lamr1-ps1	laminin receptor 1 (ribosomal protein SA) pseudogene 1	0	0	0.00978979	0	0	0.000897836	0	0
ENSMUSG00000081228	Gm16089	predicted gene 16089	1.32849	0.625417	2.48976	0.83436	0.814237	0.656354	0.686974	0.727155
ENSMUSG00000085931	Gm12648	predicted gene 12648	0	0	0	0	0.0574717	0	0.06944	0.125448
ENSMUSG00000085933	Tmem61	transmembrane protein 61	0.0155867	0.00206036	0.0235278	0.00439691	0.00516104	0	0	0.007493
ENSMUSG00000085937	Ccdc42os	coiled-coil domain containing 42 opposite strand	4.4689	3.40501	5.1749	2.89147	6.2775	5.49322	6.19165	5.18298
ENSMUSG00000085936	2610307P16Rik	RIKEN cDNA 2610307P16 gene	3.35	2.38352	4.84366	2.32258	6.13908	4.16105	4.42135	4.78676
ENSMUSG00000053600	Zfp472	zinc finger protein 472	12.9298	10.0774	14.8666	6.31515	10.5574	8.48083	6.375	9.91763
ENSMUSG00000085938	Gm14371	predicted gene 14371	0.00952957	0	0.0339789	0	0	0	0.0023195	0.0163267
ENSMUSG00000053603	4930442H23Rik	RIKEN cDNA 4930442H23 gene	0.00896033	0.00336399	0.00194056	0.0114571	0.00302387	0.00172683	0.00510127	0.00267864
ENSMUSG00000053604	Rpia	ribose 5-phosphate isomerase A	2.55405	2.28047	2.34013	1.72044	0.78332	0.918493	0.930952	0.977268
ENSMUSG00000091215	Pate1	prostate and testis expressed 1	0.11685	0.0629299	0.00351482	0.0981872	1.25725	0.183918	0.689866	0.113725
ENSMUSG00000083579	Gm15538	predicted gene 15538	0.0236076	0.0199059	0.0771795	0.00153534	0.00604597	0.0049176	0.0421324	0.00992846
ENSMUSG00000091216	Gm17208	predicted gene 17208	0.0702648	0.0542104	0.00721176	0	0	0	0.0373462	0
ENSMUSG00000091212	Krtap11-1	keratin associated protein 11-1	0.0008712	0	0.00807729	0.00567914	0	0	0	0
ENSMUSG00000083573	Gm7312	predicted gene 7312	0.829168	0.479829	2.3426	0.40504	0.275935	0.196951	0.403382	0.383677
ENSMUSG00000083572	Gm11849	predicted gene 11849	0	0	0.0857738	0	0	0	0	0
ENSMUSG00000083570	Gm14671	predicted gene 14671	6.7714	7.78276	6.99817	5.31898	14.3952	9.99229	7.62101	7.13813
ENSMUSG00000083576	Gm16411	predicted gene 16411	0.0110946	0.128481	0.361178	0.366146	0	0.0118043	0.00865215	0.0211484
ENSMUSG00000083574	Gm15709	predicted gene 15709	0	0.0418107	0	0.000471892	0	0	0	0
ENSMUSG00000102453	Ighv1-48	immunoglobulin heavy variable V1-48	0	0.0664098	0.085472	0	0.171067	0	0	0.0116164
ENSMUSG00000112107	Gm47560	predicted gene 47560	0	0	0.00175486	0	0.00350118	0	0	0.00097903
ENSMUSG00000046101	Mcmdc2	minichromosome maintenance domain containing 2	0.0191955	0	0	0	0	0	0	0
ENSMUSG00000105452	Gm5276	predicted gene 5276	0.00907427	0.0342101	0.0202195	0	0	0	0.0246781	0.00853474
ENSMUSG00000061947	Serpina10	serine (or cysteine) peptidase inhibitor clade A (alpha-1 antiproteinase antitrypsin) member 10	0	0	0	0	0	0	0	0.00932308
ENSMUSG00000110953	Olfr1088-ps1	olfactory receptor 1088 pseudogene 1	0	0	0	0	0	0	0	0.00515103
ENSMUSG00000036139	Hoxc9	homeobox C9	0.143201	0.0477657	0.332465	0.0967003	0.086308	0.124115	0.0657809	0.248347
ENSMUSG00000036138	Acaa1a	acetyl-Coenzyme A acyltransferase 1A	0.978939	0.63594	2.5307	0.938495	0.372776	0.384132	1.21447	1.15807
ENSMUSG00000099041	Gm28035	predicted gene 28035	0	0.981467	0	0	0	0	0	0
ENSMUSG00000099043	Mir7022	microRNA 7022	0	0	0.00599111	0	0	0	0	0.00530415
ENSMUSG00000110959	Gm47198	predicted gene 47198	0.0283928	0	0.0746719	0.152076	0.1182	0	0.0598038	0.14858
ENSMUSG00000106990	Gm42547	predicted gene 42547	0.0348667	0.0654635	0.0639453	0.0182797	0.0428227	0.0412133	0.0267684	0.024935
ENSMUSG00000088302	Zakit	sterile alpha motif and leucine zipper containing kinase AZK intronic transcript	0.0929242	0	0	0	0	0	0	0
ENSMUSG00000103999	Gm38026	predicted gene 38026	0.00712888	0.012989	0.0122234	0.0132427	0.00754529	0.00539166	0.0101283	0.00980085
ENSMUSG00000107000	Gm43481	predicted gene 43481	0.0104493	0.0219481	0.0519137	0.00689167	0.017003	0.00250814	0.00710259	0.0185633
ENSMUSG00000107005	9030607J07Rik	RIKEN cDNA 9030607J07 gene	0.0321856	0.048137	0.0278673	0	0.0010672	0	0.000420519	0
ENSMUSG00000107006	Gm43105	predicted gene 43105	0	0	0.0055489	0.00108396	0.00180004	0	0	0
ENSMUSG00000107008	Gm2762	predicted gene 2762	0.575465	0.649979	0.68756	0.507021	1.43172	0.75834	1.06021	0.756757
ENSMUSG00000078307	AI593442	expressed sequence AI593442	0.0405062	0.0161922	0.0342327	0	0.0170796	0.0117813	0.0183746	0.0218311
ENSMUSG00000078302	Foxd1	forkhead box D1	0.00705551	0.00435088	0.0190898	0.0125291	0.00871655	0.00695463	0.00321772	0.00597192
ENSMUSG00000078300	Gm2606	predicted pseudogene 2606	0.107487	0.103396	0.158396	0.0918486	0.124168	0.08276	0.158216	0.0875383
ENSMUSG00000100059	Gm29140	predicted gene 29140	0	0	0	0.0284053	0	0	0	0
ENSMUSG00000051934	Spats2	spermatogenesis associated serine-rich 2	130.675	124.906	121.722	109.196	118.214	126.746	89.384	100.912
ENSMUSG00000049038	Mterf2	mitochondrial transcription termination factor 2	0.10529	0.0406101	0.0328528	0.036932	0.637583	0.208614	0.217883	0.318801
ENSMUSG00000096638	Ighv2-9	immunoglobulin heavy variable 2-9	0	0	0	0.918245	0	0.86204	0	0
ENSMUSG00000032080	Apoa4	apolipoprotein A-IV	0.255691	0.829181	0.426604	0.723222	0.282377	0.220465	0.308375	0.270976
ENSMUSG00000096632	Igkv9-124	immunoglobulin kappa chain variable 9-124	1.14158	0.976229	3.20732	1.17459	3.07974	0.977342	1.92345	1.85093
ENSMUSG00000096633	Gm22170	predicted gene 22170	0.0778482	0.0716877	0.184267	0.0159737	0.0517004	0.0528819	0.0912551	0.100544
ENSMUSG00000096630	Vmn2r26	vomeronasal 2 receptor 26	7.13967	6.87828	9.30274	3.6407	11.4252	6.77964	8.5125	10.7429
ENSMUSG00000096631	Gm22171	predicted gene 22171	0	0	0.0142854	0	0.0012502	0	0	0
ENSMUSG00000052426	Gm9877	predicted gene 9877	0.00148446	0.00069396	0.00871918	0	0	0.000321605	0.0013824	0.00123732
ENSMUSG00000037669	Ldah	lipid droplet associated hydrolase	0.321978	0.311846	0.369333	0.289646	0.365717	0.309801	0.324835	0.299748
ENSMUSG00000064689	Gm25815	predicted gene 25815	0	0	0.094257	0	0	0	0	0
ENSMUSG00000097328	Tnfsf12	tumor necrosis factor (ligand) superfamily member 12	0.719471	0.690463	0.78971	0.880039	0.751318	0.937863	1.00296	0.909011
ENSMUSG00000037664	Cdkn1c	cyclin-dependent kinase inhibitor 1C (P57)	1.3468	0.926906	2.22082	1.76862	0.488084	0.365169	0.909833	1.48661
ENSMUSG00000097326	A330048O09Rik	RIKEN cDNA A330048O09 gene	0.0359504	0.0334118	0.0283163	0.0196465	0.019201	0	0.0302046	0
ENSMUSG00000097325	Gm16897	predicted gene 16897	0.446902	0.412207	0.619529	0.135328	0.413008	0	0.143642	0.137231
ENSMUSG00000097324	Carmn	cardiac mesoderm enhancer-associated non-coding RNA	0	0.0168876	0	0	0	0	0	0
ENSMUSG00000037660	Gdf7	growth differentiation factor 7	0.00451307	0.00351996	0.00691537	0.00063626	0.00730891	0.0018465	0.00233935	0
ENSMUSG00000037661	Gpr160	G protein-coupled receptor 160	0.379911	0.369742	0.517663	0.434829	0.523065	0.769242	0.324254	0.585473
ENSMUSG00000097321	1700028E10Rik	RIKEN cDNA 1700028E10 gene	0.138762	0.181495	0.234057	0.124841	0.241327	0.195204	0.268619	0.155929
ENSMUSG00000097320	Tmem147os	transmembrane protein 147 opposite strand	0.582841	1.0792	0.703145	0.753891	1.52697	1.21401	1.77673	0.9392
ENSMUSG00000092748	Gm22175	predicted gene 22175	0.0183971	0	0.0866165	0.0291236	0.0782152	0.0616368	0	0
ENSMUSG00000015476	Prrt1	proline-rich transmembrane protein 1	0.0389003	0.0409441	0	0.0228653	0	0.00756508	0	0.030505
ENSMUSG00000092743	Gm22177	predicted gene 22177	0	0	0.0249693	0	0	0	0	0.0488309
ENSMUSG00000092741	Mir3074-1	microRNA 3074-1	0	0	0	0	0	0	0	7.69e-05
ENSMUSG00000092746	Rn7s6	7S RNA 6	213.966	44.5061	633.107	38.1613	23.0834	19.6691	54.1706	140.934
ENSMUSG00000092745	Mir5122	microRNA 5122	0.0022195	0.00188582	0.00433776	0.00586819	0.00159435	0.00101264	0.00276909	0.00480202
ENSMUSG00000111339	AC139579.1	post-GPI attachment to proteins 2	0	0	0	0	0.00298358	0	0.00391796	0.172072
ENSMUSG00000111338	Olfr29-ps1	olfactory receptor 29 pseudogene 1	0.00199274	0.000665837	0.00479593	0.0171719	0	0.000575257	0.00121408	0.00890219
ENSMUSG00000096988	A930029G22Rik	RIKEN cDNA A930029G22 gene	0.0864562	0.0925163	0.0516199	0.128939	0.0937288	0.0771503	0.117868	0.104077
ENSMUSG00000111330	Gm19790	predicted gene 19790	0.0235713	0	0.108178	0.00937314	0	0	0.00134071	0.00400332
ENSMUSG00000111333	Gm48670	predicted gene 48670	0	0	0	0.000329649	0	0.00619565	0	0
ENSMUSG00000096981	Gm16845	predicted gene 16845	2.14158	1.8396	1.98758	0.501584	1.12608	1.41846	2.42158	1.8432
ENSMUSG00000096982	Redrum	Redrum erythroid developmental long intergenic non-protein coding transcript	0.951532	1.21439	0.455696	0.826773	0.566122	0.566614	0.661725	0.507962
ENSMUSG00000111336	Aldoa-ps4	aldolase A pseudogene 4	0.218386	0.0501008	0.451551	0.113041	0.0458763	0.0646912	0.0552969	0.196992
ENSMUSG00000039716	Dock3	dedicator of cyto-kinesis 3	6.87512	6.17303	5.33929	5.23422	5.15556	6.04638	4.12691	4.78439
ENSMUSG00000039717	Ralyl	RALY RNA binding protein-like	1.50253	1.39148	1.45934	1.42468	3.18654	2.31417	1.75295	2.1828
ENSMUSG00000039714	Cplx3	complexin 3	0.00601614	0.0214649	0.0187962	0.00589979	0	0.00874425	0.0158487	0.00467814
ENSMUSG00000039715	Wdr34	WD repeat domain 34	0.142527	0.139938	0.195333	0.164592	0.0231288	0.0379032	0.0847572	0.103407
ENSMUSG00000039713	Plekhg5	pleckstrin homology domain containing family G (with RhoGef domain) member 5	3.5649	3.93584	4.63865	4.10691	1.88475	1.84713	3.12526	2.96652
ENSMUSG00000090674	Gm17082	predicted gene 17082	0.205075	0.0658588	0.212931	0.10007	0.114975	0.0989541	0.0947003	0.177078
ENSMUSG00000090675	Olfr111	olfactory receptor 111	3.27675	1.97268	2.16258	1.83354	3.3798	1.98018	1.73297	2.25487
ENSMUSG00000101093	Eef1a1-ps2	eukaryotic translation elongation factor 1 alpha 1 pseudogene 2	0	0	0.0247378	0	0	0	0	0
ENSMUSG00000101097	Gm6679	predicted gene 6679	0	0	0.0393623	0	0	0	0	0
ENSMUSG00000113799	Gm47487	predicted gene 47487	0.732922	0.92091	0.729792	0.42272	0.517006	0.515318	0.578574	0.917409
ENSMUSG00000113798	Gm47385	predicted gene 47385	9.67468	4.51391	18.8521	13.4943	12.3463	8.29637	9.40447	23.6546
ENSMUSG00000094571	Gm23551	predicted gene 23551	0	0	0	0	0	0	0.057824	0
ENSMUSG00000113790	Gm17872	predicted gene 17872	0.0192218	0	0	0	0	0	0	0
ENSMUSG00000113793	Gm48553	predicted gene 48553	0.0715723	0.0289864	0.123927	0.122853	0.149768	0.136893	0.133886	0.105484
ENSMUSG00000113792	Gm10933	predicted gene 10933	0.00962429	0	0.078349	0	0	0	0	0
ENSMUSG00000113795	Gm48119	predicted gene 48119	0	0	0.00158085	0	0	0	0	0
ENSMUSG00000113794	Gm36607	predicted gene 36607	0	0.0805606	0.0638829	0.0125135	0.021017	0.0232022	0.0178583	0.00902024
ENSMUSG00000113797	Gm48043	predicted gene 48043	0	0	0	0	0	0.00663667	0	0
ENSMUSG00000113796	Gm36426	predicted gene 36426	3.05745	4.9055	3.7322	4.95822	11.0641	4.01654	5.18027	5.89304
ENSMUSG00000115829	Gm48960	predicted gene 48960	0.538122	1.05223	1.23197	0.552796	0.906676	0.819123	0.951313	1.16328
ENSMUSG00000015766	Eps8	epidermal growth factor receptor pathway substrate 8	38.8546	45.5769	35.5611	43.7127	60.7072	48.0068	46.8207	47.6542
ENSMUSG00000067049	Unc93a	unc-93 homolog A	0.00838875	0.0181958	0.0111541	0.00518149	0.118355	0	0.00329278	0.00705595
ENSMUSG00000023249	Parp3	poly (ADP-ribose) polymerase family member 3	0.282326	0	0.400048	0.0656735	0.146251	0	0.146455	0.278215
ENSMUSG00000019433	Gipc1	GIPC PDZ domain containing family member 1	1.11769	0.8098	1.50894	1.72579	0.526829	0.668309	0.955729	1.08346
ENSMUSG00000115793	Gm48961	predicted gene 48961	0.0210875	0	0.0159134	0	0	0	0.0801324	0
ENSMUSG00000115792	Vmn1r16	vomeronasal 1 receptor 16	0	0	0	0.001346	0	0	0	0.000262212
ENSMUSG00000115791	Vmn1r217	vomeronasal 1 receptor 217	0.00154792	0	0.000884528	0	0	0	0	0
ENSMUSG00000115790	9530086P17Rik	RIKEN cDNA 9530086P17 gene	0	0	0	0	0	0.00011212	0	0
ENSMUSG00000115797	Gm48981	predicted gene 48981	0	0	0.0112355	0	0	0	0	0
ENSMUSG00000115794	Gm49101	predicted gene 49101	0.0132319	0	0.018533	0.0323829	0	0.0262186	0	0
ENSMUSG00000115799	Vmn1r19	vomeronasal 1 receptor 19	0	0	0.0315791	0	0	0	0	0
ENSMUSG00000115798	AC140267.1	novel protein	0.00051649	0.000601406	0.000202893	0.000478707	0.00554225	0.000530186	0.000522818	0.00352919
ENSMUSG00000073207	Ccdc160	coiled-coil domain containing 160	0	0	0	0.0323769	0	0	0	0
ENSMUSG00000056043	Rgs9bp	regulator of G-protein signalling 9 binding protein	0.00380418	0.00315763	0.0076459	0.00324646	0.00146434	0.00193689	0.00134987	0.00333163
ENSMUSG00000112448	Gm48182	predicted gene 48182	0	0.00049957	0.00502511	0.000313813	0	0.000782486	9.75e-05	0.000365185
ENSMUSG00000112449	Srp54b	signal recognition particle 54B	217.706	234.052	178.997	169.208	158.513	211.366	107.081	175.81
ENSMUSG00000112446	Gm47949	predicted gene 47949	0.16121	0	0.241092	0.0205943	0.0481479	0.10861	0.295136	0.0700643
ENSMUSG00000112447	Gm47935	predicted gene 47935	0	0	0.00763125	0	0.00131358	0	0.00628031	0.00628879
ENSMUSG00000112442	Gm47992	predicted gene 47992	0.069204	0.0147888	0.0466786	0	0.167992	0.0161052	0	0.000913929
ENSMUSG00000112443	Gm19007	predicted gene 19007	0.00192078	0	0.00474284	0	0	0	0	0
ENSMUSG00000112441	Gm48898	predicted gene 48898	0.012539	0	0.000118293	0.000677496	0	0	0	0
ENSMUSG00000031543	Ank1	ankyrin 1 erythroid	0.320439	0.312243	0.251123	0.350681	0.208635	0.215587	0.234828	0.202672
ENSMUSG00000050323	Ndufaf6	NADH:ubiquinone oxidoreductase complex assembly factor 6	92.4196	55.8826	86.4781	71.5238	68.1196	55.268	77.613	77.4841
ENSMUSG00000000440	Pparg	peroxisome proliferator activated receptor gamma	4.6912	3.46062	2.79411	4.41805	3.05797	3.88532	1.96907	3.19114
ENSMUSG00000031540	Kat6a	K(lysine) acetyltransferase 6A	2.87804	2.18822	2.16965	2.07278	2.65228	2.74182	2.31822	2.18498
ENSMUSG00000055134	9130017K11Rik	RIKEN cDNA 9130017K11 gene	0.676558	0.785398	0.877433	0.63864	0.855579	0.860467	1.07878	1.01545
ENSMUSG00000031546	Gins4	GINS complex subunit 4 (Sld5 homolog)	46.147	62.9697	37.3591	54.6693	61.3687	58.2526	54.0868	57.0571
ENSMUSG00000031545	Gpat4	glycerol-3-phosphate acyltransferase 4	20.9341	18.8349	14.4658	20.1402	11.01	12.2162	14.599	14.9797
ENSMUSG00000055137	Sugct	succinyl-CoA glutarate-CoA transferase	5.68118	5.0292	6.67507	4.15753	3.79502	2.96131	2.45255	2.84537
ENSMUSG00000055138	Gm4861	predicted gene 4861	0.0740703	0.12963	0	0.0275965	0.152377	0.250672	0.191833	0.0947679
ENSMUSG00000031549	Ido2	indoleamine 23-dioxygenase 2	1.02963	1.26548	0.652659	1.02222	0.56511	0.789988	0.79391	0.652237
ENSMUSG00000031548	Sfrp1	secreted frizzled-related protein 1	0.289777	0.107186	0.295406	0.146908	0.139017	0.163238	0.118327	0.138099
ENSMUSG00000097589	Dleu2	deleted in lymphocytic leukemia 2	1.00212	0.795282	2.22325	0.643174	0.881211	0.755779	0.726189	0.680892
ENSMUSG00000106843	Gm42458	predicted gene 42458	0	0	0	0	0.00103743	0	0	0
ENSMUSG00000106841	Gm42656	predicted gene 42656	0.433577	0.583858	0.56227	0.459076	0.345787	0.262283	0.289337	0.457127
ENSMUSG00000097587	4930578M01Rik	RIKEN cDNA 4930578M01 gene	0.0137224	0.0123722	0.00669229	0.00583086	0.0127373	0.00725086	0.00500867	0
ENSMUSG00000106846	Gm42786	predicted gene 42786	0.00402673	0.00222667	0.00488403	0	0	0.00218276	0	0
ENSMUSG00000097585	E230029C05Rik	RIKEN cDNA E230029C05 gene	0.326213	0.0943352	0.695885	0.530545	0.520294	0.202486	0.752225	0.940511
ENSMUSG00000097584	1700125G22Rik	RIKEN cDNA 1700125G22 gene	0.182205	0.14655	0.166188	0.138836	0.209003	0.181636	0.192821	0.0911778
ENSMUSG00000062175	Tgif2	TGFB-induced factor homeobox 2	12.8568	18.3412	12.3665	17.3448	10.3882	14.4196	11.3969	14.0356
ENSMUSG00000091989	Ndufab1-ps	NADH:ubiquinone oxidoreductase subunit AB1b	34.3659	30.8517	22.6155	23.6258	28.1548	27.1508	20.282	33.2672
ENSMUSG00000025979	Mob4	MOB family member 4 phocein	24.3445	25.884	24.8596	11.5498	57.0978	28.0347	13.6165	20.6531
ENSMUSG00000025978	Rftn2	raftlin family member 2	1.00441	1.56249	1.01473	1.80429	1.88614	2.0007	2.30694	1.59309
ENSMUSG00000025977	Boll	boule homolog RNA binding protein	0.029578	0.004814	0	0	0.0274894	0.00934121	0.0174613	0.00880622
ENSMUSG00000030209	Grin2b	glutamate receptor ionotropic NMDA2B (epsilon 2)	0.182852	0.181551	0.197097	0.104354	0.235639	0.164749	0.265179	0.226742
ENSMUSG00000091983	Olfr457	olfactory receptor 457	0.0149565	0	0.0371246	0	0.00895612	0.052648	0.0198579	0.0107403
ENSMUSG00000116801	Gm38551	predicted gene 38551	0.00955953	0	0	0	0	0	0	0
ENSMUSG00000056445	Hoxaas2	Hoxa cluster antisense RNA 2	0.0231058	0.0748596	0.0567534	0.00861348	0.0168526	0.0104744	0.00794159	0.0081884
ENSMUSG00000021087	Rtn1	reticulon 1	0.18539	0.0898886	0.178079	0.193436	0.169378	0.307486	0.26488	0.202615
ENSMUSG00000021086	Ccdc175	coiled-coil domain containing 175	0.557491	0.477242	0.426571	0.416731	0.84346	0.719427	0.44234	0.503677
ENSMUSG00000021081	Serpina1f	serine (or cysteine) peptidase inhibitor clade A member 1F	0	0	0.00519373	0	0	0	0	0.0019007
ENSMUSG00000022191	Drosha	drosha ribonuclease type III	36.3004	25.7677	31.3041	31.317	27.7719	28.1038	28.4309	29.5969
ENSMUSG00000090584	Gm17169	predicted gene 17169	0	0	0.00409833	0	0	0	0	0
ENSMUSG00000090585	4933406F09Rik	RIKEN cDNA 4933406F09 gene	0	0	0	0.000490203	0	0	0	0
ENSMUSG00000022194	Pabpn1	poly(A) binding protein nuclear 1	6.91315	4.24725	6.75309	4.9837	3.91007	3.17944	3.8246	3.89563
ENSMUSG00000022195	6030458C11Rik	RIKEN cDNA 6030458C11 gene	7.73964	8.27396	10.4438	8.96925	7.87565	9.60523	9.28682	8.62175
ENSMUSG00000022197	Pdzd2	PDZ domain containing 2	28.8868	29.1737	27.9612	28.719	19.0043	22.2207	22.6673	23.2309
ENSMUSG00000022199	Slc22a17	solute carrier family 22 (organic cation transporter) member 17	0.0634178	0.014997	0.208969	0.0705469	0	0.0246054	0.0454557	0.103249
ENSMUSG00000093167	Mir5131	microRNA 5131	0.000211079	0.000212124	0.000942539	0.00028318	0.000122258	0.00018809	0.000461865	0.000474404
ENSMUSG00000090588	Gm9573	predicted gene 9573	0	0	0.0325645	0	0.0869188	0	0	0.00566391
ENSMUSG00000105576	Gm42164	predicted gene 42164	0	0	0	0	0	0.00774318	0	0
ENSMUSG00000105577	Gm34599	predicted gene 34599	0.00812715	0	0.0456598	0.00602102	0	0.0127795	0	0.00318637
ENSMUSG00000105574	Gm43648	predicted gene 43648	0.0973996	0	0.140726	0	0	0	0.00375235	0.0844838
ENSMUSG00000105572	Gm43300	predicted gene 43300	0.0277328	0.021235	0.0718514	0.0373064	0.0116647	0.00218732	0.0430569	0.0131785
ENSMUSG00000105570	Gm42682	predicted gene 42682	0	0	0	0.000872856	0	0	0	0
ENSMUSG00000105571	Gm43662	predicted gene 43662	0.000887057	0.00073588	0.00192418	0.000623608	0	0	0	0.00366717
ENSMUSG00000116808	Gm20164	predicted gene 20164	0.00240571	0	0.00327765	0	0.00156985	0.00219202	0	0
ENSMUSG00000105578	Gm43663	predicted gene 43663	0.0102115	0.0154446	0.00607383	0.00693343	0.00762655	0.0147381	0.00268924	0.0242659
ENSMUSG00000105579	Gm43251	predicted gene 43251	0.893977	0	0	0.581744	1.44347	1.13922	1.08095	1.3129
ENSMUSG00000103938	Gm36960	predicted gene 36960	0	0.0153288	0.0503619	0.00441013	0.0233362	0.0063183	0	0
ENSMUSG00000110171	Olfr484	olfactory receptor 484	0	0	0.0607269	0	0.00250225	0	0	0.0174998
ENSMUSG00000110172	Gm39147	predicted gene 39147	1.0688	1.91509	1.436	1.44339	1.02753	0.845461	2.08503	0.908123
ENSMUSG00000110173	Gm6929	predicted gene 6929	0.245919	0.180628	0.219779	0.114785	0.160255	0.121949	0.138685	0.00588677
ENSMUSG00000110174	Gm45499	predicted gene 45499	0	0	0.00530682	0	0	0	0	0
ENSMUSG00000110177	Gm6524	predicted gene 6524	0.0428436	0.0947411	0.121507	0.0221288	0.0344898	0.0228672	0.0221428	0.00792059
ENSMUSG00000097738	4930445N18Rik	RIKEN cDNA 4930445N18 gene	0	0	0.00131307	0	0	0.00660274	0	0
ENSMUSG00000103933	Gm36964	predicted gene 36964	0.760486	0.78721	0.994931	0.622255	0.395468	0.474351	0.726739	0.523503
ENSMUSG00000103934	Ighv5-3	immunoglobulin heavy variable V5-3	0.0335992	0.0103457	0.0462689	0.0346722	0.0142981	0	0	0.0163531
ENSMUSG00000103935	AY702102	cDNA sequence AY702102	0	0	0	0	0.00485574	0	0	0
ENSMUSG00000103936	Gm36965	predicted gene 36965	0	0	0.00388368	0	0	0	0	0
ENSMUSG00000118362	Gm19466	predicted gene 19466	18.6124	13.2378	10.9951	17.6328	13.5154	12.8529	9.97981	13.2834
ENSMUSG00000065601	Mir146	microRNA 146	0.600372	0.246274	0.918545	0.419642	0.847268	0.705252	0.723278	0.960544
ENSMUSG00000059142	Zfp945	zinc finger protein 945	0.00343847	0.00663068	0.0128374	0.00709861	0.0193819	0.00880648	0.016097	0.0115038
ENSMUSG00000029678	Hyal5	hyaluronoglucosaminidase 5	0.0547227	0.102014	0.0857671	0.0465937	0.0398487	0.086239	0.0344536	0.105145
ENSMUSG00000029679	Hyal6	hyaluronoglucosaminidase 6	0	0.0408168	0.00650167	0	0.0294777	0.0423142	0	0.0259243
ENSMUSG00000052688	Rab7b	RAB7B member RAS oncogene family	0.0110008	0.00896537	0.0168796	0.0140608	0.0158764	0.0224351	0.021836	0.0192647
ENSMUSG00000029670	Ing3	inhibitor of growth family member 3	12.1165	11.0887	7.84914	8.76579	9.36682	10.4758	6.56133	7.95865
ENSMUSG00000029671	Wnt16	wingless-type MMTV integration site family member 16	0.0321688	0.00410957	0.00985235	0	0.00956923	0	0	0
ENSMUSG00000029672	Fam3c	family with sequence similarity 3 member C	2.18946	2.05606	1.62825	2.06398	2.09561	2.15707	1.96961	3.05799
ENSMUSG00000029673	Auts2	autism susceptibility candidate 2	13.0477	11.9559	15.4845	13.133	11.1947	12.2019	13.4982	11.881
ENSMUSG00000029674	Limk1	LIM-domain containing protein kinase	0.791884	0.644765	0.865645	0.778135	0.476351	0.487702	0.677254	0.555305
ENSMUSG00000029675	Eln	elastin	0.0702694	0.0944899	0.0948641	0.108862	0.0297189	0.0573279	0.109372	0.115604
ENSMUSG00000029676	Pot1a	protection of telomeres 1A	4.6865	3.21179	3.00418	3.34014	3.58744	4.86093	2.81018	3.46093
ENSMUSG00000038148	Cldn16	claudin 16	0.110348	0.0450074	0.107589	0.0186708	0.335128	0.254684	0.280639	0.165127
ENSMUSG00000038145	Snrk	SNF related kinase	0.818997	0.780735	0.999508	0.58763	0.492303	0.713742	0.68365	0.875513
ENSMUSG00000038146	Notch3	notch 3	0.0343556	0.00792398	0.054416	0	0	0.0184654	0.00513142	0.0183862
ENSMUSG00000038147	Cd84	CD84 antigen	0.0768517	0.0745711	0.357838	0.0543169	0.153726	0.0610737	0.100288	0.151999
ENSMUSG00000038141	Tmem181a	transmembrane protein 181A	2.52697	4.4427	2.2073	3.61227	2.5809	2.90104	2.66442	2.79993
ENSMUSG00000038143	Stox2	storkhead box 2	0.744329	0.499738	0.565529	0.463292	0.451068	0.486713	0.766155	0.377537
ENSMUSG00000072847	A530017D24Rik	RIKEN cDNA A530017D24 gene	0	0	0.057094	0	0.0569592	0	0	0
ENSMUSG00000072845	Tmprss11a	transmembrane protease serine 11a	7.35823	5.98551	8.94214	5.50028	5.50742	5.52383	4.8266	5.83251
ENSMUSG00000072844	G530011O06Rik	RIKEN cDNA G530011O06 gene	0	0.00362934	0.01671	0	0	0.00548712	0	0
ENSMUSG00000072849	Serpina1e	serine (or cysteine) peptidase inhibitor clade A member 1E	0.851835	0.43602	1.59467	0.375043	0.386353	0.466595	0.457067	0.846297
ENSMUSG00000111010	Gm20734	predicted gene 20734	0	0	0.00149702	0	0	0	0	0
ENSMUSG00000028109	Hormad1	HORMA domain containing 1	0.0757009	0.275258	0.433345	0.177929	0.336663	0.237931	0.175815	0.169737
ENSMUSG00000028108	Ecm1	extracellular matrix protein 1	0.302993	0.228668	0.792996	0.248468	0.276846	0.20388	0.285278	0.38786
ENSMUSG00000025359	Pmel	premelanosome protein	0.761255	0.261954	0.458839	0.429023	0.298429	0.43649	0.244684	0.436607
ENSMUSG00000025358	Cdk2	cyclin-dependent kinase 2	2.44977	4.75641	2.74432	4.93481	1.40043	2.33799	1.88238	2.67042
ENSMUSG00000028101	Pias3	protein inhibitor of activated STAT 3	0.513514	0.770816	0.840959	0.843272	0.694171	0.75594	1.04967	0.843708
ENSMUSG00000028100	Nudt17	nudix (nucleoside diphosphate linked moiety X)-type motif 17	0.331178	0.512258	0.540245	0.432386	0.0835035	0.215565	0.63252	0.343575
ENSMUSG00000025351	Cd63	CD63 antigen	0.234221	0.105556	0.644023	0.207874	0.338571	0.123138	0.200766	0.21281
ENSMUSG00000028102	Pex11b	peroxisomal biogenesis factor 11 beta	44.6288	56.2183	38.9404	44.5041	48.4586	47.5011	53.3233	43.2391
ENSMUSG00000025357	Dgka	diacylglycerol kinase alpha	0.0981349	0.0746546	0.240813	0.157216	0.0624417	0.075243	0.0846702	0.170481
ENSMUSG00000028104	Polr3gl	polymerase (RNA) III (DNA directed) polypeptide G like	0.608958	0.684065	0.638073	0.853174	0.364785	0.427053	0.377709	0.459896
ENSMUSG00000028107	Tars2	threonyl-tRNA synthetase 2 mitochondrial (putative)	4.67935	4.52839	4.4434	6.36558	3.16853	4.47743	5.7008	4.32132
ENSMUSG00000025354	Dnajc14	DnaJ heat shock protein family (Hsp40) member C14	36.9658	34.7345	23.9297	37.6365	30.1049	31.7154	25.7807	25.3126
ENSMUSG00000109090	Gm45088	predicted gene 45088	0.0103455	0	0.0047963	0	0.00191397	0	0	0.000504075
ENSMUSG00000109093	Gm19950	predicted gene 19950	0.00268942	0	0.00659407	0.0256292	0.00325968	0	0	0
ENSMUSG00000109092	Gm18057	predicted gene 18057	0	0	0.00292011	0.00204333	0	0	0	0
ENSMUSG00000109095	Gm44799	predicted gene 44799	0.0228792	0.0275244	0	0.00384489	0.0192221	0.00148109	0	0.00477725
ENSMUSG00000109094	Gm44587	predicted gene 44587	0	0	0.00576012	0.00400503	0	0.00150697	0.00570405	0.00249386
ENSMUSG00000109097	Gm29683	predicted gene 29683	0	0.0232198	0	0	0	0	0.0181619	0.0077642
ENSMUSG00000109096	Gm44888	predicted gene 44888	0.0206813	0.0138585	0.0143949	0.00383202	0.0115705	0.00445967	0.00715568	0.0202186
ENSMUSG00000109099	Gm20074	predicted gene 20074	0	0.00179127	0	0	0	0.00151021	0.00227422	0.00876758
ENSMUSG00000109098	Gm18062	predicted gene 18062	0	0	0.0418048	0.0363721	0	0	0.0230814	0
ENSMUSG00000062825	Actg1	actin gamma cytoplasmic 1	11.8363	17.5607	11.0584	13.7673	19.4728	23.0384	20.5247	23.6221
ENSMUSG00000062826	Ces2f	carboxylesterase 2F	0	0	0	0	0	0	0	0.0163062
ENSMUSG00000062822	4833420G17Rik	RIKEN cDNA 4833420G17 gene	10.8504	13.0483	10.2304	10.6043	10.0292	10.3037	8.93048	8.41076
ENSMUSG00000106671	Gm42900	predicted gene 42900	0.390091	0.57517	0.454689	0.208693	0.185968	0.172264	0.318253	0.246359
ENSMUSG00000111494	4930431F10Rik	RIKEN cDNA 4930431F10 gene	0.206068	0.199071	0	0.12906	0.223323	0.16807	0.206691	0.148502
ENSMUSG00000111495	Gm5366	predicted gene 5366	0.271672	0.30752	0.343778	0.226714	0.284708	0.295527	0.253097	0.273965
ENSMUSG00000111496	Gm47483	predicted gene 47483	0	0	0.000203818	0	0	0	0	0
ENSMUSG00000114469	C730002L08Rik	RIKEN cDNA C730002L08 gene	0.00105084	0.000479764	0.00049592	0	0.0160429	0.00727568	0.00255658	0.000329929
ENSMUSG00000111490	Gm47159	predicted gene 47159	0.000614803	9.46e-05	0.00358991	0.000671017	0.00148364	0.000323293	0.000523958	0.00147131
ENSMUSG00000111491	Gm47503	predicted gene 47503	0.0460154	0.0529501	0.0310118	0.0448812	0.00780966	0.0502605	0.123934	0.0276741
ENSMUSG00000111492	Aldoa-ps3	aldolase A pseudogene 3	0.00213583	0	0.0139911	0	0	0	0.00658491	0.00478543
ENSMUSG00000111493	Olfr1091-ps1	olfactory receptor 1091 pseudogene 1	0	0	0	0	0	0.000662368	0	0
ENSMUSG00000049957	Ccdc137	coiled-coil domain containing 137	0.159653	0.108634	0.41888	0.111807	0.208782	0.23824	0.231894	0.278742
ENSMUSG00000085812	Gm15843	predicted gene 15843	1.09707	1.17172	1.06183	0.874696	0.584892	0.596659	1.00605	0.574139
ENSMUSG00000114460	Gm10779	predicted gene 10779	0.139804	0.317599	0.0571985	0.164196	0.188513	0.0691557	0.287853	0
ENSMUSG00000114461	Gm48155	predicted gene 48155	0	0	0.157004	0	0	0	0.0276322	0
ENSMUSG00000114467	Gm48430	predicted gene 48430	0.00681068	0.013287	0.0158698	0.00651089	0	0	0	0
ENSMUSG00000114464	Gm18071	predicted gene 18071	0	0	0.00105565	0	0.0013629	0	0	0
ENSMUSG00000042148	Cox10	heme A:farnesyltransferase cytochrome c oxidase assembly factor 10	104.242	121.574	115.669	128.836	100.742	121.074	131.582	114.729
ENSMUSG00000052212	Cd177	CD177 antigen	25.5217	39.7213	20.1655	40.8454	25.8944	37.6801	32.6836	32.7159
ENSMUSG00000052214	Opa3	optic atrophy 3	36.8849	51.9538	43.8485	52.8535	25.3914	26.1258	49.8421	38.2485
ENSMUSG00000106676	Gm42895	predicted gene 42895	0.018778	0.0174572	0.000864993	0.0155361	0.0111108	0.0091139	0.000435994	0.0103216
ENSMUSG00000085811	Cep112it	centrosomal protein 112 intronic transcript	0.0484575	0.0477297	0.208533	0.0943039	0.00867978	0.00869797	0.0759435	0.0388133
ENSMUSG00000087644	Gm14703	predicted gene 14703	0.530142	0.657392	1.12745	0	0.109132	0.446308	0.951237	0.860677
ENSMUSG00000087640	Gm14798	predicted gene 14798	0	0	0.000465261	0	0	0	0	0
ENSMUSG00000087642	Ighe	Immunoglobulin heavy constant epsilon	0	0	0	0	0	0.237509	0.223223	0
ENSMUSG00000103066	Gm36967	predicted gene 36967	0	0	0	0	0	0	0.000485173	0
ENSMUSG00000103067	Gm30414	predicted gene 30414	0.480907	0.102514	0.248889	0	0	0.0294234	0	0
ENSMUSG00000103065	Gm20236	predicted gene 20236	0.0652838	0.0178869	0.0873523	0.0195595	0.00331113	0	0	0.120839
ENSMUSG00000103060	Gm36969	predicted gene 36969	0.00129948	0.00153671	0.00441371	0.00213206	0	0	0.00376397	0
ENSMUSG00000103061	Gm36970	predicted gene 36970	0.000764313	0.000507545	0.00878403	0.000456191	0.000355196	0.0139245	0.00332857	0.000145502
ENSMUSG00000113704	Gm27528	predicted gene 27528	0	0	0	0	0.0515934	0	0	0
ENSMUSG00000109232	---	---	0.0169941	0	0	0	0	0.02103	0	0
ENSMUSG00000060084	Olfr748	olfactory receptor 748	0.000235257	0	0.00518696	0	0.000825036	0.00150453	0	0.00142073
ENSMUSG00000060081	H2ac1	H2A clustered histone 1	5.461	6.19879	5.74576	7.36269	3.79629	4.97894	4.39478	4.34898
ENSMUSG00000052681	Rap1b	RAS related protein 1b	9.18811	7.02716	10.4096	5.28374	5.19252	4.7013	2.59406	5.83555
ENSMUSG00000097610	A930012L18Rik	RIKEN cDNA A930012L18 gene	2.55327	3.09068	1.80673	1.38258	2.62705	1.79298	2.12668	2.54876
ENSMUSG00000071303	Rps8-ps1	ribosomal protein S8 pseudogene 1	5.93975	4.82314	7.63116	4.88387	3.22708	2.23742	4.31662	3.32518
ENSMUSG00000071302	2610044O15Rik8	RIKEN cDNA 2610044O15 gene	2.80743	1.91716	3.93842	1.49301	4.43004	2.98532	2.1515	2.39355
ENSMUSG00000068706	Gm10250	predicted pseudogene 10250	5.30687	4.51756	7.25465	3.59019	5.96837	4.33589	5.31424	4.66822
ENSMUSG00000105231	Iglj3	immunoglobulin lambda joining 3	2.98303	4.21935	1.8756	2.5991	10.8006	3.45164	8.86858	5.04236
ENSMUSG00000019880	Rspo3	R-spondin 3	0.0206071	0.0167061	0.0227983	0	0.0355581	0.0115891	0.000548943	0.0125681
ENSMUSG00000019883	Echdc1	enoyl Coenzyme A hydratase domain containing 1	0.7391	0.743778	0.682319	0.629668	0.531151	0.730381	0.380236	0.656968
ENSMUSG00000096553	Gm10097	predicted gene 10097	0.00312635	0.00196609	0.00954396	0.00123354	0	0.00197518	0	0.0047371
ENSMUSG00000019888	Mgat4c	MGAT4 family member C	1.25594	0.668868	1.84352	0.575509	2.36888	1.38456	1.19685	1.69885
ENSMUSG00000019889	Ptprk	protein tyrosine phosphatase receptor type K	1.14787	0.802723	1.28442	0.659785	1.42114	1.73715	1.19829	2.07321
ENSMUSG00000053161	Daw1	dynein assembly factor with WDR repeat domains 1	3.77915	3.87572	3.00832	2.67813	3.23551	1.87149	2.22321	2.6702
ENSMUSG00000047721	Bola2	bolA-like 2 (E. coli)	28.7185	25.2388	55.6581	27.6339	26.524	18.5231	43.1205	27.0972
ENSMUSG00000053164	Gpr21	G protein-coupled receptor 21	0.0859302	0.0577662	0.0841853	0.0126782	0.0487226	0.0716429	0.035229	0.043517
ENSMUSG00000053166	Cdh22	cadherin 22	0	0	0.334332	0.165208	0	0	0	0.0913741
ENSMUSG00000083412	Gm12268	predicted gene 12268	0	0	0.0118362	0	0	0	0	0.00280795
ENSMUSG00000018287	Spag7	sperm associated antigen 7	61.2232	71.6104	52.7866	53.8007	125.783	99.3024	125.612	81.7994
ENSMUSG00000018286	Psmb6	proteasome (prosome macropain) subunit beta type 6	233.452	372.02	293.157	256.74	314.679	260.819	408.552	223.656
ENSMUSG00000024758	Rtn3	reticulon 3	3.72167	3.32518	2.79077	2.48153	2.09941	3.09032	1.67084	3.01999
ENSMUSG00000024759	Atl3	atlastin GTPase 3	22.0066	24.6126	15.5644	18.9414	19.6681	20.167	13.4591	17.4404
ENSMUSG00000021508	Cxcl14	chemokine (C-X-C motif) ligand 14	5.68798	4.30804	7.48336	6.79202	3.46135	3.70664	5.29335	5.69865
ENSMUSG00000083413	Vmn1r-ps110	vomeronasal 1 receptor pseudogene 110	0	0	0.00172572	0.0014292	0	0.00269817	0	0
ENSMUSG00000117966	1700061A03Rik	RIKEN cDNA 1700061A03 gene	0.280389	0.341618	0.17774	0.230679	0.684084	0.433329	0.431911	0.282896
ENSMUSG00000074870	Cts3	cathepsin 3	0.583508	0.470152	0.59452	0.268369	0.860856	0.528479	0.331762	0.471856
ENSMUSG00000074871	Ctsm	cathepsin M	0.052691	0	0.199247	0	0.0682914	0	0	0.00729288
ENSMUSG00000021500	Ddx46	DEAD (Asp-Glu-Ala-Asp) box polypeptide 46	85.5974	95.201	87.0702	80.0976	111.51	96.6036	119.547	95.6116
ENSMUSG00000021501	Caml	calcium modulating ligand	21.3186	29.7079	18.742	22.2033	18.7481	18.9681	15.9729	18.4447
ENSMUSG00000024754	Cemip2	cell migration inducing hyaluronidase 2	2.91732	2.16422	2.33807	2.75411	1.65092	2.01042	1.62702	1.68293
ENSMUSG00000021504	B4galt7	xylosylprotein beta14-galactosyltransferase polypeptide 7 (galactosyltransferase I)	0.158928	0.42351	0.196785	0.207237	0.117337	0.227545	0.347982	0.18902
ENSMUSG00000074877	Gm10780	predicted gene 10780	0	0	0	0	0.00961527	0	0	0.00845001
ENSMUSG00000086118	Gm14169	predicted gene 14169	0.00626412	0	0.00839802	0	0	0.00496314	0	0.00312936
ENSMUSG00000086119	Gm2415	predicted gene 2415	0.649103	0.703582	0.972673	0.516339	0.313733	0.00626648	0.297277	0.658412
ENSMUSG00000088444	Gm22187	predicted gene 22187	0	0	0	0	0	0	0.0131832	0
ENSMUSG00000070382	Olfr391	olfactory receptor 391	0	0	0.00622033	0	0	0	0	0
ENSMUSG00000086115	Gm15733	predicted gene 15733	0	0	0	0	0.00201826	0	0	0
ENSMUSG00000036275	9530068E07Rik	RIKEN cDNA 9530068E07 gene	65.4413	77.2841	41.7507	76.1559	30.9539	63.5128	22.4617	53.0024
ENSMUSG00000036270	Edc4	enhancer of mRNA decapping 4	10.2405	12.7675	10.0273	13.6769	10.7188	12.8182	16.4922	12.8338
ENSMUSG00000036273	Lrrk2	leucine-rich repeat kinase 2	0.17251	0.0902894	1.72077	0.118009	0.0713493	0.0815047	0.165286	0.26712
ENSMUSG00000036278	Macrod1	mono-ADP ribosylhydrolase 1	4.27554	4.11915	5.75262	5.50464	4.73668	5.70607	8.38795	6.87819
ENSMUSG00000022972	Cfap298	cilia and flagella associate protien 298	18.8292	22.0748	16.871	24.4655	21.3655	23.0237	24.4355	24.6166
ENSMUSG00000022973	Synj1	synaptojanin 1	9.37142	8.03379	7.51935	6.59884	7.36193	6.53065	5.54208	5.90675
ENSMUSG00000022971	Ifnar2	interferon (alpha and beta) receptor 2	0.0641922	0.0434154	0.13402	0.16367	0.0624032	0	0.136687	0.131564
ENSMUSG00000022974	Paxbp1	PAX3 and PAX7 binding protein 1	1.73261	1.22245	1.74146	0.897451	0.652558	0.677329	0.660157	1.1888
ENSMUSG00000076655	Ighv4-1	immunoglobulin heavy variable 4-1	0	0	0.475467	0	0	0	0	0.28792
ENSMUSG00000022978	Mis18a	MIS18 kinetochore protein A	25.8651	35.5526	20.4436	22.6411	16.7398	27.3744	12.6164	17.2825
ENSMUSG00000082199	Gm15763	predicted gene 15763	0.0296656	0.0219617	0.0136624	0.05657	0.00235083	0	0.0194885	0.0283977
ENSMUSG00000052684	Jun	jun proto-oncogene	0.0935279	0.0881947	0.40108	0.039377	0.153482	0.0339693	0.144788	0.117483
ENSMUSG00000112021	Gm30346	predicted gene 30346	0.0200862	0.165766	0.0579839	0.0607083	0.0463887	0.195547	0.0161585	0.0454552
ENSMUSG00000112022	Gm2436	predicted gene 2436	0.701482	0.836135	0.610134	0.217665	0.972035	0.985824	0.301674	0.387047
ENSMUSG00000027229	Terb2	telomere repeat binding bouquet formation protein 2	0.0401436	0	0	0.0264761	0.0249819	0.0894971	0.182701	0.0821632
ENSMUSG00000041132	N4bp2l1	NEDD4 binding protein 2-like 1	0.584763	0.392613	0.355654	0.426981	0.362182	0.414764	0.225314	0.304296
ENSMUSG00000027221	Chst1	carbohydrate sulfotransferase 1	0.0367968	0.0182904	0.0872925	0.0232126	0.0334857	0.0465625	0.0841973	0.064249
ENSMUSG00000041135	Ripk2	receptor (TNFRSF)-interacting serine-threonine kinase 2	8.31619	7.76195	6.29626	6.18752	6.80502	8.42823	4.92129	8.34774
ENSMUSG00000027222	Pex16	peroxisomal biogenesis factor 16	7.71019	11.5951	11.474	9.85718	10.8364	10.3987	19.4939	10.3606
ENSMUSG00000027225	Duoxa2	dual oxidase maturation factor 2	0	0	0	0.0253183	0.0293363	0.0547182	0.0994181	0.0682712
ENSMUSG00000027224	Duoxa1	dual oxidase maturation factor 1	0	0	0	0	0	0	0.00988847	0
ENSMUSG00000027227	Sord	sorbitol dehydrogenase	0.352986	0.234488	0.423537	0.338483	0.316213	0.443022	0.416403	0.267992
ENSMUSG00000112025	Gm47669	predicted gene 47669	0.00786447	0	0.0108831	0	0	0.0162337	0	0
ENSMUSG00000085203	Gm12927	predicted gene 12927	0	0	0	0	0	0.049855	0	0
ENSMUSG00000098608	Mir6981	microRNA 6981	2.74e-05	0	2.33e-05	2.93e-05	1.39e-07	3.29e-06	4.47e-05	0.00120901
ENSMUSG00000097342	Gm26618	predicted gene 26618	0	0.000344667	0	0	0	0	0	0.0323715
ENSMUSG00000109172	Gm21035	predicted gene 21035	0.0716945	0.0268731	0.0319602	0.0115028	0.0412336	0.00419417	0.0112371	0.0185886
ENSMUSG00000077010	Gm22189	predicted gene 22189	0	0	0.133652	0	0	0	0	0
ENSMUSG00000077015	Gm22190	predicted gene 22190	0	0	0.015982	0	0	0	0.02936	0.036394
ENSMUSG00000094385	Vmn1r123	vomeronasal 1 receptor 123	0	0	0	0	0.00777512	0.169963	0.0130862	0.111887
ENSMUSG00000077019	Gm22191	predicted gene 22191	0.0580916	0.113462	0.0745761	0	0.0501936	0.0400801	0.0398769	0.405905
ENSMUSG00000098607	Mir6360	microRNA 6360	0	0	0	0	0	0	0.0486733	0
ENSMUSG00000004730	Adgre1	adhesion G protein-coupled receptor E1	0.123547	0.0984982	0.331334	0.0585728	0	0.0423399	0.0902579	0.090882
ENSMUSG00000040928	S100pbp	S100P binding protein	0.274431	0.528181	0.363174	0.240519	0.595752	0.614105	0.266735	0.309894
ENSMUSG00000094382	Gm22192	predicted gene 22192	0	0	0.123025	0	0	0.0246365	0	0
ENSMUSG00000098602	Mir6946	microRNA 6946	0.0163141	0	0	0	0	0	0	0
ENSMUSG00000029994	Anxa4	annexin A4	0.581544	0.549972	0.772509	0.444156	0.376326	0.4401	0.289515	0.397214
ENSMUSG00000029993	Nfu1	NFU1 iron-sulfur cluster scaffold	41.4477	41.7945	39.2757	38.5449	44.7592	41.1086	40.057	40.4041
ENSMUSG00000029992	Gfpt1	glutamine fructose-6-phosphate transaminase 1	1.07258	1.10852	0.885559	0.774276	1.5523	1.40351	1.08918	0.934671
ENSMUSG00000029999	Tgfa	transforming growth factor alpha	3.37006	4.32026	5.07596	3.94217	2.60166	2.00805	6.41723	3.66923
ENSMUSG00000029998	Pcyox1	prenylcysteine oxidase 1	3.25814	4.05828	3.08144	3.96992	2.59653	3.78587	2.42367	3.20842
ENSMUSG00000070166	Gm25821	predicted gene 25821	0	0	0	0	0	0	0.0189103	0.010126
ENSMUSG00000006464	Bbs1	Bardet-Biedl syndrome 1 (human)	0.11601	0.139527	0.0990138	0.0599281	0.0713768	0.0792619	0.109372	0.0505083
ENSMUSG00000006462	A530013C23Rik	RIKEN cDNA A530013C23 gene	0	0.00053273	0.0162757	0.00556703	0	0	0.00149592	0.023043
ENSMUSG00000006463	Zdhhc24	zinc finger DHHC domain containing 24	4.59069	5.81552	5.59096	5.99777	3.54348	5.03533	3.61425	4.70796
ENSMUSG00000020607	Lratd1	LRAT domain containing 1	1.17803	1.17981	2.04192	1.07642	0.838032	0.970106	1.0254	1.48537
ENSMUSG00000022309	Angpt1	angiopoietin 1	0.0526129	0.0210777	0.0684991	0.0478716	0.06953	0.0820263	0.0538619	0.0532769
ENSMUSG00000006469	Slc34a3	solute carrier family 34 (sodium phosphate) member 3	0	0	0	0	0	0	0	0.0181722
ENSMUSG00000117442	1810073O08Rik	RIKEN cDNA 1810073O08 gene	1.6755	1.66124	1.75766	0.815096	1.32278	1.31328	1.29572	2.72553
ENSMUSG00000104309	Gm5846	predicted gene 5846	0.129841	0.0643555	0.121662	0.0694452	0.0219716	0.0121321	0.0538274	0.0699561
ENSMUSG00000104304	Gm36974	predicted gene 36974	0.0183163	0	0.0525962	0	0	0.00247471	0	0
ENSMUSG00000104303	Gm36976	predicted gene 36976	87.513	95.729	31.4026	46.7317	43.5713	69.7793	19.9973	27.9967
ENSMUSG00000104301	Wdr49	WD repeat domain 49	0	0	0	0	0.0402409	0	0	0
ENSMUSG00000117447	Gm5240	predicted gene 5240	0.0210991	0	0.0633225	0.00984404	0	0	0.00586522	0
ENSMUSG00000117446	Gm35551	predicted gene 35551	3.08202	3.24387	3.91212	3.10884	3.89328	3.63261	3.85713	2.87892
ENSMUSG00000076067	Mir592	microRNA 592	0.000700571	0	1.26e-05	0	7.31e-05	0	1.71e-05	0
ENSMUSG00000080518	Gm22193	predicted gene 22193	0.0021504	0.0054192	0.0610528	0.0302248	0.0900832	2.64e-05	0.0029992	0.0002976
ENSMUSG00000073771	Btbd19	BTB (POZ) domain containing 19	0.476202	0.289496	0.437629	0.133062	0.696652	0.732278	0.522965	1.45577
ENSMUSG00000084417	Gm23463	predicted gene 23463	0.0628205	0.00330153	0.00927607	0.010976	0	0.0324121	0.0379669	0.0296233
ENSMUSG00000073774	Kncn	kinocilin	0.166501	0.150902	0.0380916	0.126811	0.140166	0.343584	0.11319	0.0253906
ENSMUSG00000073775	Kti12	KTI12 homolog chromatin associated	17.3804	11.7312	20.3737	15.1032	7.78477	8.65836	13.6427	15.7776
ENSMUSG00000073778	Faddos	Fas (TNFRSF6)-associated via death domain opposite strand	0	0	0	0.0195098	0.0241252	0	0	0.0217531
ENSMUSG00000073779	Lrp8os2	low density lipoprotein receptor-related protein 8 apolipoprotein e receptor opposite strand 2	0.126251	0.0680589	0.024923	0.109392	0.0261939	0.062916	0.143217	0.326139
ENSMUSG00000076060	Mir704	microRNA 704	0.01517	0.0226717	0.0128532	0.0640005	0.055467	0.0349243	0.0123161	0.011346
ENSMUSG00000084609	Gm22199	predicted gene 22199	0	0	0	0.0394292	0	0	0	0
ENSMUSG00000084600	Gm22201	predicted gene 22201	0.02301	0	0	0	0	0	0.0786301	0
ENSMUSG00000084601	Gm23111	predicted gene 23111	0	0	0	0	0	0	0.0144764	0
ENSMUSG00000084603	Gm22204	predicted gene 22204	0	0	0.406885	0	0	0.0235578	0	0
ENSMUSG00000084605	Gm23837	predicted gene 23837	0	0	0.0566754	0	0	0.0447185	0.0157147	0
ENSMUSG00000084606	Gm23118	predicted gene 23118	0	0	0	0.0141593	0	0	0	0
ENSMUSG00000084607	Gm22208	predicted gene 22208	0	0	0.0445446	0	0	0.00499371	0	0
ENSMUSG00000088726	Gm22210	predicted gene 22210	0	0	0.0157791	0	0	0	0	0
ENSMUSG00000034120	Srsf2	serine and arginine-rich splicing factor 2	6.54242	5.27161	5.17432	3.48475	4.34265	4.05611	2.89714	3.5913
ENSMUSG00000034121	Mks1	Meckel syndrome type 1	2.36062	3.31815	1.99462	3.70876	1.85313	1.86228	2.27506	2.42646
ENSMUSG00000034126	Pomt2	protein-O-mannosyltransferase 2	2.39083	1.81343	2.51133	2.63299	1.99074	2.21439	1.90294	3.20063
ENSMUSG00000034127	Tspan8	tetraspanin 8	0.287221	0.263565	0.205085	0.150819	0.839787	0.653212	0.374059	0.421658
ENSMUSG00000075100	Olfr1223	olfactory receptor 1223	0	0	0.0022871	0	0	0	0	0
ENSMUSG00000074092	Gm6181	predicted pseudogene 6181	1.6908	1.29334	2.50606	1.42756	1.44737	1.18314	1.81383	1.49893
ENSMUSG00000074093	Svip	small VCP/p97-interacting protein	2.45265	2.33115	3.77097	2.00484	2.0277	1.67177	2.51784	2.03988
ENSMUSG00000029331	4930522N08Rik	RIKEN cDNA 4930522N08 gene	0	0	0.000413898	0	0	0	0	0
ENSMUSG00000029330	Cds1	CDP-diacylglycerol synthase 1	51.0967	41.9827	33.2242	41.6763	28.2683	33.2116	24.1124	24.3539
ENSMUSG00000029335	Bmp3	bone morphogenetic protein 3	0.15215	0.211958	0.108263	0.107676	0.211151	0.119812	0.104003	0.124078
ENSMUSG00000029334	Prkg2	protein kinase cGMP-dependent type II	0.317212	0.263177	0.344616	0.267518	0.37122	0.446597	0.101329	0.313746
ENSMUSG00000029337	Fgf5	fibroblast growth factor 5	0.01147	0.0201226	0.01938	0	0	0	0	0.0219103
ENSMUSG00000029338	Antxr2	anthrax toxin receptor 2	18.6466	15.6631	12.7348	15.7876	10.2315	15.3871	8.94703	14.2614
ENSMUSG00000094805	Olfr311	olfactory receptor 311	0.00164939	0	0.0101659	0.000472538	0	0.0126435	0.0171515	0.00181856
ENSMUSG00000069421	Olfr810	olfactory receptor 810	0.0033002	0.0111121	0.013119	0	0.0175424	0.0122313	0.00507715	0.00489757
ENSMUSG00000083379	Gm4919	predicted gene 4919	2.85241	1.0643	9.14065	0.797907	0.659085	0	1.22551	1.17959
ENSMUSG00000083378	Gm13196	predicted gene 13196	0.528509	0.0651962	1.31042	0.182492	0.108391	0.104605	0.167736	0.306666
ENSMUSG00000088188	Gm22214	predicted gene 22214	0.160631	0.413167	0.222773	0.406432	0.215489	0.667094	0.321916	0.764005
ENSMUSG00000046435	Gm13078	predicted gene 13078	0.301033	0	0	0.0320813	0.167844	0.129014	0.0894265	0.249072
ENSMUSG00000046434	Hnrnpa1	heterogeneous nuclear ribonucleoprotein A1	45.2431	41.3546	29.3417	40.3592	43.2293	48.3927	30.9933	39.5125
ENSMUSG00000083373	Gm13392	predicted gene 13392	2.13085	1.14588	1.40851	0.94961	1.06075	0.853942	1.21066	2.42257
ENSMUSG00000083375	Gm15057	predicted gene 15057	0.012683	0	0	0.00979352	0.0218064	0.0469625	0.00995604	0.00932917
ENSMUSG00000083374	Gm11449	predicted gene 11449	0.258065	0.0780818	0.216798	0.128992	0.190954	0.146585	0.22616	0.0920552
ENSMUSG00000088185	Scarna2	small Cajal body-specific RNA 2	1.19808	0.25631	1.28555	0.356185	0.737221	0.872927	0.560814	0.716437
ENSMUSG00000046432	Bex3	brain expressed X-linked 3	0.975377	0.880371	1.28845	1.40042	1.18407	0.987726	0.880175	0.624105
ENSMUSG00000035299	Mid1	midline 1	1.43664	1.3188	1.26816	1.45601	1.58091	1.73466	2.54102	2.09328
ENSMUSG00000035298	Klhl35	kelch-like 35	0.0713368	0.0396549	0.0879544	0.0640088	0.0120409	0.0309386	0.0770161	0.0632107
ENSMUSG00000094803	Gm26072	predicted gene 26072	0	0	0	0	0	0	0	0.000320695
ENSMUSG00000035293	G2e3	G2/M-phase specific E3 ubiquitin ligase	0.780626	0.970955	1.06745	0.390669	0.857993	0.803979	1.02509	1.24958
ENSMUSG00000035297	Cops4	COP9 signalosome subunit 4	149.132	131.146	75.138	108.334	150.995	138.803	85.1335	99.8544
ENSMUSG00000035296	Sgcg	sarcoglycan gamma (dystrophin-associated glycoprotein)	0.0296514	0.0245594	0.0364005	0.031649	0.0290651	0.0317108	0.0277296	0.0477228
ENSMUSG00000035295	Wdr38	WD repeat domain 38	4.67884	4.12637	10.7518	6.97367	2.51939	3.10097	5.13843	3.26202
ENSMUSG00000042532	Golga7b	golgi autoantigen golgin subfamily a 7B	0.0179942	0.0108003	0.0375548	0.0161371	0.00566562	0.00851721	0.0132727	0.0316372
ENSMUSG00000059939	9430015G10Rik	RIKEN cDNA 9430015G10 gene	4.41287	5.10826	3.73002	4.73632	1.66213	2.72198	2.8466	2.26322
ENSMUSG00000007415	Gatad1	GATA zinc finger domain containing 1	1.114	0.771634	0.981872	0.56583	1.04934	0.784508	0.755283	0.827824
ENSMUSG00000007411	Mark3	MAP/microtubule affinity regulating kinase 3	1.12435	0.815034	1.09364	0.918574	0.761471	0.911175	0.694135	0.988196
ENSMUSG00000092972	Mir3078	microRNA 3078	0.000118071	0	0.000783	0	0	0	0	0
ENSMUSG00000048347	Pcdhb18	protocadherin beta 18	0.0197313	0.00226802	0.00864695	0.00403107	0.002664	0	0.00631096	0.0087937
ENSMUSG00000092974	Gm25072	predicted gene 25072	0.0355311	0.0206293	0.0402219	0	0.0173094	0.00751539	0	0
ENSMUSG00000035745	Grin3b	glutamate receptor ionotropic NMDA3B	0.00269365	0	0.00239952	0	0	0	0.00195242	0.000960025
ENSMUSG00000078546	Zfp995	zinc finger protein 995	0.104157	0	0.093329	0.102619	0.0447262	0.0326314	0.00721218	0.0241572
ENSMUSG00000096714	Olfr699	olfactory receptor 699	0	0	0.00673209	0	0	0	0.0248785	0
ENSMUSG00000082762	Gm12366	predicted gene 12366	34.9647	28.5118	39.2032	35.9546	28.1677	31.8082	33.6467	35.3086
ENSMUSG00000087981	Gm22227	predicted gene 22227	0	0	0	0	0	0	0	0.00537216
ENSMUSG00000075327	Zbtb2	zinc finger and BTB domain containing 2	17.5358	19.2014	21.4082	18.1427	13.4006	16.0645	17.3806	15.4292
ENSMUSG00000075324	Fign	fidgetin	0.0377151	0.0124544	0.0783889	0	0.00301002	0.0112995	0.0123847	0
ENSMUSG00000045160	Bola3	bolA-like 3 (E. coli)	35.6046	29.9646	46.5488	37.1981	36.4935	32.5208	45.7424	46.8699
ENSMUSG00000107102	Gm42726	predicted gene 42726	0.00709596	0	0.0125983	0	0.0112688	0	0	0.00656053
ENSMUSG00000045165	AI467606	expressed sequence AI467606	0.0219092	0	0.0507849	0.00945237	0.0190517	0.0117402	0.013286	0.0377149
ENSMUSG00000100733	4932411K12Rik	RIKEN cDNA 4932411K12 gene	0.256018	0.196395	0.288157	0	0.637096	0.325102	0.348932	0
ENSMUSG00000064921	Gm22229	predicted gene 22229	0	0.00546546	0.009324	0	0	0	0	0
ENSMUSG00000064925	Snora62	small nucleolar RNA H/ACA box 62	0.10302	0	0.034348	0	0.120995	0	0.281178	0.312323
ENSMUSG00000078896	Zfp965	zinc finger protein 965	0.217649	0.180262	0.224124	0.088057	0.514284	0.239641	0.140467	0.167691
ENSMUSG00000078897	Gm4724	predicted gene 4724	0.140978	0.155223	0.223906	0.0367227	0.43414	0.358622	0.113282	0.19616
ENSMUSG00000001151	Pcnt	pericentrin (kendrin)	152.405	161.471	147.67	193.855	83.4958	126.739	101.304	122.176
ENSMUSG00000078895	Gm11009	predicted gene 11009	0.0156961	0	0	0	0	0.0272275	0.0165345	0
ENSMUSG00000001157	Gmcl1	germ cell-less spermatogenesis associated 1	20.3149	16.3415	20.5605	16.1052	11.4062	12.4383	10.8003	17.341
ENSMUSG00000001156	Mxd1	MAX dimerization protein 1	13.2752	13.0719	14.1439	16.5183	6.25059	10.0116	8.25641	10.7073
ENSMUSG00000001155	Ftcd	formiminotransferase cyclodeaminase	0	0.00899005	0.0207393	0.00384399	0	0	0.00711194	0.00477481
ENSMUSG00000078891	Gm11008	predicted gene 11008	0.0181633	0	0.0301742	0.0024594	0.0198059	0.00878976	0.0127892	0.0114466
ENSMUSG00000097906	Gm9625	predicted gene 9625	8.2308	6.6809	8.17731	5.92258	5.29861	6.46817	6.07173	6.96684
ENSMUSG00000001158	Snrnp27	small nuclear ribonucleoprotein 27 (U4/U6.U5)	59.4289	57.1344	76.186	42.2503	88.2971	58.2615	67.8375	58.4353
ENSMUSG00000078898	Zfp968	zinc finger protein 968	0.0590867	0.0416633	0.0824735	0.0332515	0.152397	0.0664001	0.0498879	0.068375
ENSMUSG00000010277	2610507B11Rik	RIKEN cDNA 2610507B11 gene	11.5448	10.3749	8.35637	9.60959	10.5426	9.80306	10.2389	13.5678
ENSMUSG00000082130	Gm15799	predicted gene 15799	0.0398524	0	0.0756853	0.00580247	0	0.00768352	0.0449972	0
ENSMUSG00000082132	Gm13541	predicted gene 13541	0	0	0	0	0	0	0.00775375	0
ENSMUSG00000087321	Gm5353	predicted gene 5353	0.0352061	0.0353884	0.256449	0.037651	0	0	0.115901	0.0454558
ENSMUSG00000087326	Gm12503	predicted gene 12503	0	0.00368626	0.0207218	0.00748437	0.009381	0.0106211	0.106294	0.00642421
ENSMUSG00000082135	Gm14988	predicted gene 14988	0.0331687	0	0.192337	0	0	0	0	0.0826107
ENSMUSG00000082136	Gm15660	predicted gene 15660	0.0486636	0	0.177103	0.0118196	0.0121876	0	0	0.030377
ENSMUSG00000087325	Gm6038	predicted pseudogene 6038	0.775352	0.508785	0.218528	0.39011	0.549393	0.533462	0.309808	0.566873
ENSMUSG00000082138	Gm11905	predicted gene 11905	0.000279287	0	0	0	0	0	0	0
ENSMUSG00000087328	Gm12120	predicted gene 12120	0.618429	0.688873	0.380111	0.200827	2.2119	2.06274	2.1549	1.15712
ENSMUSG00000087329	Gm15671	predicted gene 15671	2.49255	1.88771	3.0019	0.914577	4.08187	2.95964	2.61239	3.07223
ENSMUSG00000051839	Gypa	glycophorin A	0	0	0.00163878	0	0	0	0	0
ENSMUSG00000038188	Scarf1	scavenger receptor class F member 1	0.0669488	0.0503009	0.0578712	0	0	0	0	0
ENSMUSG00000032212	Sltm	SAFB-like transcription modulator	8.56514	6.20472	9.97435	5.86364	6.1215	6.45216	5.95093	7.18364
ENSMUSG00000032216	Nedd4	neural precursor cell expressed developmentally down-regulated 4	1.73375	1.52072	1.41351	1.33472	0.892945	0.857255	0.855874	1.03211
ENSMUSG00000032217	Rnf111	ring finger 111	39.7128	26.2041	58.0989	42.3351	35.6802	26.8884	28.5704	48.005
ENSMUSG00000032215	Rsl24d1	ribosomal L24 domain containing 1	8.39118	6.81847	7.8623	8.01686	9.16144	8.46592	9.5593	8.40721
ENSMUSG00000095228	Gm22233	predicted gene 22233	0.0041514	0	0	0	0	0	0	0
ENSMUSG00000032218	Ccnb2	cyclin B2	22.7397	33.9858	24.0665	26.1431	37.4823	33.9393	35.0619	34.6927
ENSMUSG00000084986	Gm16224	predicted gene 16224	0	0	0	0	0	0	0.0145122	0
ENSMUSG00000002900	Lamb1	laminin B1	74.1243	74.4697	62.0277	69.0529	48.8168	50.9714	45.2797	43.1959
ENSMUSG00000084984	Far1os	fatty acyl CoA reductase 1 opposite strand	0	0	0	0	0.0287081	0	0	0
ENSMUSG00000084983	Gm11789	predicted gene 11789	0.140041	0	0.0573944	0.250252	0.162487	0	0.1121	0.279621
ENSMUSG00000084982	Gm15275	predicted gene 15275	0	0	0.00109013	0	0	0	0	0
ENSMUSG00000084981	Gm15962	predicted gene 15962	4.89152	5.96474	6.63448	2.95502	12.4869	8.70507	5.6634	8.52143
ENSMUSG00000084980	Slc36a1os	solute carrier family 36 (proton/amino acid symporter) member 1 opposite strand	0.0365474	0	0	0	0	0	0.0456888	0
ENSMUSG00000082468	Gm12980	predicted gene 12980	0.00940869	0	0.0273258	0	0	0	0	0
ENSMUSG00000084989	Crocc2	ciliary rootlet coiled-coil rootletin family member 2	0.191172	0.110412	0.138395	0.1986	0	0.0172339	0.262251	0.144135
ENSMUSG00000040264	Gbp2b	guanylate binding protein 2b	0.00982728	0	0.0620794	0.00163409	0.00253622	0.00589076	0.00916898	0.0144372
ENSMUSG00000040265	Dnm3	dynamin 3	7.66717	5.81923	8.88126	5.32099	10.5132	6.63023	9.26395	7.28109
ENSMUSG00000040263	Klhdc4	kelch domain containing 4	3.6249	4.06886	3.62271	4.06539	1.58771	2.57276	2.94891	2.03183
ENSMUSG00000040260	Daam2	dishevelled associated activator of morphogenesis 2	0.0684719	0.0759207	0.107391	0.037534	0.0677086	0.0143953	0.0578348	0.0224697
ENSMUSG00000050435	Ube2dnl1	ubiquitin-conjugating enzyme E2D N-terminal like 1	0.355423	0.229214	0.310154	0.235523	0.315853	0.728303	0.585806	0.242215
ENSMUSG00000040268	Plekha1	pleckstrin homology domain containing family A (phosphoinositide binding specific) member 1	32.6318	37.3897	26.0468	28.3399	29.602	33.333	25.7148	36.6535
ENSMUSG00000040269	Mrps28	mitochondrial ribosomal protein S28	1.4774	1.83332	2.16801	1.28971	1.12202	1.24569	1.64221	1.25394
ENSMUSG00000010797	Wnt2	wingless-type MMTV integration site family member 2	0.0413648	0.0472583	0.0334227	0.0284294	0.0180335	0	0	0.0107804
ENSMUSG00000058685	Vmn2r51	vomeronasal 2 receptor 51	0.195413	0.132319	0.281799	0.0751958	0.233065	0.264537	0.159647	0.141376
ENSMUSG00000024251	Thada	thyroid adenoma associated	12.3546	8.67607	7.34205	10.1959	8.77935	9.35629	6.11079	7.0557
ENSMUSG00000024253	Dync2li1	dynein cytoplasmic 2 light intermediate chain 1	0.764781	1.02756	0.66331	0.774741	1.07112	0.901211	0.711358	0.543875
ENSMUSG00000024254	Abcg8	ATP binding cassette subfamily G member 8	0.156599	0.101553	0.0509836	0.159617	0.310686	0.344683	0.394278	0.367507
ENSMUSG00000024256	Adcyap1	adenylate cyclase activating polypeptide 1	0.947584	0.469339	1.29811	1.40884	0.406288	0.332481	0	0.67054
ENSMUSG00000024259	Slc25a46	solute carrier family 25 member 46	0.504533	0.433223	0.455661	0.399856	0.323301	0.480882	0.200963	0.422628
ENSMUSG00000024258	Polr2d	polymerase (RNA) II (DNA directed) polypeptide D	80.6726	94.5851	93.7658	76.993	171.824	127.899	178.308	113.826
ENSMUSG00000075078	Olfr1250	olfactory receptor 1250	0	0	0.00129064	0	0	0.000274377	0.00105653	0.00177074
ENSMUSG00000075075	Olfr1253	olfactory receptor 1253	0	0	0.0028199	0	0	0	0	0
ENSMUSG00000059486	Kbtbd2	kelch repeat and BTB (POZ) domain containing 2	0.125095	0.0391103	0.615377	0.18825	0.244723	0.188723	0.0864253	0.246015
ENSMUSG00000059481	Plg	plasminogen	0.29626	0.298827	0.348022	0.339281	0.886823	1.71458	0.764998	0.803387
ENSMUSG00000059482	2610301B20Rik	RIKEN cDNA 2610301B20 gene	0.372803	0.601722	0.613919	0.588616	0.388039	0.576562	0.170911	0.957563
ENSMUSG00000059483	Gm5528	predicted gene 5528	0.102981	0.0639965	0.201126	0.073446	0.0873421	0.0544672	0.14132	0.0948961
ENSMUSG00000107389	Gm43124	predicted gene 43124	0.0422019	0.0138722	0.0564535	0.0117711	0.0495467	0.00222576	0.0126527	0.0185828
ENSMUSG00000113394	Gm48436	predicted gene 48436	0	0	0.0201254	0.0245467	0.0233723	0	0.0563885	0
ENSMUSG00000059488	Olfr727	olfactory receptor 727	0	0.000682745	0.0014365	0.000353816	0	0.000118842	0.00221224	0
ENSMUSG00000075072	Olfr48	olfactory receptor 48	5.31e-05	0	0.0019833	0.00146257	0.00164228	0	0	0.00174968
ENSMUSG00000056687	Gm11696	predicted gene 11696	0.0506157	0.0243027	0.0516397	0.00261072	0	0.00153756	0.0138454	0.0284266
ENSMUSG00000027551	Zfp64	zinc finger protein 64	4.50124	3.93233	6.07104	5.52256	1.519	2.00563	5.04587	4.27145
ENSMUSG00000027550	Lrrcc1	leucine rich repeat and coiled-coil domain containing 1	2.16846	1.90475	2.40846	1.02815	1.74734	1.58632	0.85481	1.24489
ENSMUSG00000055489	Ano5	anoctamin 5	0	0	0.0030699	0	0.00309096	0	0.00388259	0
ENSMUSG00000005107	Slc2a9	solute carrier family 2 (facilitated glucose transporter) member 9	0.742817	0.56935	0.657653	0.642304	0.675164	0.568678	0.585992	0.588112
ENSMUSG00000005102	Eif2ak4	eukaryotic translation initiation factor 2 alpha kinase 4	13.9254	11.3743	18.2497	15.0567	10.3817	11.5099	12.6854	13.4023
ENSMUSG00000005103	Wdr1	WD repeat domain 1	12.5634	11.3929	12.0447	14.7407	7.43341	9.56979	8.34321	11.5793
ENSMUSG00000055480	Zfp458	zinc finger protein 458	0.0145556	0.0137176	0.0552248	0.0188022	0.000718493	0.0104041	0.00989368	0.0287297
ENSMUSG00000055485	Soga1	suppressor of glucose autophagy associated 1	0.0136232	0.0103388	0.0846114	0.0233746	0.0178348	0.00591711	0.0202382	0.0186745
ENSMUSG00000081441	Gm6161	predicted gene 6161	1.12815	0.902994	1.32874	1.13747	0.841383	0.748315	1.19505	1.14406
ENSMUSG00000081440	Gm12464	predicted gene 12464	0.00260362	0.00436456	0.0296272	0.00128521	0.00146868	0.10788	0.0179045	0.006663
ENSMUSG00000081442	Gm14682	predicted gene 14682	0.0233001	0	0	0	0.0296861	0.0318443	0.0672679	0.0031129
ENSMUSG00000081445	Rpl23a-ps4	ribosomal protein L23A pseudogene 4	0.0132848	0.0220379	0.013702	0	0	0	0.0144724	0.0607934
ENSMUSG00000081444	Gm15803	predicted gene 15803	0	0	0	0	0.00107809	0	0	0
ENSMUSG00000081447	Gm13870	predicted gene 13870	0	0.00650557	0.0749846	0	0.0337546	0.00603171	0	0.000721857
ENSMUSG00000096557	Gm7258	predicted gene 7258	1.03431	2.1935	2.73855	0.643037	2.33206	0.0628696	1.72055	1.73614
ENSMUSG00000002944	Cd36	CD36 molecule	3.77192	2.68292	4.83323	2.47524	2.87915	3.03265	2.6415	2.91472
ENSMUSG00000109615	Gm39231	predicted gene 39231	0.0454558	0.0815765	0.174838	0.037186	0.0861134	0.093338	0.0635053	0.0885713
ENSMUSG00000059159	Gm8129	predicted pseudogene 8129	6.7682	3.15755	11.0025	5.89953	4.58643	3.83535	5.10816	5.92006
ENSMUSG00000096554	Olfr1282	olfactory receptor 1282	0	0	0	0	0	0	0	0.0017709
ENSMUSG00000015354	Pcolce2	procollagen C-endopeptidase enhancer 2	5.83698	3.8784	5.38382	5.15213	4.00193	4.07037	4.12175	3.23705
ENSMUSG00000015355	Cd48	CD48 antigen	0.0831942	0.0332086	0.0472361	0.0431161	0.0636231	0.12888	0.0185631	0.0959031
ENSMUSG00000059150	Rpl26-ps4	ribosomal protein L26 pseudogene 4	1.08954	0.799482	0.949596	0.444702	0.918175	0.414079	0.662227	0.608584
ENSMUSG00000015357	Clpx	caseinolytic mitochondrial matrix peptidase chaperone subunit	4.87227	5.77503	5.84215	4.77055	3.31921	3.95801	3.73298	4.51104
ENSMUSG00000040482	Dxo	decapping exoribonuclease	9.53122	10.7202	11.5706	12.0352	4.28933	4.30825	8.1183	7.0715
ENSMUSG00000101464	Gm7436	predicted gene 7436	0.118062	0.114204	0.246318	0.0656927	0.146384	0.141417	0.054144	0.157857
ENSMUSG00000040481	Bptf	bromodomain PHD finger transcription factor	99.6147	79.5616	77.8954	81.1697	75.0971	74.6114	59.3462	73.657
ENSMUSG00000040488	Ltbp4	latent transforming growth factor beta binding protein 4	0.273643	0.154719	0.358878	0.182453	0.200479	0.292833	0.329597	0.262367
ENSMUSG00000040489	Sox30	SRY (sex determining region Y)-box 30	0.0351572	0.0308395	0.0274167	0	0.0941893	0.0135801	0	0.0110923
ENSMUSG00000051306	Usp42	ubiquitin specific peptidase 42	5.86138	5.45583	5.57934	5.08544	4.7549	4.98929	6.0025	5.68743
ENSMUSG00000095478	Gm9824	predicted pseudogene 9824	41.55	79.444	88.9107	79.2876	81.5167	72.3364	128.847	86.9764
ENSMUSG00000093031	Gm22662	predicted gene 22662	0.0125731	0	0	0	0	0	0.0318543	0.24611
ENSMUSG00000108878	Gm49493	predicted gene 49493	0.0229009	0.042161	0.0438722	0.13627	0.271731	0.227225	0.0205198	0.595431
ENSMUSG00000108870	Gm44893	predicted gene 44893	0	0	0	0	0	0	0	0.00454631
ENSMUSG00000108871	Gm45102	predicted gene 45102	1.79483	0.855703	3.07133	1.50322	1.43425	1.38834	2.77152	2.6734
ENSMUSG00000108873	Gm44609	predicted gene 44609	0.791981	0.714037	0.848836	0.545079	0.841405	0.180969	0.683597	0.709497
ENSMUSG00000108874	Gm9711	predicted gene 9711	0.131062	0.267859	0.307152	0.257924	0.472908	0.586794	0.574586	0.154934
ENSMUSG00000108877	Gm45157	predicted gene 45157	0.00138731	0	0	0	0	0	0	0
ENSMUSG00000081933	Gm14767	predicted gene 14767	0	0	0.0604384	0	0	0	0	0
ENSMUSG00000084159	Gm12696	predicted gene 12696	31.1391	22.1357	38.6973	23.3258	34.5993	17.8822	22.659	18.6907
ENSMUSG00000085211	B430219N15Rik	RIKEN cDNA B430219N15 gene	3.2708	2.17552	3.07207	2.49947	1.2035	1.99851	4.00938	2.14957
ENSMUSG00000085213	Gm13091	predicted gene 13091	0	0	0	0	0	0	0	0.0390052
ENSMUSG00000093874	Gm24539	predicted gene 24539	0	0	0.275315	0	0	0	0.0516587	0.121149
ENSMUSG00000098617	Gm27300	predicted gene 27300	0.000335262	0	4.33e-05	0	0	0	5.27e-05	5.65e-05
ENSMUSG00000098614	Gm27301	predicted gene 27301	0	0.165794	0.0022297	0.109474	0	0	0	0
ENSMUSG00000098613	Mir6931	microRNA 6931	0	0	0	0	0	0.160771	0	0
ENSMUSG00000081932	Gm12331	predicted gene 12331	0.643713	0.225754	1.00337	0.510438	0.421106	0.26515	0.259748	0.280368
ENSMUSG00000116797	2600002D14Rik	RIKEN cDNA 2600002D14 gene	0	0	0	0	0	0	0.00186602	0
ENSMUSG00000047281	Sfn	stratifin	3.39499	3.6787	3.11168	3.05638	2.50992	3.65973	4.40406	3.29844
ENSMUSG00000047284	Neurl4	neuralized E3 ubiquitin protein ligase 4	0.821584	0.745253	0.899354	0.761339	0.262933	0.285051	0.54548	0.367582
ENSMUSG00000047286	Olfr370	olfactory receptor 370	0.0102005	0	0.00983468	0.00250781	0.000898657	0.00195739	0.00794469	0.012786
ENSMUSG00000116795	Gm49600	predicted gene 49600	0.00329575	3.54e-06	0.00219088	0.00440888	9.43e-06	0.0289295	0.0230066	4.72e-06
ENSMUSG00000057228	Aadat	aminoadipate aminotransferase	0.438758	0.372904	0.541461	0.191048	0.983218	0.666168	0.326577	0.630576
ENSMUSG00000057229	Dmac2	distal membrane arm assembly complex 2	1.46859	2.18315	1.80378	2.10276	2.02512	2.09391	3.02859	1.86546
ENSMUSG00000100841	Gm21115	predicted gene 21115	0	0.0396567	0.0324349	0	0.01851	0.0364321	0	0
ENSMUSG00000092966	Gm22240	predicted gene 22240	0.00100002	0.0417399	0.00626122	0.0177233	0.0102952	0.0118316	0.039704	0.0283418
ENSMUSG00000057223	Gm6578	predicted gene 6578	6.0173	3.75511	5.23888	3.22722	4.29997	3.60146	2.25232	3.66951
ENSMUSG00000100843	Gm8307	predicted gene 8307	0.335183	0	0.0771634	0.0845525	0.0182348	0.106197	0.0790342	0.00116134
ENSMUSG00000116791	Gm18918	predicted gene 18918	0	0	0.00520875	0	0	0	0	0
ENSMUSG00000029092	D5Ertd615e	DNA segment Chr 5 ERATO Doi 615 expressed	0.00289082	0.00300545	0.00858403	0.00102951	0.0105302	0	0	0.0054906
ENSMUSG00000027967	Neurog2	neurogenin 2	0	0.000974195	0.00408032	0	0	0	0.00272022	0
ENSMUSG00000046886	Zfp474	zinc finger protein 474	0	0	0	0	0.00979633	0.0154401	0	0.0113918
ENSMUSG00000046881	Olfr374	olfactory receptor 374	0.0205467	0.0185681	0.0549361	0.008824	0.0120809	0.0136366	0.013782	0.0177816
ENSMUSG00000066705	Fxyd6	FXYD domain-containing ion transport regulator 6	83.8454	64.7885	45.3403	68.0767	116.897	118.445	165.281	174.751
ENSMUSG00000066704	Cyp2b19	cytochrome P450 family 2 subfamily b polypeptide 19	0.0400577	0.0344641	0.0749129	0.0510278	0.0893032	0.0614902	0.037888	0.0590475
ENSMUSG00000084161	Gm15061	predicted gene 15061	0.000647026	0.000533834	0.00235798	0	0	0	7.14e-05	0.00105609
ENSMUSG00000084160	Gm13345	predicted gene 13345	0.00425876	0	0.0123794	0	0	0	0	0
ENSMUSG00000084163	Gm11901	predicted gene 11901	0.11631	0.108067	0.114619	0.0250412	0.290835	0.2329	0.0962195	0.131034
ENSMUSG00000084162	Gm11251	predicted gene 11251	0	0	0	0	0	0	0.052194	0
ENSMUSG00000084164	Gm13902	predicted gene 13902	0.450751	0.0611261	0.472395	0.126513	0.260198	0.103849	0.116573	0.178146
ENSMUSG00000084166	Gm6451	predicted gene 6451	2.98014	2.44745	3.41368	1.60879	3.11471	1.50288	2.67543	1.89431
ENSMUSG00000095465	Gm6214	predicted gene 6214	0.00717026	0	0.031115	0.00336141	0	0.02015	0.00723966	0
ENSMUSG00000095463	Entpd4	ectonucleoside triphosphate diphosphohydrolase 4	9.17776	8.21652	8.7991	12.6444	4.45997	5.62968	8.14964	10.4726
ENSMUSG00000095460	Vmn2r-ps16	vomeronasal 2 receptor pseudogene 16	0.00952428	0.0026758	0	0.000977562	0.000438098	0.00613198	0.00657424	0.00418727
ENSMUSG00000103264	Gm30341	predicted gene 30341	0	0	0.00162545	0	0	0	0	0.00997485
ENSMUSG00000114189	9330199G10Rik	RIKEN cDNA 9330199G10 gene	0.0750353	0	0.041127	0	0.0314444	0.0510887	0.0336676	0.0934047
ENSMUSG00000103260	Gm8146	predicted gene 8146	0.0592403	0.0832764	0.0788292	0.0266915	0.0761512	0.0709133	0.0970497	0.0673692
ENSMUSG00000103261	Gm36981	predicted gene 36981	1.12468	0.517359	0.156935	0.25124	0.419966	0.484699	0.367903	0.365614
ENSMUSG00000103262	Ighv5-8	immunoglobulin heavy variable V5-8	0.0463778	0.0230083	0.0561087	0.120447	0.0352801	0.0462822	0.0521654	0.0268808
ENSMUSG00000103263	Gm36982	predicted gene 36982	0	0.00208036	0.023364	0.0362521	0	0	0	0
ENSMUSG00000111968	Gm8873	predicted gene 8873	0.126784	0.150389	0.216387	0.24084	0.588916	0.596683	0.245156	0.305311
ENSMUSG00000111969	Gm9129	predicted gene 9129	0	0	0.0611196	0	0	0	0	0
ENSMUSG00000111964	Gm8942	predicted gene 8942	3.7488	2.00435	5.92656	2.7733	3.85526	2.40128	4.16836	4.69515
ENSMUSG00000111965	Gm4797	predicted gene 4797	0.296425	0.240885	0.469204	0.206146	0.34162	0.615898	0.163468	0.29955
ENSMUSG00000111966	Gm5781	predicted gene 5781	28.0601	19.3359	48.2936	24.1697	16.7828	15.6997	22.6247	20.5218
ENSMUSG00000111967	Gm3678	predicted gene 3678	0.0118227	0.00236734	0.0161755	0	0.0615981	0.00200151	0.00272292	0.0274152
ENSMUSG00000111960	Gm46349	predicted gene 46349	0	0	0.0112282	0	0.0129956	0	0.0117131	0
ENSMUSG00000111961	Gm47966	predicted gene 47966	0.148696	0.0998649	0.171919	0.143344	0.217836	0.161924	0.23819	0.120317
ENSMUSG00000111962	Gm20110	predicted gene 20110	0.00940651	0	0.00726572	0	0	0.0764122	0	0
ENSMUSG00000052769	Gm9889	predicted gene 9889	0	0	0.00326438	0.00300471	0	0	0	0
ENSMUSG00000052760	A630001G21Rik	RIKEN cDNA A630001G21 gene	0.0173479	0.012171	0.0301946	0.0104332	0	0	0.0120725	0.0120238
ENSMUSG00000052763	Zfp212	Zinc finger protein 212	41.869	50.4607	39.2399	50.8532	15.8678	26.1277	20.9824	29.4105
ENSMUSG00000025658	Cnksr2	connector enhancer of kinase suppressor of Ras 2	0.104976	0.0513588	0.124687	0.0529366	0.240973	0.17942	0.0612443	0.0829635
ENSMUSG00000052767	Gm12703	predicted gene 12703	0	0	0	0	0.000931044	0	0	0
ENSMUSG00000112649	Gm47647	predicted gene 47647	0.270244	0.234015	0.0345568	0.173863	0.232867	0.378399	0.128671	0.227167
ENSMUSG00000065608	Mirlet7c-2	microRNA let7c-2	0.000755103	0.000969588	0.015722	0.000811907	0.00158758	0	0.00188531	0
ENSMUSG00000064412	Gm22246	predicted gene 22246	0.211152	0.0570019	0	0.0980567	0.102738	0.217176	0.0791457	0
ENSMUSG00000064416	Gm22248	predicted gene 22248	0	0	0.0214542	0	0	0	0	0
ENSMUSG00000064414	n-R5s215	nuclear encoded rRNA 5S 215	0.00235803	0	5.48e-05	0	0.00330443	0.00114261	0.000470773	0
ENSMUSG00000102272	Gm7512	predicted gene 7512	0	0.0243499	0	0.0100202	0	0	0	0.022047
ENSMUSG00000018040	Rrp7a	ribosomal RNA processing 7 homolog A (S. cerevisiae)	6.81982	7.79795	8.40519	9.2574	2.82098	3.57634	6.1651	4.85596
ENSMUSG00000050947	Amigo1	adhesion molecule with Ig like domain 1	0.0717109	0.0377424	0.122768	0.085536	0.0573016	0.042435	0.0713237	0.122933
ENSMUSG00000050944	Efcab5	EF-hand calcium binding domain 5	0.86034	0.696029	1.00757	0.487525	0.846884	0.792537	0.520697	0.655283
ENSMUSG00000050945	Zfp438	zinc finger protein 438	1.96064	1.2818	1.20805	1.45194	1.28017	1.34844	1.2111	1.45529
ENSMUSG00000102275	Gm37144	predicted gene 37144	0.0532368	0.0771561	0.0628614	0.0452518	0.0599816	0.045607	0.0376254	0.058557
ENSMUSG00000071521	Try10	trypsin 10	0	0	0.0220369	0.00744899	0.0206669	0	0.0168395	0.0746874
ENSMUSG00000100799	1700027H10Rik	RIKEN cDNA 1700027H10 gene	0	0	0	0	0	0	0.0318309	0
ENSMUSG00000102276	2900069G24Rik	RIKEN cDNA 2900069G24 gene	0	0.000546864	0	0	0	0	0	0.000438446
ENSMUSG00000100795	Gm29208	predicted gene 29208	2.74175	2.00523	2.30637	1.2586	1.36663	1.73035	1.53239	1.42735
ENSMUSG00000100794	Gm29667	predicted gene 29667	0.00136716	0.00864767	0.0126751	0	0	0	0	0
ENSMUSG00000100796	Gm28163	predicted gene 28163	0	0.00572252	0.0041755	0	0	0	0	0
ENSMUSG00000100791	Gm28199	predicted gene 28199	0	0	0.125943	0	0.141647	0.0634054	0	0
ENSMUSG00000102278	Gm37145	predicted gene 37145	0.00505366	0	0.0482746	0.00718465	0	0	0.0474532	0
ENSMUSG00000062712	Olfr531	olfactory receptor 531	0.0443954	0.0108428	0.0108529	0.0208972	0	0.0133722	0.00354727	0.0279055
ENSMUSG00000062713	Sim2	single-minded family bHLH transcription factor 2	0.261372	0.283492	0.288457	0.123188	0.383257	0.830616	0.28114	0.264455
ENSMUSG00000106560	Gm43119	predicted gene 43119	0	0.0474658	0.133072	0.00932563	0	0.106351	0.110484	0
ENSMUSG00000106561	Gm47293	predicted gene 47293	0.000594891	0.000407154	0.00135364	0.000543704	0.000512649	9.36e-07	1.87e-06	0
ENSMUSG00000036078	Sigmar1	sigma non-opioid intracellular receptor 1	3.50357	4.95954	3.45477	4.53644	4.43844	6.02751	4.35629	5.49484
ENSMUSG00000106563	Mir6962	microRNA 6962	0.0031579	0	0.00520912	0.00107675	0	0	0.00691694	0.0037037
ENSMUSG00000106564	Gm8969	predicted gene 8969	0	0	0	0	0.00109647	0	0.0199911	0
ENSMUSG00000106565	Gm43582	predicted gene 43582	0.00396295	0	0.0372394	0	0	0.013169	0	0
ENSMUSG00000106566	Gm43836	predicted gene 43836	0	0	0.00205307	0	0.00064221	0	0	0.0122702
ENSMUSG00000053411	Cbx7	chromobox 7	0.243923	0.251068	0.392729	0.44397	0.399196	0.573416	1.06108	0.713455
ENSMUSG00000036073	Galt	galactose-1-phosphate uridyl transferase	6.56328	8.53482	7.03127	9.39735	4.93571	6.27716	8.69843	6.6079
ENSMUSG00000002341	Ncan	neurocan	0.061231	0.0299064	0.152725	0.0119492	0.0210679	0.0361004	0.0752429	0.0574777
ENSMUSG00000053414	Hunk	hormonally upregulated Neu-associated kinase	0.0692137	0	0.0948147	0.051202	0	0	0.0276015	0.0969551
ENSMUSG00000002345	Borcs8	BLOC-1 related complex subunit 8	2.70497	3.19196	3.55337	3.40295	4.37447	3.61463	6.1135	3.83364
ENSMUSG00000091393	5330438I03Rik	RIKEN cDNA 5330438I03 gene	0	0.00962871	0.0307112	0.00431447	0.0368978	0	0.00167077	0.0090114
ENSMUSG00000061165	Olfr160	olfactory receptor 160	0.024188	0.0150297	0.0254015	0.0110506	0.00311157	0.0184309	0.01365	0.0353345
ENSMUSG00000071528	Atp5md	ATP synthase membrane subunit DAPIT	2.87261	2.70666	3.73388	2.10036	4.01171	2.57444	3.28003	3.3769
ENSMUSG00000093705	Vmn1r-ps142	vomeronasal 1 receptor pseudogene 142	0.00079725	0	0	0	0	0	0.00073875	0
ENSMUSG00000093707	Obox4-ps9	oocyte specific homeobox 4 pseudogene 9	0	0.249052	0	0	0	0.173273	0	0
ENSMUSG00000093703	Gm18397	predicted gene 18397	0	0	0	0.000415447	0	0.000327259	0	0
ENSMUSG00000112098	Gm18876	predicted gene 18876	0.00632367	0	0.0236099	0	0	0	0	0
ENSMUSG00000055811	Cldn17	claudin 17	0	0	0	0	0	0	0.000223647	0.00010334
ENSMUSG00000108099	Gm43988	predicted gene 43988	0	0	0.0070348	0	0	0	0	0
ENSMUSG00000055817	Mta3	metastasis associated 3	189.181	193.811	167.835	224.79	190.047	233.766	245.43	243.999
ENSMUSG00000096883	Shisa8	shisa family member 8	21019.5	11594.3	39498	20589	10039.4	8016.81	21033.2	19767.5
ENSMUSG00000060419	Rps16-ps2	ribosomal protein S16 pseudogene 2	16.4972	19.1709	28.6972	16.5057	18.7609	15.101	26.3287	16.9404
ENSMUSG00000108093	Gm44102	predicted gene 44102	0	0	0.00125588	0	0	0	0	0
ENSMUSG00000108090	Gm6637	predicted gene 6637	0.637132	0.306345	0.467309	0.118232	0.14578	0.538495	0.408383	0.500757
ENSMUSG00000055818	A230083G16Rik	RIKEN cDNA A230083G16 gene	0	0.0444689	0	0	0	0	0	0.0178347
[truncated: 41,205 more rows]
[truncated: 1 more columns]

## Sheet: MII oocytes
Gene_ID	Symbol	description	WT_MII_1_fpkm	WT_MII_2_fpkm	WT_MII_3_fpkm	WT_MII_4_fpkm	Klhl8oo-/-_MII_1_fpkm	Klhl8oo-/-_MII_2_fpkm	Klhl8oo-/-_MII_3_fpkm	Klhl8oo-/-_MII_4_fpkm
eGFP	eGFP	spike-in	62.1968	46.1633	37.7273	39.2498	25.3521	42.8691	39.8048	56.621
ENSMUSG00000028180	Zranb2	zinc finger RAN-binding domain containing 2	25.561	21.3422	28.4297	22.5458	33.4609	29.3998	29.7515	25.1358
ENSMUSG00000028182	Lrriq3	leucine-rich repeats and IQ motif containing 3	0.757566	0.700711	0.989158	0.662174	0.841212	0.56792	0.719838	0.446021
ENSMUSG00000028184	Adgrl2	adhesion G protein-coupled receptor L2	1.49806	0.850162	1.70154	0.777608	2.31771	2.30015	2.38245	3.00707
ENSMUSG00000028187	Rpf1	ribosome production factor 1 homolog	8.25529	8.0219	7.5378	12.1719	14.3477	9.31763	10.001	12.5464
ENSMUSG00000028186	Uox	urate oxidase	0.00195554	0.00533754	0.0280502	0.00149645	0.00103791	0.0300225	0.0373144	0.0176717
ENSMUSG00000028189	Ctbs	chitobiase	3.07876	2.45871	3.73271	3.08844	3.52176	3.29267	3.13985	2.97793
ENSMUSG00000028188	Spata1	spermatogenesis associated 1	0.4061	0.386292	0.528433	0.596925	0.629113	0.453516	0.32596	0.327919
ENSMUSG00000111376	Gm47099	predicted gene 47099	0.000957335	0	0.00169899	0	0.00746902	0.00850696	0.00122375	0.0156883
ENSMUSG00000035429	Ptprh	protein tyrosine phosphatase receptor type H	0	0	0.00144363	0	0	0.0229147	0.120111	0.0673343
ENSMUSG00000035427	Mageb4	melanoma antigen family B 4	0.0063309	0	0	0	0	0	0	0
ENSMUSG00000070074	Mir484	microRNA 484	0	0	0	0	0	0	0.191503	0.0922359
ENSMUSG00000020755	Sap30bp	SAP30 binding protein	2.39396	1.75328	2.61868	2.12635	3.35207	3.34369	8.55913	3.47641
ENSMUSG00000070077	Mir491	microRNA 491	0	0	0.0247233	0	0.104584	0.834101	0.611404	0
ENSMUSG00000020752	Recql5	RecQ protein-like 5	5.26632	7.09765	4.09167	3.3434	3.9532	4.21974	4.56607	6.97404
ENSMUSG00000020758	Itgb4	integrin beta 4	20.3698	17.8893	13.4502	16.4426	2.00523	3.80259	2.71133	2.92441
ENSMUSG00000069833	Ahnak	AHNAK nucleoprotein (desmoyokin)	11.2248	12.2228	15.5207	13.3446	7.53195	12.8343	11.3425	7.26701
ENSMUSG00000069830	Nlrp1a	NLR family pyrin domain containing 1A	0.000595101	0	0	0	0	0	0	0
ENSMUSG00000028238	Atp6v0d2	ATPase H+ transporting lysosomal V0 subunit D2	0.0853345	0.0345855	0.17676	0.15681	0.134849	0.0603064	0.118232	0.109138
ENSMUSG00000033862	Cdk10	cyclin-dependent kinase 10	0.115277	0.304206	0.314052	0.531255	0.368437	0.435791	0.703063	0.698664
ENSMUSG00000033863	Klf9	Kruppel-like factor 9	0.0608724	0.104161	0.163276	0.0968875	0.14847	0.301413	0.495053	0.237113
ENSMUSG00000033860	Fgg	fibrinogen gamma chain	0	0.0124366	0.0153899	0	0	0	0	0
ENSMUSG00000069835	Sat2	spermidine/spermine N1-acetyl transferase 2	0.271537	0.115347	0.353296	0.491696	0.139652	0.269107	0.622633	0.532303
ENSMUSG00000028233	Tgs1	trimethylguanosine synthase 1	1.36744	1.5504	2.00231	1.84881	1.64097	2.53323	3.42591	2.5095
ENSMUSG00000028232	Tmem68	transmembrane protein 68	2.04145	1.84908	2.50933	2.0111	3.97674	3.5608	3.23978	1.91573
ENSMUSG00000028236	Sdr16c5	short chain dehydrogenase/reductase family 16C member 5	0	0	0	0	0	0	0	0.0325949
ENSMUSG00000028234	Rps20	ribosomal protein S20	10.5607	16.8173	30.7386	23.6887	12.4854	26.5779	68.6494	24.6276
ENSMUSG00000114977	Gm9502	predicted gene 9502	0.0216099	0.16049	0.325399	0.0515623	0.105179	0.0524852	0.388701	0.166004
ENSMUSG00000114970	Gm49069	predicted gene 49069	0	0	0	0	0	0.00260505	0	0
ENSMUSG00000114972	Gm49119	predicted gene 49119	0.027166	0.0519914	0.0443078	0.00570976	0.0369498	0.0453014	0.248449	0.00959459
ENSMUSG00000114973	Gm19156	predicted gene 19156	0.000357247	0	0	0	0.000193449	0.011527	0.00346183	0.0164055
ENSMUSG00000044537	Olfr779	olfactory receptor 779	0	0.0098745	0	0	0	0.00133006	0	0
ENSMUSG00000044534	Ackr2	atypical chemokine receptor 2	0.0236916	0.027333	0	0	0	0.0373354	0	0
ENSMUSG00000068122	Agtr2	angiotensin II receptor type 2	0.111615	0	0	0	0	0	0	0
ENSMUSG00000068120	Gm10231	predicted pseudogene 10231	1.54054	1.78232	2.0652	1.6404	2.01689	2.45817	3.38284	2.35341
ENSMUSG00000044538	Obox3-ps8	oocyte specific homeobox 3 pseudogene 8	1.187	1.06859	1.8889	1.35735	1.06086	1.2828	0.602756	0.293845
ENSMUSG00000027405	Nop56	NOP56 ribonucleoprotein	86.0619	60.337	57.6832	92.0064	25.4615	29.2308	29.9538	38.3371
ENSMUSG00000075164	Olfr1106	olfactory receptor 1106	0	0	0	0	0	0.00246065	0	0
ENSMUSG00000075167	Olfr1101	olfactory receptor 1101	0	0	0.000140772	0.00308437	0	0.00375132	0	0
ENSMUSG00000075166	Olfr1104	olfactory receptor 1104	2.85107	2.23505	3.28375	1.86648	4.41507	4.8564	5.59692	3.0109
ENSMUSG00000075161	Olfr1109	olfactory receptor 1109	0	0	0.0387262	0	0	0	0	0
ENSMUSG00000027400	Pdyn	prodynorphin	0	0	0.0362735	0	0.000549328	0.0546489	0	0
ENSMUSG00000027403	Tgm6	transglutaminase 6	0.303462	0.227797	0.265463	0.0396832	0.815268	0.125343	0.248761	0.388323
ENSMUSG00000075162	Gm10812	predicted gene 10812	0.00231526	0	0.00302137	0	0.00165586	0.00472419	0.00373896	0.00208972
ENSMUSG00000075169	Olfr1098	olfactory receptor 1098	0.00131697	0	0	0	0	0	0	0.000290241
ENSMUSG00000075168	Olfr1099	olfactory receptor 1099	0	0	0.00195692	0	0	0	0.00235337	0
ENSMUSG00000073730	Ppp1r14bl	protein phosphatase 1 regulatory inhibitor subunit 14B like	0	0	0	0.00135084	0	0	0	0
ENSMUSG00000108431	Gm42375	predicted gene 42375	0.107246	0	0	0	0.163858	0.0597143	0.453526	0.0706712
ENSMUSG00000018209	Stk4	serine/threonine kinase 4	33.7271	27.0768	41.2705	26.0528	30.5732	27.6288	24.3229	31.4326
ENSMUSG00000044288	Cnr1	cannabinoid receptor 1 (brain)	0	0.00242012	0.0383878	0	0.0338558	0.00255638	0.027919	0.0256287
ENSMUSG00000083761	Pgam1-ps1	phosphoglycerate mutase 1 pseudogene 1	0	0.0411532	0.00950461	0.0545249	0.163451	0.0703157	0.177383	0.0332954
ENSMUSG00000044285	Ubb-ps	ubiquitin B pseudogene	113.522	80.7729	127.015	130.919	214.687	307.086	446.24	267.117
ENSMUSG00000044286	Olfr221	olfactory receptor 221	2.96709	2.0832	3.0559	2.86702	2.47144	3.87834	3.23759	3.61737
ENSMUSG00000044287	Nrn1l	neuritin 1-like	33.3301	34.1771	32.3517	25.2081	33.6901	41.3588	50.1758	38.5334
ENSMUSG00000006958	Chrd	chordin	0.0135665	0.0675668	0.0478222	0.0190295	0.020989	0.0506273	0.0310005	0.113295
ENSMUSG00000087575	Gm12976	predicted gene 12976	0	0	0	0.174507	0.462722	0	0.21317	0.380559
ENSMUSG00000087574	C030037D09Rik	RIKEN cDNA C030037D09 gene	0.754228	0.413045	0.873677	0.694903	0.430742	0.515185	0.24084	0.99648
ENSMUSG00000087579	Hectd2os	Hectd2 opposite strand	0.0810955	0.234085	0.114299	0	0.197119	0.0470361	0.0869994	0.117621
ENSMUSG00000087578	Ccdc142os	coiled-coil domain containing 142 opposite strand	0.0395121	0.00825732	0	0.0399563	0.048807	0.139374	0.141565	0.0743136
ENSMUSG00000058568	Defb50	defensin beta 50	0.244767	0.166089	0.202915	0.207992	0.427767	0.544667	0.82094	0.403674
ENSMUSG00000058569	Tmed9	transmembrane p24 trafficking protein 9	3.14424	3.29253	3.35232	4.31842	1.74652	2.38983	2.13266	2.314
ENSMUSG00000098011	Gm21232	predicted gene 21232	0	0	0.00082145	0	0	0.00360676	0	0
ENSMUSG00000058567	Gm2531	predicted gene 2531	0.259749	1.09086	0.240829	0.539111	0.992707	0.953825	1.64367	1.30951
ENSMUSG00000021583	Erap1	endoplasmic reticulum aminopeptidase 1	0.0265155	0.0444606	0.180825	0.16952	0.0654419	0.0927397	0.091267	0.0647869
ENSMUSG00000073867	AA474408	expressed sequence AA474408	0.0548292	0.00807039	0.0142104	0.0716401	0.0544156	0.113052	0.117776	0.0464902
ENSMUSG00000116538	Gm49746	predicted gene 49746	0	0	0	0	0.00520622	0.028006	0	0.000699282
ENSMUSG00000021585	Cast	calpastatin	5.37055	3.8082	5.43961	5.36689	5.9396	5.73668	5.06229	5.5738
ENSMUSG00000116536	Gm2805	predicted gene 2805	0.648859	0.729645	1.175	0.700842	0.289242	0.557581	0.238462	0.222352
ENSMUSG00000116537	Gm49698	predicted gene 49698	51.2837	39.715	60.7853	41.0242	52.857	73.929	85.3208	56.915
ENSMUSG00000116534	Gm49731	predicted gene 49731	0	0.021435	0	0.0118788	0	0.0103164	0	0
ENSMUSG00000021589	Rhobtb3	Rho-related BTB domain containing 3	1.11735	1.32389	2.14348	1.25963	1.89887	2.8701	2.21371	1.55374
ENSMUSG00000116532	Gm5232	predicted gene 5232	0	0.00461001	0	0.161513	0.0549864	0.0919974	0.14407	0.0316521
ENSMUSG00000115350	Gm49079	predicted gene 49079	0	0	0	0	0	0	0	0.173183
ENSMUSG00000104900	4930596I21Rik	RIKEN cDNA 4930596I21 gene	0.000743165	0.00828824	0	0.0356763	0	0.00540784	0.00141441	0.00967644
ENSMUSG00000104901	Gm42692	predicted gene 42692	0	0	0.0423005	0	0.031207	0.021453	0.0431519	0
ENSMUSG00000118555	AC150312.1	novel zinc finger pseudogene	0.00318787	0.131591	0.0252636	0.0320218	0.0163859	0.147212	0.238466	0.0114265
ENSMUSG00000022085	Pebp4	phosphatidylethanolamine binding protein 4	0	0	0.0517195	0.259642	0.0268137	0.0617813	0.0578126	0.0783782
ENSMUSG00000081343	Gm16071	predicted gene 16071	0.0111901	0	0.404231	0	0	0.132519	0.412434	0.20369
ENSMUSG00000115357	Gm49214	predicted gene 49214	0.0411614	0	0	0	0.0240982	0	0	0
ENSMUSG00000097309	---	---	0.00148529	0.00861425	0.00524943	0.0108784	0.00400848	0.00241572	0.0103948	0.00231957
ENSMUSG00000079034	Gm8300	predicted gene 8300	0	0	0	0	0	0.00779486	0.0021354	0
ENSMUSG00000097264	Rpl31-ps24	ribosomal protein L31 pseudogene 24	0	0.000588194	0	0	0	0.00941695	0	0
ENSMUSG00000070075	Mir490	microRNA 490	0	0	0	0	0	0.0547152	0	0
ENSMUSG00000115356	Gm2581	predicted gene 2581	0	0.086278	0.0220186	0.0590393	0	0.0917091	0	0
ENSMUSG00000030889	Vwa3a	von Willebrand factor A domain containing 3A	1.61295	1.01319	1.4831	0.852727	1.50182	1.20599	1.49874	1.18455
ENSMUSG00000030888	Rrp8	ribosomal RNA processing 8 methyltransferase homolog (yeast)	8.62506	7.2896	8.59495	6.49999	13.8679	12.2686	13.0748	11.2564
ENSMUSG00000086191	Zfp652os	zinc finger protein 652 opposite strand	0.625734	0.468626	0	0.317719	0.314378	0.631767	0.385625	0.442704
ENSMUSG00000086196	Gm13571	predicted gene 13571	0.0751048	0.0117255	0.0486345	0.120941	0	0	0	0.00799193
ENSMUSG00000086194	Gm16329	predicted gene 16329	0	0	0	0	0	1.10413	0	0.859064
ENSMUSG00000086195	Gm6152	predicted gene 6152	0	0	0	0	0.000392721	0	0	0
ENSMUSG00000030881	Arfip2	ADP-ribosylation factor interacting protein 2	0.309677	0.318927	0.348625	0.477053	0.194666	0.227624	0.382569	0.502585
ENSMUSG00000026753	Ppp6c	protein phosphatase 6 catalytic subunit	1.66036	1.57164	1.72753	2.71971	3.09981	2.90772	2.25576	3.21718
ENSMUSG00000026750	Psmb7	proteasome (prosome macropain) subunit beta type 7	2.9398	2.37671	5.19893	5.52596	53.7636	51.1087	47.4032	42.9829
ENSMUSG00000026751	Nr5a1	nuclear receptor subfamily 5 group A member 1	0.495973	1.61573	1.55476	1.62853	0.256056	1.0911	1.49699	1.51004
ENSMUSG00000030884	Uqcrc2	ubiquinol cytochrome c reductase core protein 2	214.15	139.621	191.215	195.39	98.7973	118.297	111.825	110.968
ENSMUSG00000026754	Golga1	golgi autoantigen golgin subfamily a 1	0.827641	0.574894	0.549668	0.866618	0.277956	0.482613	0.52723	0.777508
ENSMUSG00000026755	Arpc5l	actin related protein 2/3 complex subunit 5-like	30.0785	32.5705	28.6742	44.2156	80.61	42.8031	44.526	53.4607
ENSMUSG00000007338	Mrpl49	mitochondrial ribosomal protein L49	0.627998	0.558788	0.912173	1.15957	0.459011	0.690515	1.33285	0.724974
ENSMUSG00000093363	Gm22002	predicted gene 22002	0	0	0	0	0	0.200115	0	0
ENSMUSG00000059213	Ddn	dendrin	0.022798	0.00629104	0.00284225	0.00972395	0.0143223	0.00401829	0.00817235	0.000289162
ENSMUSG00000115355	4930445E18Rik	RIKEN cDNA 4930445E18 gene	0	0	0.103619	0	0.353855	0	0	0
ENSMUSG00000074846	Gm10774	predicted pseudogene 10774	0.00750866	0.00612322	0.0078217	0.0082046	0.00676235	0.00675031	0.00567452	0.00548053
ENSMUSG00000075833	Gm22003	predicted gene 22003	0.254175	0.364783	0.349594	0.195711	0.250192	0.525112	0.304691	0.178456
ENSMUSG00000075832	Gm22004	predicted gene 22004	0	0	0	0	0	0.009943	0	0.138648
ENSMUSG00000075837	Gm22005	predicted gene 22005	0	0	0	0	0	0	0.341179	0.334564
ENSMUSG00000115354	Gm49083	predicted gene 49083	0	0.0310407	0.0269641	0.0277728	0.0124179	0.013364	0.0515171	0.00554715
ENSMUSG00000090996	Gm20458	predicted gene 20458	0	0.303178	0.206687	0	0	0.0833354	0	0.0659573
ENSMUSG00000086224	2700069I18Rik	RIKEN cDNA 2700069I18 gene	0.819024	0.979401	0.746237	0.943383	10.2704	11.7856	12.5212	4.93239
ENSMUSG00000086225	Gm8661	predicted gene 8661	0	0	0.0204794	0	0	0	0	0
ENSMUSG00000086227	Gm11820	predicted gene 11820	0.300787	0.269435	0.596895	0.22924	0.909436	0.498801	0.468003	0.498372
ENSMUSG00000086220	Gm16599	predicted gene 16599	0.00113568	0.0123128	0.000654917	0.000115792	0	0.000893911	0	0.0002779
ENSMUSG00000086221	4930412B13Rik	RIKEN cDNA 4930412B13 gene	1.54392	0.643843	0	1.30737	1.69589	2.05501	2.52304	1.26061
ENSMUSG00000086222	Gm11665	predicted gene 11665	6.8729	5.89753	6.58727	4.39367	8.78754	10.6859	15.4504	4.90469
ENSMUSG00000086228	Ubap1l	ubiquitin-associated protein 1-like	0.0858221	0.0776325	0.171986	0	0.0556967	0.0788081	0.125779	0.127257
ENSMUSG00000003824	Syce2	synaptonemal complex central element protein 2	24.0232	24.7506	21.5252	25.2184	40.8736	36.2989	46.6746	33.4176
ENSMUSG00000081643	Gm11605	predicted gene 11605	3.23746	3.46372	4.21262	3.59303	0.883454	2.74467	1.90946	1.70277
ENSMUSG00000081642	Gm13532	predicted gene 13532	0.462033	0.40727	1.18316	0.858858	0.280642	1.27241	2.19219	0.94559
ENSMUSG00000081641	Gm9439	predicted gene 9439	0	0	0	0	0.922895	0	0.154889	0
ENSMUSG00000081640	Rplp0-ps1	ribosomal protein large P0 pseudogene 1	0.102943	0.105674	0.183388	0.0853566	0.169759	0.351668	0.420763	0.241909
ENSMUSG00000081647	Gm13022	predicted gene 13022	0	0	0.0183456	0	0	0.000838632	0.0167364	0
ENSMUSG00000081646	Gm15060	predicted gene 15060	0.0147755	0.00915402	0.00795322	0	0.0403016	0.0253831	0.0335858	0
ENSMUSG00000081649	Olfr213	olfactory receptor 213	0.00438868	0.0316992	0.00181503	0	0.00757748	0.0161367	0.0906875	0
ENSMUSG00000081648	Gm13423	predicted gene 13423	0.0774243	0	0.0721056	0	0	0	0.104281	0.0423324
ENSMUSG00000094678	Olfr857	olfactory receptor 857	0	0	0	0.000432963	0	0	0	0
ENSMUSG00000085551	1810063I02Rik	RIKEN cDNA 1810063I02 gene	0.212883	0	0	0	0.673888	0.273337	0.615584	0.326298
ENSMUSG00000004446	Bid	BH3 interacting domain death agonist	0.438476	0.428905	0.463156	0.46671	0.118604	0.163581	0.418576	0.391938
ENSMUSG00000098550	Mir7079	microRNA 7079	0	4.54e-06	0	3.91e-07	0	0	0	0
ENSMUSG00000094672	Vmn2r25	vomeronasal 2 receptor 25	2.57252	2.72486	3.36901	2.11509	5.38611	5.36379	5.27811	3.19218
ENSMUSG00000094673	Olfr1354	olfactory receptor 1354	0.00183262	0	0.0435457	0	0.00533534	0	0	0
ENSMUSG00000098557	Kctd12	potassium channel tetramerisation domain containing 12	0.999405	3.44159	8.71168	3.5382	7.6508	8.64273	9.39158	8.35694
ENSMUSG00000028937	Acot7	acyl-CoA thioesterase 7	13.9737	18.1252	16.151	22.7798	27.056	34.5408	46.0489	44.8753
ENSMUSG00000089417	Gm22009	predicted gene 22009	0	0.0183084	0	0.194607	0.0378173	0	0.975333	0.0227493
ENSMUSG00000047161	Chst9	carbohydrate (N-acetylgalactosamine 4-0) sulfotransferase 9	0	0.238167	0	0.0358312	0	0	0	0.0593216
ENSMUSG00000085885	Gm11906	predicted gene 11906	0	0	0	0	0	0	0.137949	0
ENSMUSG00000085886	D030047H15Rik	RIKEN cDNA D030047H15 gene	0	0.0238211	0.00807171	0	0.0123185	0	0.0022916	0.00949165
ENSMUSG00000085881	Gm15912	predicted gene 15912	0.510011	0.358344	0.385853	0.1282	3.22693	2.88005	3.61984	3.13758
ENSMUSG00000085880	Gm15229	predicted gene 15229	0.0867698	0.0678553	0.112308	0.0480386	0.0771799	0.203594	0.0719113	0.14161
ENSMUSG00000085882	2610507I01Rik	RIKEN cDNA 2610507I01 gene	6.20111	6.51349	10.6285	5.57904	18.537	20.4746	16.914	17.041
ENSMUSG00000085889	1700054M17Rik	RIKEN cDNA 1700054M17 gene	0	0.126408	0	0	0	0.198966	0.168404	0.0436216
ENSMUSG00000085888	Gm12224	predicted gene 12224	0	0	0	0	0	0	0	0.0894356
ENSMUSG00000029919	Hpgds	hematopoietic prostaglandin D synthase	0.000603346	0.00155353	0.0285338	0	0	0.0020605	0.00701784	0
ENSMUSG00000029918	Mrps33	mitochondrial ribosomal protein S33	28.107	21.0174	25.9816	22.7733	73.2527	70.0503	74.0701	53.4048
ENSMUSG00000029915	Clec5a	C-type lectin domain family 5 member a	0	0	0.00880802	0	0	0	0	0
ENSMUSG00000029917	Qrfprl	pyroglutamylated RFamide peptide receptor like	15.1355	11.0345	18.3534	6.87476	22.4732	26.233	25.8816	13.1553
ENSMUSG00000029916	Agk	acylglycerol kinase	5.80413	5.73915	5.53421	5.43536	6.17228	7.43939	6.6128	8.40913
ENSMUSG00000029911	Ssbp1	single-stranded DNA binding protein 1	0.661141	0.822835	1.09045	1.25096	0.851795	0.848225	1.49761	0.958104
ENSMUSG00000029910	Mad2l1	MAD2 mitotic arrest deficient-like 1	39.0106	35.709	40.5085	55.076	41.8483	40.4766	30.6363	34.5007
ENSMUSG00000029913	Prdm5	PR domain containing 5	0.51069	0.232536	0.68671	0.696388	0.163519	0.262116	0.4619	0.180773
ENSMUSG00000070527	Mkrn3	makorin ring finger protein 3	0	0.196241	0.0201984	0	0	0	0.0727421	0.057732
ENSMUSG00000077545	Gm22018	predicted gene 22018	0	0	0	0	0	0	0.0932951	0.0154137
ENSMUSG00000077547	Gm22019	predicted gene 22019	0	0	0	0.010412	0	0	0	0
ENSMUSG00000077542	Gm22023	predicted gene 22023	0	0	0	0.0892005	0	0	0	0
ENSMUSG00000095108	Gm17467	predicted gene 17467	0	0	0	0.000736471	0	0	0	0.000515043
ENSMUSG00000084686	Gm22027	predicted gene 22027	0	0	0.0206029	0	0	0	0	0.505751
ENSMUSG00000095101	Gm13285	predicted gene 13285	0	0.0359338	0.0364896	0	0	0	0.0740424	0.199907
ENSMUSG00000006179	Prss16	protease serine 16 (thymus)	0	0	0.00352538	0.00142443	0.0266734	0.00141321	0.00370451	0.0261302
ENSMUSG00000095105	Edaradd	EDAR (ectodysplasin-A receptor)-associated death domain	0.0754494	0.209181	0.185004	0.00650464	0.0414931	0.067571	0.131355	0.521292
ENSMUSG00000115111	Gm4632	predicted gene 4632	1.45759	1.43462	1.54863	1.21754	4.24386	7.36118	15.0238	5.18803
ENSMUSG00000098083	Gm8957	predicted gene 8957	0.0257493	0.0444554	0.0203262	0	0	0	0.0174672	0
ENSMUSG00000098081	Gm26913	predicted gene 26913	0	0	0	0	0	0	0.00291283	0
ENSMUSG00000098080	Gm5732	predicted gene 5732	0	0	0	0	0	0.011337	0	0
ENSMUSG00000098087	Gm17750	predicted gene 17750	0	0	0	0	0	0.337911	0	0
ENSMUSG00000035273	Hpse	heparanase	5.83715	5.34099	6.3403	5.79441	5.1973	6.84497	6.22735	6.58858
ENSMUSG00000098085	Gm8919	predicted gene 8919	0.00213712	0	0.00115092	0	0	0	0	0
ENSMUSG00000043263	Ifi209	interferon activated gene 209	0	0	0.0493371	0	0	0	0.0553633	0
ENSMUSG00000043262	Uevld	UEV and lactate/malate dehyrogenase domains	1.03215	0.771638	1.03429	1.43039	1.85073	1.8415	1.7108	1.51623
ENSMUSG00000098089	Gm26915	predicted gene 26915	0	0	0	0	0.000852857	0	0	0
ENSMUSG00000098088	Gm26916	predicted gene 26916	0	0	0.00155059	0	0	0	0	0
ENSMUSG00000043267	Olfr1031	olfactory receptor 1031	0.0097023	0.000825397	0.000391194	7.39e-05	0	0.000686797	0.000718468	0
ENSMUSG00000026047	Poglut2	protein O-glucosyltransferase 2	2.76423	2.0495	2.97871	2.63859	1.53709	1.97497	2.01665	2.56929
ENSMUSG00000035279	Ssc5d	scavenger receptor cysteine rich family 5 domains	0.0331911	0.0110397	0.0343816	0.112317	0.0479039	0.129172	0.125658	0.0697801
ENSMUSG00000035278	Plekhj1	pleckstrin homology domain containing family J member 1	50.847	51.496	43.5201	47.1283	34.4946	30.2373	24.3462	26.5166
ENSMUSG00000031609	Sap30	sin3 associated polypeptide	1363.48	1546.47	1508.79	2068.57	2028.65	1180.7	861.407	1193.2
ENSMUSG00000000125	Wnt3	wingless-type MMTV integration site family member 3	0.0155805	0.227983	0.0210423	0	0.0885821	0.0320869	0.202404	0.137277
ENSMUSG00000044533	Rps2	ribosomal protein S2	126.352	148.215	184.65	178.586	160.124	186.301	127.191	179.315
ENSMUSG00000034435	Tmem30b	transmembrane protein 30B	52.6381	64.5966	66.4277	80.9453	93.1953	98.5111	73.8502	72.0201
ENSMUSG00000034437	Gm9761	predicted gene 9761	2.18489	1.56108	2.46509	2.70367	2.00116	2.03686	1.90931	1.86685
ENSMUSG00000034430	Zxdc	ZXD family zinc finger C	3.59437	3.44155	3.79127	2.22031	3.30362	2.55584	3.51861	4.41424
ENSMUSG00000034432	Cops8	COP9 signalosome subunit 8	107.933	97.2242	79.363	129.53	77.5492	70.2663	63.9014	95.1584
ENSMUSG00000083488	Gm8534	predicted gene 8534	0	0.00403685	0	0.00186652	0	0	0	0
ENSMUSG00000083487	Gm13888	predicted gene 13888	0	0	0.014121	0	0	0	0	0
ENSMUSG00000083486	Gm14521	predicted gene 14521	2.0745	1.33538	1.14977	1.59222	1.56575	4.64034	3.72298	2.16852
ENSMUSG00000083485	Gm12308	predicted gene 12308	0.941663	0.523277	1.13905	0.380312	1.05491	0.614024	1.14034	0.219766
ENSMUSG00000034438	Gbp8	guanylate-binding protein 8	0.0833942	0.230686	0.348972	0.154001	0.584671	0.358813	0.688278	0.611138
ENSMUSG00000083482	Gm14706	predicted gene 14706	0.675946	1.11896	0.929672	0.571214	0.50582	0.887302	1.12395	0.491699
ENSMUSG00000083481	Rps8-ps2	ribosomal protein S8 pseudogene 2	18.6395	18.6192	24.1892	13.6462	6.14935	8.48548	12.538	6.635
ENSMUSG00000074011	Gm7682	predicted gene 7682	0.0387788	0.00802394	0.0857202	0.0218766	0.092739	0.0684755	0.082472	0.0234135
ENSMUSG00000023057	Fabp2	fatty acid binding protein 2 intestinal	0.588337	0.765327	0.372886	0.331576	1.26061	1.08638	0.804698	0.354494
ENSMUSG00000102912	Gm20731	predicted gene 20731	0.0050822	0.0138454	0.00787639	0.205398	0.200971	0.00274965	0.127808	0.0140196
ENSMUSG00000067835	Gm14661	predicted gene 14661	1.93005	1.36954	1.6943	1.22625	2.4726	3.42999	2.9495	2.38816
ENSMUSG00000068129	Cst7	cystatin F (leukocystatin)	0	0	0.0799595	0	0	0	0	0
ENSMUSG00000087904	Gm22036	predicted gene 22036	0.086645	0	0.0459395	0.112423	0	0.126518	0.150404	0.0637388
ENSMUSG00000087905	Gm22037	predicted gene 22037	0.0200993	0.0168742	0.0215263	0	0	0.0953319	0.0847201	0.0132383
ENSMUSG00000087902	Gm22038	predicted gene 22038	0.0260993	0.030305	0	0	0	0	0	0
ENSMUSG00000053914	Kdm4d	lysine (K)-specific demethylase 4D	0	0.313843	0.278168	0.301494	0.158645	0.0464743	0.168445	0.0950947
ENSMUSG00000053916	Nanp	N-acetylneuraminic acid phosphatase	0.123359	0.217645	0.513658	0.78133	0.561111	0.497444	0.513268	0.694811
ENSMUSG00000017723	Wfdc2	WAP four-disulfide core domain 2	0	0	0.0241609	0	0	0.0932973	0	0.0235335
ENSMUSG00000017721	Pigt	phosphatidylinositol glycan anchor biosynthesis class T	2.38903	1.52752	0.471159	1.75925	0.806825	2.16551	0.676907	1.71523
ENSMUSG00000112981	5033424D13Rik	RIKEN cDNA 5033424D13 gene	0.00704452	0.00746989	0	0.0127592	0.00572864	0.0248029	0	0.0108828
ENSMUSG00000017724	Etv4	ets variant 4	1.22953	1.10755	0.549574	0.407649	0	0.259094	0	1.14826
ENSMUSG00000009350	Mpo	myeloperoxidase	0.689327	0.699155	0.535055	0.157121	0.497514	0.377304	0.738054	1.4178
ENSMUSG00000110899	Gm48840	predicted gene 48840	0.0680156	0.00551912	0.0864136	0.12391	0.121712	0.137441	0.195662	0.0434858
ENSMUSG00000015474	Ppt2	palmitoyl-protein thioesterase 2	87.7547	141.639	71.6671	82.2918	42.214	47.7382	43.1237	71.3272
ENSMUSG00000011267	Zfp296	zinc finger protein 296	36.6242	43.9198	28.5085	31.4938	19.8322	22.8244	70.206	25.3455
ENSMUSG00000078816	Prkcg	protein kinase C gamma	0.00715335	0.023836	0	0.0228969	0.00044553	0.00124085	0	0
ENSMUSG00000078817	Nlrp12	NLR family pyrin domain containing 12	0.058861	0.0287282	0.0266555	0.00110415	0.362893	0.488617	0.529297	0.464813
ENSMUSG00000078815	Cacng6	calcium channel voltage-dependent gamma subunit 6	0	0.0019261	0	0	0.0507222	0.0542553	0.0427693	0.0208039
ENSMUSG00000078812	Eif5a	eukaryotic translation initiation factor 5A	340.348	411.071	251.288	468.731	341.884	266.969	226.004	334.089
ENSMUSG00000015478	Rnf5	ring finger protein 5	19.8214	20.8079	15.62	15.6333	9.91759	10.4466	10.5972	10.7235
ENSMUSG00000078810	Gp6	glycoprotein 6 (platelet)	0.0870231	0.0177074	0.0789637	0.0627505	0.327866	0.610413	0.771929	0.153452
ENSMUSG00000099759	1700030C10Rik	RIKEN cDNA 1700030C10 gene	3.37854	3.98224	2.75148	3.34433	5.57601	4.03882	5.70043	3.17636
ENSMUSG00000110894	Gm48335	predicted gene 48335	0.00347185	0.0444542	0.178833	0.0397913	0.00567069	0	0.0660005	0.0340049
ENSMUSG00000048787	Dcun1d3	DCN1 defective in cullin neddylation 1 domain containing 3 (S. cerevisiae)	0.546614	0.65868	0.58481	0.380821	0.816804	0.741229	1.01965	0.910275
ENSMUSG00000099752	Gm29018	predicted gene 29018	0	0.164706	0	0.26551	0.810699	0.801957	3.54475	0.670068
ENSMUSG00000099757	BE692007	expressed sequence BE692007	0.452807	0.212622	0.256378	0.28042	0.20203	0.368689	0.341545	0.0751728
ENSMUSG00000050296	Abca12	ATP-binding cassette sub-family A (ABC1) member 12	10.9919	9.02475	11.3957	5.86236	18.3102	17.086	17.8378	12.5537
ENSMUSG00000075165	Olfr1105	olfactory receptor 1105	0	0	0	0	0	0.00136939	0	0
ENSMUSG00000050295	Foxc1	forkhead box C1	0.262199	0.180908	0.228097	0.0959504	0.201669	0.0968491	0.13499	0.136311
ENSMUSG00000093509	Obox3-ps3	oocyte specific homeobox 3 pseudogene 3	0.0264341	0.0155567	0.026307	0	0.0184226	0.0106481	0.0187704	0.0115199
ENSMUSG00000027404	Snrpb	small nuclear ribonucleoprotein B	3.70395	7.71604	7.48742	11.19	1.92918	5.54165	7.91869	9.04042
ENSMUSG00000093507	Gm20627	predicted gene 20627	77.8225	89.8068	98.5821	67.9388	76.4269	73.456	72.3694	39.4167
ENSMUSG00000093505	Gm20691	predicted gene 20691	0.124671	0.0189302	0	0.0405844	0.0613927	0.102746	0.183367	0.0790233
ENSMUSG00000093504	Vmn1r-ps24	vomeronasal 1 receptor pseudogene 24	0.00373514	0.00192047	0.139213	0.0528007	0.534472	0.603307	1.62924	0.401925
ENSMUSG00000093502	Gm20700	predicted gene 20700	0	0	0	0	0	0	0	0.000486841
ENSMUSG00000050299	Gm9843	predicted gene 9843	20.8521	22.0506	34.2392	22.2271	37.8836	50.2165	86.503	44.7648
ENSMUSG00000027406	Idh3b	isocitrate dehydrogenase 3 (NAD+) beta	1.97802	2.76912	3.34012	4.05893	1.2202	2.77896	3.58808	5.42418
ENSMUSG00000097619	4833422M21Rik	RIKEN cDNA 4833422M21 gene	0.24838	0.0981844	0.0656748	0.0894233	0.726465	0.523707	0.426892	0.274345
ENSMUSG00000097617	Gm10687	predicted gene 10687	0.0141557	0.025331	0.0322373	0	0.0510249	0.115789	0.295313	0.0751955
ENSMUSG00000097616	1110019D14Rik	RIKEN cDNA 1110019D14 gene	2.49657	1.91682	2.46669	2.52447	3.09976	3.17187	3.30847	2.09067
ENSMUSG00000097615	Gm2061	predicted gene 2061	0	0	0.00499018	0	0	0	0	0
ENSMUSG00000097613	Gm17597	predicted gene 17597	0	0.01367	0.0977679	0	0	0.0241989	0	0
ENSMUSG00000097612	Gm26509	predicted gene 26509	0.428278	0.393874	0.250563	0.110014	0.233824	0.307435	0.543219	0.598014
ENSMUSG00000075163	Olfr1107	olfactory receptor 1107	0	0	0	0	0	0.037131	0	0
ENSMUSG00000041138	Nme8	NME/NM23 family member 8	0.000171732	0.000404166	0	0.000865402	0	0.000781091	0	0
ENSMUSG00000112020	Gm48532	predicted gene 48532	0	0.002457	0	0	0.0123112	0	0.0248933	0
ENSMUSG00000041133	Smc1a	structural maintenance of chromosomes 1A	16.5108	11.8021	16.3864	13.0312	10.4351	11.5779	10.9053	10.256
ENSMUSG00000112023	Lilr4b	leukocyte immunoglobulin-like receptor subfamily B member 4B	0	0.0135418	0.985106	0.00230419	0	0.00953783	1.87624	0.00761397
ENSMUSG00000041134	Cyyr1	cysteine and tyrosine-rich protein 1	0.0455952	0.0363164	0.0272149	0.0455557	0.00222169	0.0182716	0	0.0217273
ENSMUSG00000112026	Gm6653	predicted gene 6653	0.0131409	0.0050178	0.00555941	0.00606199	0.0143033	0.0172017	0.00924056	0.0060914
ENSMUSG00000112027	Gm9045	predicted gene 9045	0.145427	0.106108	0.0960941	0.171111	0.138888	0.198769	0.447421	0.223331
ENSMUSG00000027409	1700020A23Rik	RIKEN cDNA 1700020A23 gene	0	0	0	0	0	0	0	0.0205244
ENSMUSG00000016921	Srsf6	serine and arginine-rich splicing factor 6	1.45321	3.00001	2.44511	5.4017	2.3863	2.40047	2.63548	4.02915
ENSMUSG00000027408	Cpxm1	carboxypeptidase X 1 (M14 family)	0.518644	0.31658	1.78236	2.29251	0.297195	2.0256	3.92755	2.08212
ENSMUSG00000037583	Nr0b2	nuclear receptor subfamily 0 group B member 2	0.0380209	0.195371	0.117434	0.16169	0	0.177688	0.109268	0.0964446
ENSMUSG00000064923	Gm22042	predicted gene 22042	0.13873	0	0.227298	0.067629	0.0503449	0.0432499	0	0.0166971
ENSMUSG00000058600	Rpl30	ribosomal protein L30	22.9124	29.168	69.5702	66.5372	41.533	73.4066	162.785	64.9057
ENSMUSG00000058603	Rpl28-ps1	ribosomal protein L28 pseudogene 1	5.44295	11.0918	15.7696	15.429	8.35979	23.9301	54.8637	17.1098
ENSMUSG00000064927	Gm22043	predicted gene 22043	0	0.00805215	0.568491	0	1.39031	0.21081	0	0
ENSMUSG00000064926	Gm22044	predicted gene 22044	0	0	0	0	0	0.0158909	0	0
ENSMUSG00000058607	Rpl31-ps20	ribosomal protein L31 pseudogene 20	0.00948697	0.0260372	0.0205619	0.0259092	0	0.0317118	0.0781982	0
ENSMUSG00000090346	Vmn1r5	vomeronasal 1 receptor 5	0	0.00256178	0	0	0.00824404	0	0	0.00712666
ENSMUSG00000090342	Vmn2r46	vomeronasal 2 receptor 46	0	0	0.00763046	0.00269204	0	0	0	0
ENSMUSG00000055401	Fbxo6	F-box protein 6	1.19633	1.30918	2.20539	3.29263	0.285968	1.53058	1.42578	2.72267
ENSMUSG00000055403	4933427D06Rik	RIKEN cDNA 4933427D06 gene	31.2036	26.5497	32.0262	21.6662	29.1602	28.4906	29.335	30.8707
ENSMUSG00000055407	Map6	microtubule-associated protein 6	0.000615713	0.0141366	0.440114	0.203075	0.0463157	0.071922	0.285535	0.051867
ENSMUSG00000055408	Hottip	Hoxa distal transcript antisense RNA	0	0	0	0.00024334	0.000453971	0.00049979	0.000408338	7.39e-05
ENSMUSG00000055409	Nell1	NEL-like 1	0.799143	0.77552	1.16099	0.696623	1.50995	1.57392	1.557	1.86157
ENSMUSG00000050439	Enthd1	ENTH domain containing 1	0.268887	0.40555	0.334173	0.0647567	0.25053	0	0.19165	0.0428712
ENSMUSG00000115558	Gm49000	predicted gene 49000	0.307051	0	0	0	0	0	0.00833514	0
ENSMUSG00000115551	Gm49115	predicted gene 49115	0	0	0	0	0	0	0	0.0373687
ENSMUSG00000115550	Gm49225	predicted gene 49225	0	0.0140151	0	0	0	0	0	0
ENSMUSG00000115553	Gm49124	predicted gene 49124	0	0.0523058	0	0	0	0	0	0
ENSMUSG00000115552	Gm48959	predicted gene 48959	0	0	0	0	0	0	0.00505904	0
ENSMUSG00000115555	Gm49307	predicted gene 49307	0.249575	0.587502	0.712327	0.285123	0	0.24119	0.562818	0
ENSMUSG00000115554	Gm19111	predicted gene 19111	0.229945	0.338415	0.571082	0.358749	0.368152	0.540071	0.784436	0.424132
ENSMUSG00000051527	Usp29	ubiquitin specific peptidase 29	13.6047	10.298	13.4608	8.73855	8.6786	7.35476	7.73916	7.30185
ENSMUSG00000095562	Erdr1	erythroid differentiation regulator 1	3.67736	4.63153	9.64195	4.18498	0.872172	4.95679	4.87257	2.37101
ENSMUSG00000051528	Olfr424	olfactory receptor 424	0.0133324	0.0750392	0.0384711	0.0413789	0.048154	0.0055096	0	0.0336974
ENSMUSG00000109165	Gm45148	predicted gene 45148	0	0.00377531	0	0	0	0.0238902	0	0
ENSMUSG00000109164	Gm45085	predicted gene 45085	0	0	0	0	0	0.0966435	0	0.0726111
ENSMUSG00000109167	Gm44652	predicted gene 44652	0	0.00737708	0.00644061	0	0	0.0123461	0.0129194	0
ENSMUSG00000109166	Gm5890	predicted gene 5890	0.0545433	0.0132668	0.090554	0.0619897	0.0274077	0.0239043	0.135737	0.0150293
ENSMUSG00000109160	4930598N05Rik	RIKEN cDNA 4930598N05 gene	0.264879	0.0231679	0	0	0.501009	0.169849	0	0
ENSMUSG00000109163	3110009M11Rik	RIKEN cDNA 3110009M11 gene	0	0	0	0	0	0	0.00132687	0
ENSMUSG00000109162	2900027M19Rik	RIKEN cDNA 2900027M19 gene	0.00391943	0	0	0	0	0.00453277	0.013723	0
ENSMUSG00000109168	Gm44709	predicted gene 44709	0	0	0.00319658	0	0	0.00619149	0	0
ENSMUSG00000113863	Gm7126	predicted gene 7126	0.0250592	0	0.00883597	0.0100583	0.0531438	0.0606568	0.0367939	0.0311197
ENSMUSG00000113862	Gm7537	predicted gene 7537	0	0	0	0	0.0899649	0	0	0.00408859
ENSMUSG00000113861	Gm6190	predicted gene 6190	0.0237185	0.00750356	0.0333666	0.0254744	0.0865941	0.0312998	0.0963899	0.00345443
ENSMUSG00000113867	Gm47456	predicted gene 47456	5.01735	6.85698	8.22072	3.60918	9.81064	11.4643	15.2188	8.18976
ENSMUSG00000113865	Selenok-ps6	selenoprotein K pseudogene 6	0.214085	0.0300367	0.028346	0.291197	0.0902693	0.0641312	0.078879	0.164786
ENSMUSG00000113864	Gm48381	predicted gene 48381	0.0125924	0.0542074	0.0353118	0.0922505	0.0193998	0.281794	0.035676	0.0212907
ENSMUSG00000113869	Gm48869	predicted gene 48869	0.0117055	0	0.00692974	0	0.00628191	0	0	0
ENSMUSG00000045678	Olfr1489	olfactory receptor 1489	7.79e-05	0	0	0.00157171	0.000517038	0.0018498	0.00193426	0
ENSMUSG00000094995	Pate3	prostate and testis expressed 3	0.690387	1.19289	1.95623	0.263241	0.778879	1.51277	0.364499	0.666112
ENSMUSG00000040771	Oard1	O-acyl-ADP-ribose deacylase 1	24.1187	19.0074	20.3784	28.9259	39.2047	29.1521	26.0873	35.9264
ENSMUSG00000115080	Gm5212	predicted gene 5212	0	0.00773144	0	0	0	0	0	0
ENSMUSG00000040774	Cept1	choline/ethanolaminephosphotransferase 1	55.8896	49.3967	62.6398	61.1646	41.1173	50.6037	43.6507	26.8927
ENSMUSG00000113273	Gm48423	predicted gene 48423	0.325596	0.0812512	0	0	0.0705193	0.0733294	0.0635589	0
ENSMUSG00000115089	Gm4350	predicted gene 4350	25.8057	23.8052	30.3721	23.6291	22.0398	30.7834	24.1224	11.5244
ENSMUSG00000115088	Gm49165	predicted gene 49165	0	0	0	0.0141644	0	0.320526	0.132721	0.00946993
ENSMUSG00000094999	Gm17412	predicted gene 17412	0	0	0	0.00351193	0	0	0	0.0024483
ENSMUSG00000111709	Gm3776	predicted gene 3776	0.0111035	0	0.0874653	0.0422699	0.0518637	0.0552586	0.121696	0.0307645
ENSMUSG00000001657	Hoxc8	homeobox C8	0.257445	0.489432	0.834132	0.344531	0.207854	0.319702	0.788893	0.719978
ENSMUSG00000056174	Col8a2	collagen type VIII alpha 2	0.00536067	0	0.00816778	0.00263868	0.0257656	0.010274	0.0248927	0.00440444
ENSMUSG00000111700	Gm49385	predicted gene 49385	0.233807	0.276522	2.12415	0.437185	0.774958	0.754498	0.477542	0.315172
ENSMUSG00000111703	Gm47161	predicted gene 47161	3.9358	3.7139	3.24095	3.43515	1.10818	0.156463	1.25704	1.16909
ENSMUSG00000113277	Gm18116	predicted gene 18116	0	0	0.0420351	0	0	0.00588162	0	0
ENSMUSG00000103360	Gm38156	predicted gene 38156	0.00275824	0	0	0	0	0.00562069	0.0343201	0
ENSMUSG00000109257	Gm45200	predicted gene 45200	0.0202751	0.00343911	0	0.0498772	0	0	0.0861465	0.030634
ENSMUSG00000100190	Krtap28-10	keratin associated protein 28-10	0.000501375	0	0.000809721	0	0.0340001	0.00222924	0.00250249	0
ENSMUSG00000105806	Gm43345	predicted gene 43345	0	0	0.0280025	0.00598544	0.0199909	0.0347639	0.00321512	0.00499658
ENSMUSG00000105804	Gm43654	predicted gene 43654	0	0	0	0	0.0319536	0	0	0.820788
ENSMUSG00000105802	Gm43012	predicted gene 43012	0	0	0.00131659	0	0	0	0.117771	0
ENSMUSG00000105801	C430019N01Rik	RIKEN cDNA C430019N01 gene	0.0506574	0.0113235	0.0888323	0.0905348	0.00278949	0.0168039	0.099303	0.0246104
ENSMUSG00000057802	Gm10030	predicted gene 10030	1.8239	0.613885	1.62023	1.68014	2.92665	2.89024	3.8451	2.37006
ENSMUSG00000057801	Olfr135	olfactory receptor 135	0.00417489	0	0.000898878	0	4.29e-05	0	0.00199334	0.000407241
ENSMUSG00000105808	Gm42627	predicted gene 42627	0	0	0	0.0178921	0.0640962	0	0.0267582	0.00252839
ENSMUSG00000012126	Ubxn11	UBX domain protein 11	0.112532	1.85564	0.576172	0.491329	0.638011	0.816942	1.60505	1.22199
ENSMUSG00000012123	Crybg2	crystallin beta-gamma domain containing 2	0	0.0122876	0.0149957	0	0	0.0341983	0.0135271	0.0414952
ENSMUSG00000025269	Apex2	apurinic/apyrimidinic endonuclease 2	18.8844	16.1834	13.8813	16.3204	4.98156	5.97362	5.18743	9.46998
ENSMUSG00000025268	Maged2	melanoma antigen family D 2	0.530495	1.5146	1.39099	1.51996	0.262067	1.0113	1.07341	2.53403
ENSMUSG00000025266	Gnl3l	guanine nucleotide binding protein-like 3 (nucleolar)-like	0.233467	0.248381	0.552383	0.320487	0.225394	0.451641	0.628313	0.43645
ENSMUSG00000025265	Fgd1	FYVE RhoGEF and PH domain containing 1	7.38197	11.0484	6.14179	3.58073	3.51911	3.33266	2.7973	6.75391
ENSMUSG00000025264	Tsr2	TSR2 20S rRNA accumulation	0.486238	0.109758	0.497864	0.86533	0.575575	1.22619	1.23678	0.872976
ENSMUSG00000109259	Gm18055	predicted gene 18055	0	0	0	0.0152627	0	0	0	0
ENSMUSG00000025261	Huwe1	HECT UBA and WWE domain containing 1	6.10086	4.0576	6.73108	2.81567	7.61292	6.19518	6.18088	6.78209
ENSMUSG00000025260	Hsd17b10	hydroxysteroid (17-beta) dehydrogenase 10	0.390386	0.327447	0.691338	0.881552	0.238081	0.694274	0.930932	0.829964
ENSMUSG00000091123	Gm17181	predicted gene 17181	0.00975472	0	0.0101085	0.00311013	0.0078773	0.00860103	0.0133653	0.00226718
ENSMUSG00000091122	Gm8247	predicted gene 8247	0	0	0	0	4.57e-05	0	0	0.0321368
ENSMUSG00000094336	Gm13693	predicted gene 13693	0.73675	0.766594	0.821493	0.429189	0.707933	0.756249	0.751492	0.371588
ENSMUSG00000094338	H2bc13	H2B clustered histone 13	0.340007	0.547921	0.389338	0.399341	0.600904	0.915744	0.476024	0.496852
ENSMUSG00000082601	Gm12700	predicted gene 12700	0	0.0328165	0.042206	0	0	0	0.0560995	0
ENSMUSG00000060131	Atp8b4	ATPase class I type 8B member 4	2.17787	0.901347	1.65791	0.670232	2.32547	1.68932	0.713878	1.71248
ENSMUSG00000065321	Gm22057	predicted gene 22057	0	0.234072	0	0	0	0	0	0
ENSMUSG00000065327	Gm22058	predicted gene 22058	0	0	0	0	0.272355	0	0.0500852	0
ENSMUSG00000047205	Dusp18	dual specificity phosphatase 18	23.9721	21.1575	22.2877	17.8874	21.3553	19.3445	18.1146	26.0326
ENSMUSG00000102508	Gm37367	predicted gene 37367	0	0.000252747	0.0165493	0	0	0	0	0
ENSMUSG00000047207	Olfr1495	olfactory receptor 1495	0.00335472	0.00155664	0.00014079	0.00145214	0	0	0	0
ENSMUSG00000024725	Ostf1	osteoclast stimulating factor 1	9.75832	10.4189	13.0238	17.8898	14.3795	11.5896	9.28693	15.8823
ENSMUSG00000097979	Gm4691	predicted gene 4691	0.23745	0.406843	0.645688	0.710879	0.190871	0.957207	0.604186	0.498344
ENSMUSG00000097973	Gm4929	predicted gene 4929	0.0413466	0.00375259	0.0310864	0.0173585	0.0156983	0.0321348	0.0132226	0.100891
ENSMUSG00000067780	Pi15	peptidase inhibitor 15	0	0	0	0	0.00490174	0	0.00632874	0
ENSMUSG00000097971	---	---	14.345	25.7175	49.5051	25.0556	16.9371	45.2995	139.432	21.2501
ENSMUSG00000097976	Gm26918	predicted gene 26918	0	0.053066	0	0	0	0	0	0.0924661
ENSMUSG00000067787	Blcap	bladder cancer associated protein	61.0763	65.012	56.6684	107.38	76.7549	67.5362	62.4884	79.5815
ENSMUSG00000097974	Gm10605	predicted gene 10605	0	0.0553205	0.0316979	0.00358832	0.116509	0	0.0114538	0
ENSMUSG00000097975	Gm8079	predicted gene 8079	0.00262902	0	0.0031125	0	0	0	0	0
ENSMUSG00000082609	Gm15464	predicted gene 15464	3.21092	2.70272	12.0534	9.58813	3.72379	8.78409	18.6761	9.03661
ENSMUSG00000053279	Aldh1a1	aldehyde dehydrogenase family 1 subfamily A1	0	0.0903851	0.108724	0.0379839	0.178683	0.280831	0.325886	0.0952973
ENSMUSG00000088168	Gm23540	predicted gene 23540	0	0	0	0	0.00894431	0	0	0
ENSMUSG00000109839	Gm45677	predicted gene 45677	0.202368	0.0582412	0.145548	0.0308553	0.200467	0.117128	0.0578598	0.0954201
ENSMUSG00000109831	Gm36431	predicted gene 36431	7.62571	5.91489	9.06222	5.64592	5.21884	6.66073	13.9081	7.80372
ENSMUSG00000046490	Rnf222	ring finger protein 222	0.0553127	0	0.0346538	0.0103758	0.253437	0.0465255	0	0
ENSMUSG00000109835	Olfr730	olfactory receptor 730	0	0	0	0	0.0151687	0	0	0
ENSMUSG00000109834	Gm5650	predicted gene 5650	0	0	0	0	0	0.000112819	0	0
ENSMUSG00000068324	Gm10029	predicted gene 10029	0.0909217	0.137501	0.266209	0.1744	0.131672	0.366841	0.639673	0.249891
ENSMUSG00000068323	Slc4a5	solute carrier family 4 sodium bicarbonate cotransporter member 5	35.1846	45.8162	32.2518	37.9192	36.2491	29.8844	38.1902	50.1306
ENSMUSG00000046999	1110032F04Rik	RIKEN cDNA 1110032F04 gene	0.160795	0.0176927	0.0122928	0.063386	0.0783914	0.0128101	0.0304692	0.00607701
ENSMUSG00000068329	Htra2	HtrA serine peptidase 2	22.5743	25.7521	20.9069	21.071	6.98599	9.42988	6.22615	7.68568
ENSMUSG00000068328	Aup1	ancient ubiquitous protein 1	2.5455	4.56224	3.77192	4.17967	1.9685	3.89166	3.58858	4.65144
ENSMUSG00000110079	Gm45292	predicted gene 45292	0.000549123	0	0	0.00670467	0	0.0112564	0.0327746	0
ENSMUSG00000110078	Gm45241	predicted gene 45241	0	0	0	0	0.0139629	0	0	0
ENSMUSG00000106384	Gm43188	predicted gene 43188	0.340632	0.417493	0.48991	0.209383	0.241598	0.465991	0.950126	0.134694
ENSMUSG00000110070	Gm45619	predicted gene 45619	0.0134812	0.327557	0.0212159	0.256301	0	0.0542987	0.226234	0.16215
ENSMUSG00000106382	Trav4-1	T cell receptor alpha variable 4-1	0	0	0	0	0	0.00412254	0	0
ENSMUSG00000106383	E330034L11Rik	RIKEN cDNA E330034L11 gene	0.0626467	0.0879387	0.0766133	0.0254171	0.0725414	0.152395	0.100581	0.068384
ENSMUSG00000099906	Gm28653	predicted gene 28653	0.00063452	0	0.00324699	0.000587843	0	0	0	0
ENSMUSG00000064493	Snora28	small nucleolar RNA H/ACA box 28	0	0	2.85e-05	8.31e-06	0.000574467	0.000312159	0.000402364	3.56e-06
ENSMUSG00000064491	Gm22061	predicted gene 22061	0	0	0	0	0	0.222724	0	0
ENSMUSG00000063442	Gm7117	predicted pseudogene 7117	0.00841951	0.00605683	0.0390227	0.0118277	0.00782355	0.0327074	0.0614705	0.0207201
ENSMUSG00000063445	Nmral1	NmrA-like family domain containing 1	0.446577	0.583143	0.324562	0.322873	0.958645	0.95686	1.39406	1.35456
ENSMUSG00000064496	DQ267101	snoRNA DQ267101	0	0	0	0.00168992	0	0	0.00271396	0
ENSMUSG00000063446	Plppr1	phospholipid phosphatase related 1	0.000626925	0.00461154	0.0230835	0.00843883	0	0.00976312	0	0.00912915
ENSMUSG00000076940	Iglv2	immunoglobulin lambda variable 2	1.36663	0.447472	0.165885	0.992715	0.588288	1.20334	1.15624	0.508317
ENSMUSG00000076941	Gm22065	predicted gene 22065	0	0	0	0	0	0.0494333	0.218442	0
ENSMUSG00000070522	Gm6505	predicted pseudogene 6505	2.45499	1.52147	2.48993	1.77175	2.50169	2.17515	2.09891	1.72293
ENSMUSG00000104318	Pcdha7	protocadherin alpha 7	0.120002	0.0728132	0.32049	0	0.310427	0.314074	0.215151	0.137145
ENSMUSG00000066438	Plekhd1	pleckstrin homology domain containing family D (with coiled-coil domains) member 1	0.016887	0.0397969	0.0274129	0.0149618	0.0239937	0.0632606	0.053951	0.059529
ENSMUSG00000100975	Gm28875	predicted gene 28875	52.6397	36.0598	47.7958	30.3272	10.2613	13.153	20.8394	13.8128
ENSMUSG00000092476	Vmn1r-ps65	vomeronasal 1 receptor pseudogene 65	0	0	0	0	0	0.0101316	0	0
ENSMUSG00000092470	Gm20518	predicted gene 20518	0	0	0	0.00427119	0	0	0	0.145559
ENSMUSG00000092471	Cyp21a2-ps	cytochrome P450 family 21 subfamily a polypeptide 2 pseudogene	0	0	0	0	1.10994	0	0	0
ENSMUSG00000092473	Vmn1r180	vomeronasal 1 receptor 180	0.00111408	0	0	0	0	0.00216927	0	0
ENSMUSG00000019932	Kera	keratocan	0.147276	0.431579	0.754106	0.139356	0.971456	0.571443	1.1411	0.60596
ENSMUSG00000019933	Mrln	myoregulin	0.125585	0.0833899	0.114726	0.0278635	0.298616	0.113243	0.134219	0.166994
ENSMUSG00000019935	Slc17a8	solute carrier family 17 (sodium-dependent inorganic phosphate cotransporter) member 8	0.341424	0.153079	0.284589	0.25027	0.48549	0.338571	0.202737	0.538163
ENSMUSG00000107596	Gm18913	predicted gene 18913	3.10615	2.8199	3.43321	2.16517	3.4295	4.42788	3.46989	1.91639
ENSMUSG00000070469	Adamtsl3	ADAMTS-like 3	0.0121202	0.146354	0.0699273	0.102173	0.132899	0.297701	0.0257067	0.130399
ENSMUSG00000103779	Gm36931	predicted gene 36931	0.0122267	0.00845282	0.00368587	0.0097382	0.0073377	0.0141306	0.00609205	0.00410015
ENSMUSG00000064145	Arih2	ariadne RBR E3 ubiquitin protein ligase 2	0.509758	0.567692	0.926558	1.3978	1.02097	1.04111	1.29115	1.90615
ENSMUSG00000020346	Mgat1	mannoside acetylglucosaminyltransferase 1	3.38915	5.28391	2.92594	2.46281	1.72712	1.74122	2.11734	3.19716
ENSMUSG00000064147	Rab44	RAB44 member RAS oncogene family	0.131986	0.129811	0	0.290523	0.270582	0.367571	0.144527	0.155637
ENSMUSG00000064141	Zfp69	zinc finger protein 69	1.21025	0.922109	0.999323	0.947882	0.946982	1.07657	1.01473	0.61908
ENSMUSG00000064140	Trim38	tripartite motif-containing 38	0.858445	0.755546	0.858971	0.835851	0.165072	0.536632	0.478923	0.376762
ENSMUSG00000103770	Pcdha9	protocadherin alpha 9	0.0305449	0.0188157	0.0763798	0.0973773	5.08282	1.10957	0.108757	0.479817
ENSMUSG00000053490	Trim60	tripartite motif-containing 60	130.107	90.6981	123.439	102.176	97.2555	100.558	83.1263	79.3973
ENSMUSG00000118161	Rps2-ps8	ribosomal protein S2 pseudogene 8	7.35018	13.5819	18.6177	9.55395	14.3706	21.942	14.5395	8.95276
ENSMUSG00000097593	Gm26676	predicted gene 26676	0.0035052	0.0122953	0.0189546	0.00485163	0.0214252	0.0495061	0.016512	0.00677511
ENSMUSG00000107477	Gm44366	predicted gene 44366	0.000526954	0.000219409	0	0	0.000428459	0	0.000280795	0
ENSMUSG00000107476	Zfp862-ps	zinc finger protein 862 pseudogene	2.68001	4.05999	3.75026	3.8297	4.6927	6.11346	5.71464	3.95712
ENSMUSG00000107470	Gm3375	predicted gene 3375	14.2528	29.7511	48.2051	48.4192	20.0046	44.0743	68.0215	41.4828
ENSMUSG00000107472	Gm44265	predicted gene 44265	0	0	0	0	0	0	0.000542236	0
ENSMUSG00000054728	Phactr1	phosphatase and actin regulator 1	0	0.0697497	0.13729	0.0970961	0.0316122	0.0163979	0.0126978	0.0225639
ENSMUSG00000054723	Vmac	vimentin-type intermediate filament associated coiled-coil protein	0.787754	0.762341	0.939048	2.16684	0.616118	0.723106	1.36085	1.82025
ENSMUSG00000054720	Lrrc8c	leucine rich repeat containing 8 family member C	0.289527	0.236422	0.403281	0.845668	0.316958	0.757471	0.666258	0.821846
ENSMUSG00000117939	Gm9067	predicted gene 9067	2.71335	3.34476	3.39421	2.23086	1.72624	3.50028	3.49062	1.19723
ENSMUSG00000117935	Gm8717	predicted gene 8717	0	0.0187506	0.00425492	0.00918801	0.0208281	0.0446039	0.029882	0.0035966
ENSMUSG00000117937	Gm8157	predicted gene 8157	0.037423	0.118821	0.145482	0.174922	0.211834	0.471803	0.763727	0.0913442
ENSMUSG00000117930	Gm50436	predicted gene 50436	0.00227582	0.00317099	0.000897979	0.00294649	0.0028118	0	0	0
ENSMUSG00000117933	Gm50193	predicted gene 50193	0.00480076	0	0	0	0	0	0	0
ENSMUSG00000054622	D730045B01Rik	RIKEN cDNA D730045B01 gene	0.129087	0.0842327	0.138103	0.258695	0.176406	0.122727	0.154083	0.217614
ENSMUSG00000036744	Olfr701	olfactory receptor 701	0.132443	0.100178	0.192521	0.118526	0.227177	0.268228	0.149189	0.224265
ENSMUSG00000036745	Ttll7	tubulin tyrosine ligase-like family member 7	0.562904	0.830143	0.582444	0.382012	0.726675	1.03959	0.84423	0.579708
ENSMUSG00000099253	Gm7863	predicted gene 7863	0	0.716007	0	0.00983442	0	0	0.871842	0.0335953
ENSMUSG00000036743	Psma8	proteasome subunit alpha 8	0	0.0960694	0.0442233	0.233575	0.0459657	0.0358272	0.0395504	0
ENSMUSG00000099259	Mir6922	microRNA 6922	0	0	0	9.35e-05	0	0	0	0
ENSMUSG00000099258	Mir7047	microRNA 7047	0.820679	2.70643	1.13636	0.611562	0.379285	0.870769	1.45395	1.72982
ENSMUSG00000033510	Otud7a	OTU domain containing 7A	0.26131	0.210136	0.251662	0.0230979	0.369454	0.443459	0.13936	0.281926
ENSMUSG00000036748	Cuedc2	CUE domain containing 2	2.64159	3.94304	5.12849	5.60444	1.12767	3.86496	4.26904	6.20507
ENSMUSG00000036749	Pramel5	preferentially expressed antigen in melanoma like 5	0	0	0	0	0	0.132975	0	0.0445321
ENSMUSG00000096209	Olfr510	olfactory receptor 510	0.148646	0.216924	0.142277	0.17494	0.136229	0.140818	0.0152731	0.0870223
ENSMUSG00000113030	Gm48778	predicted gene 48778	0.00721978	0.00267682	0.00243204	0.000135991	0.0444031	0.00202758	0	0.0986669
ENSMUSG00000116044	Gm49487	predicted gene 49487	0	0	0	0	0.000870405	0.00291236	0	0
ENSMUSG00000113035	5830428M24Rik	RIKEN cDNA 5830428M24 gene	0.00970844	0.0143715	0	0.0801928	0.129129	0	0.0735791	0.118748
ENSMUSG00000116041	Gm20369	predicted gene 20369	12.8698	12.8091	16.5531	11.3611	8.88093	16.2766	24.2154	7.74907
ENSMUSG00000062797	Hikeshi	heat shock protein nuclear import factor	82.565	77.347	69.9378	84.1266	156.572	112.843	129.525	116.119
ENSMUSG00000062794	Zfp599	zinc finger protein 599	0	0	0.00166078	0.0171765	0.0142048	0.0091408	0.039563	0.0303399
ENSMUSG00000115458	Gm48931	predicted gene 48931	0.0135649	0.00585203	0.00303646	0.0121547	0.012592	0.0200954	0.00968168	0.010133
ENSMUSG00000062793	Olfr1158	olfactory receptor 1158	0	0	0	0	0	0	0.000747485	0
ENSMUSG00000116048	Septin2	septin 2	0	0	1.71184	0.421097	0.964265	0	1.06155	23.2756
ENSMUSG00000062791	Gm382	predicted gene 382	0	0	0	0	0	0	0	0.0259625
ENSMUSG00000062421	Arf2	ADP-ribosylation factor 2	1.77088	0.729737	2.71088	2.70616	3.56443	5.62988	3.90946	6.32383
ENSMUSG00000116535	Gm5962	predicted gene 5962	0.119529	0.0480506	0.379392	0.134132	0.0190758	0.330348	0.587317	0.0922347
ENSMUSG00000019066	Rab3d	RAB3D member RAS oncogene family	163.358	180.56	120.35	170.19	36.9859	45.4956	36.1566	48.7107
ENSMUSG00000043295	Gm16373	predicted pseudogene 16373	0.789579	0.49575	0.629657	0.522316	0.514843	0.621644	0.625901	0.276481
ENSMUSG00000035498	Cdcp1	CUB domain containing protein 1	0.043406	0.0388673	0	0	0.0833051	0.0183392	0	0.034426
ENSMUSG00000091462	Gm17084	predicted gene 17084	0.000658185	0.00322666	0.00339768	0.00068617	0.00609469	0.0033925	0.00128838	0.00364023
ENSMUSG00000101731	3830432H09Rik	RIKEN cDNA 3830432H09 gene	0	0	0	0	0	0.300621	1.24573	0
ENSMUSG00000101735	Gm18505	predicted gene 18505	0	0	0	0.00809793	0	0	0.00921495	0
ENSMUSG00000101736	Gm29335	predicted gene 29335	0	0	0	0	0	0	0	0.255782
ENSMUSG00000101739	Gm5733	predicted gene 5733	0	0	0.0170734	0	0.000765888	0	0.00442222	0
ENSMUSG00000091468	Vmn2r82	vomeronasal 2 receptor 82	0.0144638	0	0	0	0	0	0	0
ENSMUSG00000055897	Ppp4r1l-ps	protein phosphatase 4 regulatory subunit 1-like pseudogene	0.325345	0.575564	0.765741	1.04159	0.45073	0.732545	1.55882	1.40671
ENSMUSG00000055895	Oosp2	oocyte secreted protein 2	34.693	32.1826	42.7116	26.9312	52.9858	54.5643	55.8776	30.9929
ENSMUSG00000071738	Cldn34b3	claudin 34B3	0.0847748	0.074587	0.120028	0.0686815	0.0383042	0.0750532	0.113373	0.0253543
ENSMUSG00000108017	Gm18539	predicted gene 18539	0	0	0	0	0	0.0013565	0	0
ENSMUSG00000060491	4930522H14Rik	RIKEN cDNA 4930522H14 gene	4.11003	3.8317	5.20313	2.5833	7.18113	9.42267	7.09703	4.20577
ENSMUSG00000108015	Gm32591	predicted gene 32591	0	0	0	0.00965398	0	0	0	0
ENSMUSG00000108018	Gm43928	predicted gene 43928	0	0.0121585	0	0.00419467	0.00551762	0	0.00686383	0.00210121
ENSMUSG00000108019	Gm44108	predicted gene 44108	0.00893826	0.00335501	0.00753002	0.0122198	0	0	0	0.00753066
ENSMUSG00000060499	Rpl10l	ribosomal protein L10-like	0.421936	0.910031	0.590938	0.374919	0.208021	0.353318	0.630022	0.602669
ENSMUSG00000097154	Gm26510	predicted gene 26510	0.0875993	0.0104501	0.00187846	0.0132183	0.0587105	0.0990277	0.0569308	4e-05
ENSMUSG00000097155	Gm26511	predicted gene 26511	0.00134994	0.00136135	0	0	0.0116624	0.0205715	0.0150221	0.00918193
ENSMUSG00000097156	Gm3764	predicted gene 3764	0.01207	0.00689804	0.00210514	0.00468808	0.0201117	0.027577	0.00990579	0.000867057
ENSMUSG00000097157	---	---	0	0	0.012725	0	0	0	0	0
ENSMUSG00000097150	Gm26513	predicted gene 26513	0.262547	0.185298	0.30734	0.177393	0.264625	0.259622	0.508091	0.180846
ENSMUSG00000028444	Cntfr	ciliary neurotrophic factor receptor	0	0	0	0	0	0	0	0.119194
ENSMUSG00000028445	Enho	energy homeostasis associated	0	0.139711	0	0	0	0.0191958	0.0938816	0
ENSMUSG00000112341	Gm4796	predicted gene 4796	0.051497	0.0569727	0.158405	0.158326	0.0776382	0.130991	0.121541	0.0265892
ENSMUSG00000112340	Gm47016	predicted gene 47016	0	0	0	0.140981	0	0	0.0535085	0
ENSMUSG00000112343	Sfta3-ps	surfactant associated 3 pseudogene	0	0.0149684	0.0363096	0	0	0.0156951	0	0
ENSMUSG00000031918	Mtmr2	myotubularin related protein 2	46.3417	32.7602	43.3585	47.0206	86.1302	51.5584	45.4458	49.5165
ENSMUSG00000031919	Tmed6	transmembrane p24 trafficking protein 6	0	0.0101367	0	0	0	0	0	0
ENSMUSG00000112347	---	---	0.197359	0.204045	0.269525	0	0.154568	0.123883	0.183347	0.147934
ENSMUSG00000112346	---	---	0.313061	0.27598	0.583362	0.422172	0.525706	0.807118	0.662916	0.740916
ENSMUSG00000112349	Gm48132	predicted gene 48132	0.0767669	0	0	0	0	0	0	0
ENSMUSG00000112348	Gm36634	predicted gene 36634	0.114442	0	0.0718501	0	0.100768	0.0400889	0	0.13731
ENSMUSG00000031916	Cog8	component of oligomeric golgi complex 8	4.51787	6.30621	5.91359	6.27299	6.28424	8.10186	8.40218	6.52248
ENSMUSG00000031917	Nip7	NIP7 nucleolar pre-rRNA processing protein	8.78104	7.14343	7.49073	9.68612	4.94586	5.81342	5.81804	4.82741
ENSMUSG00000031910	Has3	hyaluronan synthase 3	1.74147	2.38622	2.141	1.13921	3.10669	2.50705	3.1444	2.80394
ENSMUSG00000031913	Vps4a	vacuolar protein sorting 4A	6.13613	5.63166	6.23213	5.7634	20.5732	16.7034	16.9037	19.5942
ENSMUSG00000049349	Gm5105	predicted gene 5105	0	0	0.0125385	0	0	0.00998735	0	0.00833825
ENSMUSG00000038637	Lrrc56	leucine rich repeat containing 56	0.191937	0.360455	0.36105	0.533406	0.117361	0.412873	0.351479	0.163791
ENSMUSG00000001095	Slc13a2	solute carrier family 13 (sodium-dependent dicarboxylate transporter) member 2	0	0	0	0	0.000716613	0.0112789	0	0
ENSMUSG00000038633	Degs1	delta(4)-desaturase sphingolipid 1	75.6223	61.5495	69.6243	100.156	69.4004	70.9766	68.5923	71.6893
ENSMUSG00000038630	Zkscan16	zinc finger with KRAB and SCAN domains 16	3.74886	3.10131	3.54836	4.46729	8.12522	5.94637	3.16591	4.79518
ENSMUSG00000030359	Pzp	PZP alpha-2-macroglobulin like	0.149756	0.187674	0.573913	0.101431	1.1985	1.40025	0.639745	0.415124
ENSMUSG00000030357	Fkbp4	FK506 binding protein 4	1.91183	2.30695	2.8452	4.52973	0.515957	1.64278	2.88494	2.51081
ENSMUSG00000030351	Tspan11	tetraspanin 11	0.0102717	0.0412183	0.607034	0.821775	0.0691094	0.348896	0.0275397	0.381726
ENSMUSG00000030352	Tspan9	tetraspanin 9	25.2964	31.2752	22.1825	20.7836	12.7035	15.8817	16.4579	22.5116
ENSMUSG00000104816	Gm43473	predicted gene 43473	0	0.266193	0.658018	0.301625	0.524064	1.11599	2.93015	1.09506
ENSMUSG00000104814	Gm42979	predicted gene 42979	0.416286	0.267845	0.334558	0.123893	0.484168	0.793757	0.272445	0.276805
ENSMUSG00000104815	Trav5-2	T cell receptor alpha variable 5-2	0.00259578	0.000384259	0	0	0	0	0.00822169	0
ENSMUSG00000104812	Gm44329	predicted gene 44329	0	0.202916	0	0	0	0	0	0.206047
ENSMUSG00000104810	Gm5684	predicted gene 5684	0.0324648	0.0431513	0	0	0	0.00377101	0.0667798	0
ENSMUSG00000098332	Pigbos1	Pigb opposite strand 1	16.27	17.607	26.4109	16.1331	15.0523	14.8926	21.7604	17.6283
ENSMUSG00000073460	Pnldc1	poly(A)-specific ribonuclease (PARN)-like domain containing 1	0.793408	0.269833	0.488818	0.481453	0.827213	0.710748	1.06294	0.951578
ENSMUSG00000073468	Sft2d1	SFT2 domain containing 1	63.5815	63.7576	50.5951	66.364	51.5862	39.6756	31.6136	45.934
ENSMUSG00000049690	Nckap5	NCK-associated protein 5	11.9488	12.4814	14.5036	8.81902	14.5385	11.5973	12.4764	15.4742
ENSMUSG00000049691	Nkx3-2	NK3 homeobox 2	0	0	0.00561178	0.00274268	0.0102707	0.0946058	0.0600036	0
ENSMUSG00000106683	Gm43263	predicted gene 43263	2.25851	1.92397	3.87157	1.41337	4.01858	4.15264	6.00831	2.30147
ENSMUSG00000035329	Fbxo33	F-box protein 33	30.6231	23.505	34.093	15.8026	31.0765	20.9431	24.5247	23.651
ENSMUSG00000035325	Sec31a	Sec31 homolog A (S. cerevisiae)	37.9162	40.2321	32.6157	27.3274	23.1353	21.5546	20.2461	29.8996
ENSMUSG00000070605	Zfp992	zinc finger protein 992	6.93312	6.04697	12.0935	5.79879	12.6496	11.6153	17.8373	10.1677
ENSMUSG00000026950	Neb	nebulin	7.57454	6.58629	8.30322	5.60392	5.88833	7.55526	6.20443	6.65824
ENSMUSG00000075704	Txnrd2	thioredoxin reductase 2	0.789599	1.03537	1.033	1.53811	0.679434	1.03922	2.09767	2.34481
ENSMUSG00000075707	Dio3	deiodinase iodothyronine type III	0.549561	0.196311	0.859054	0.0120783	0.350585	0.803425	0.375337	0.662934
ENSMUSG00000075706	Gpx4	glutathione peroxidase 4	14.4746	21.7288	28.0204	38.7932	18.6114	33.0413	44.0418	44.2546
ENSMUSG00000075701	Selenos	selenoprotein S	8.07565	12.4267	20.6551	28.2592	4.84801	14.7046	12.0496	29.1924
ENSMUSG00000023707	Ogfod2	2-oxoglutarate and iron-dependent oxygenase domain containing 2	2.29269	4.77651	5.28745	3.80812	4.79153	6.21477	6.13907	3.09287
ENSMUSG00000026956	Uap1l1	UDP-N-acteylglucosamine pyrophosphorylase 1-like 1	0.23705	0.294746	0.743889	0.557357	0.0168644	0.733957	0.49089	0.745582
ENSMUSG00000075702	Selenom	selenoprotein M	0.265709	0.280113	0.639063	0.642831	0.139108	0.427927	0.648365	0.525668
ENSMUSG00000026958	Dpp7	dipeptidylpeptidase 7	0.227148	0.178178	0.174404	0.127874	0.0555461	0.210214	0.285473	0.386664
ENSMUSG00000026959	Grin1	glutamate receptor ionotropic NMDA1 (zeta 1)	0.00807847	0.0598412	0.0758796	0.112329	0	0.205359	0.00894396	0.00550836
ENSMUSG00000108435	Gm45051	predicted gene 45051	0.940506	0.642288	0.994945	0.622992	0.687935	0.727228	0.633401	0.469911
ENSMUSG00000056812	St8sia3	ST8 alpha-N-acetyl-neuraminide alpha-28-sialyltransferase 3	0	0	0.0260965	0.00809465	0.0169597	0.0176003	0	0.0279971
ENSMUSG00000043068	Fam89a	family with sequence similarity 89 member A	0.0748916	0.0109565	0.0581697	0.0186182	0.117299	0.19297	0.113282	0.012011
ENSMUSG00000043061	Tmem18	transmembrane protein 18	0.0100716	0.0123958	0.11496	0.0501674	0.0802411	0.0587151	0.12452	0.137614
ENSMUSG00000043060	Fscb	fibrous sheath CABYR binding protein	0.0042918	0.031316	0.0225044	0.0209369	0.178644	0.126578	0.216897	0.13362
ENSMUSG00000043065	Spice1	spindle and centriole associated protein 1	13.534	11.7126	13.9484	12.261	13.9804	11.8526	10.498	12.8204
ENSMUSG00000043067	Dpy19l1	dpy-19-like 1 (C. elegans)	33.6865	26.9445	33.9582	23.035	51.6836	57.1221	59.549	67.1824
ENSMUSG00000022257	Laptm4b	lysosomal-associated protein transmembrane 4B	312.891	302.125	296.081	488.775	220.004	189.399	162.811	238.957
ENSMUSG00000022255	Mtdh	metadherin	204.867	191.512	237.878	187.57	227.25	268.15	283.327	196.191
ENSMUSG00000029280	Smr3a	submaxillary gland androgen regulated protein 3A	0	0	0	0	0	0.128424	0.118214	0.0349048
ENSMUSG00000029283	Cdc7	cell division cycle 7 (S. cerevisiae)	3.47574	2.9489	3.74893	3.56822	4.23302	2.89357	2.65887	2.80473
ENSMUSG00000029288	Ambn	ameloblastin	0	0	0.013703	0	0	0	0	0
ENSMUSG00000031007	Atp6ap2	ATPase H+ transporting lysosomal accessory protein 2	1.64122	1.11718	1.76003	1.9129	1.72111	1.70541	1.66826	1.32918
ENSMUSG00000068860	Gm128	predicted gene 128	0.00701551	0.0311001	0	0.0252696	0.00708274	0.0680608	0.0595129	0.00549778
ENSMUSG00000112634	Gm47737	predicted gene 47737	0	0.00453764	0	0	0	0.0194281	0	0
ENSMUSG00000028882	Ppp1r8	protein phosphatase 1 regulatory subunit 8	0.445855	0.32352	0.648373	0.449369	0.625617	0.744457	0.562804	0.592813
ENSMUSG00000028883	Sema3a	sema domain immunoglobulin domain (Ig) short basic domain secreted (semaphorin) 3A	0.505793	0.613574	0.683936	0.780548	0.83559	0.712532	0.721714	0.503157
ENSMUSG00000028884	Rpa2	replication protein A2	4.02649	5.66481	3.79857	5.90185	39.9321	31.6399	36.049	47.2344
ENSMUSG00000028885	Smpdl3b	sphingomyelin phosphodiesterase acid-like 3B	0.028441	0.168013	0.400921	0.508397	0.135628	0.296902	0.292471	0.394
ENSMUSG00000028886	Eya3	EYA transcriptional coactivator and phosphatase 3	8.60937	6.91109	7.65313	5.68844	11.5458	8.37804	9.45833	12.1345
ENSMUSG00000088217	Gm22079	predicted gene 22079	0	0	0	0	0	0	0	0.00469693
ENSMUSG00000028889	Yrdc	yrdC domain containing (E.coli)	0.65098	0.413127	0.61504	0.917544	0.676167	0.1785	0.483586	0.615968
ENSMUSG00000034636	Zyg11b	zyg-ll family member B cell cycle regulator	1.44034	1.52284	1.02058	1.87487	4.54578	2.38878	5.10421	3.57874
ENSMUSG00000034634	Ly6d	lymphocyte antigen 6 complex locus D	0	0.141416	2.83441	1.19531	0.160765	0.408108	0.54931	0.593285
ENSMUSG00000102410	Gm36935	predicted gene 36935	0.0179628	0	0	0	0.000543849	0.00835955	0	0
ENSMUSG00000102411	Gm36936	predicted gene 36936	0	0.0020249	0.432234	0.545353	0.1306	0.0624965	0.0119316	0.0601384
ENSMUSG00000102413	Gm36937	predicted gene 36937	0	0.00135479	0.0274733	0	0	0	0.0487284	0
ENSMUSG00000102414	Gm36938	predicted gene 36938	0	0.000159974	0.000236861	0.00044768	0.000730425	0.000856296	0.00168965	0
ENSMUSG00000102415	A430110C17Rik	RIKEN cDNA A430110C17 gene	0.147717	0.0790867	0.110931	0.0588875	0.127074	0.0973064	0.113245	0.0546292
ENSMUSG00000102416	4933424G06Rik	RIKEN cDNA 4933424G06 gene	2.95594	1.56674	3.00022	0.960034	3.30165	2.10849	3.54304	2.69687
ENSMUSG00000102419	Gm36940	predicted gene 36940	0.0185359	0.00808897	0.0441858	0	0	0	0.0414179	0
ENSMUSG00000029420	Rimbp2	RIMS binding protein 2	0.507716	0.244419	0.519993	0.342707	0.640293	0.490286	0.543339	0.635349
ENSMUSG00000029423	Piwil1	piwi-like RNA-mediated gene silencing 1	2.27956	2.47623	2.37027	2.23495	1.52529	0.974858	1.17595	1.3633
ENSMUSG00000029422	Rsrc2	arginine/serine-rich coiled-coil 2	17.1498	14.1359	18.6626	17.6091	12.5738	13.9089	17.0069	12.3735
ENSMUSG00000029427	Zcchc8	zinc finger CCHC domain containing 8	66.3133	68.1588	52.9949	52.0053	38.7911	33.0149	30.1796	46.7503
ENSMUSG00000029426	Scarb2	scavenger receptor class B member 2	0.662334	0.711537	0.732203	1.31022	0.766663	0.662878	0.830861	0.946028
ENSMUSG00000029428	Stx2	syntaxin 2	7.00606	8.46716	5.7756	5.69756	9.2922	9.68003	11.1506	15.2409
ENSMUSG00000035582	Gdpd4	glycerophosphodiester phosphodiesterase domain containing 4	0	0	0	0	0.0278927	0	0.0170829	0
ENSMUSG00000035580	Kcnh8	potassium voltage-gated channel subfamily H (eag-related) member 8	0	0	0	0.02551	0	0	0	0
ENSMUSG00000035585	Tsen34	tRNA splicing endonuclease subunit 34	5.57235	7.80239	10.1217	12.4123	3.267	10.6657	6.45908	9.01404
ENSMUSG00000025701	Alox5	arachidonate 5-lipoxygenase	0.0045099	0.0151468	0	0	0.0267517	0.0225387	0.0231287	0
ENSMUSG00000025702	Marchf8	membrane associated ring-CH-type finger 8	0.861447	0.842489	1.54513	1.41752	1.86314	1.45379	1.38322	0.969145
ENSMUSG00000034987	Hrh2	histamine receptor H2	0.188016	0.29425	0.237256	0.154228	0.704585	0.610754	0.499429	0.457574
ENSMUSG00000034981	Parm1	prostate androgen-regulated mucin-like protein 1	1.16309	1.34234	3.15427	2.83068	0.503852	1.83626	1.50047	2.3484
ENSMUSG00000021635	Rad17	RAD17 checkpoint clamp loader component	21.5124	18.4709	23.0197	25.526	24.3735	19.63	19.5131	21.6633
ENSMUSG00000021636	Marveld2	MARVEL (membrane-associating) domain containing 2	2.40191	1.89749	2.14806	1.93689	2.84978	1.58785	2.42402	2.52738
ENSMUSG00000032679	Cd59a	CD59a antigen	3.68275	4.02017	4.81456	3.06464	6.03691	9.44833	7.46829	7.27362
ENSMUSG00000021638	Ocln	occludin	0.24141	0.236209	0.495086	0.411529	1.10687	0.8378	1.32793	1.08844
ENSMUSG00000021639	Gtf2h2	general transcription factor II H polypeptide 2	10.5464	7.90734	11.1379	12.0652	13.4174	12.469	10.3793	9.34591
ENSMUSG00000032673	Prorsd1	prolyl-tRNA synthetase domain containing 1	7.09081	3.73173	6.64222	7.03712	2.1752	3.07228	3.97475	3.45387
ENSMUSG00000032586	Traip	TRAF-interacting protein	1.70107	1.72469	1.19456	1.86266	1.00362	1.32035	1.27009	1.45205
ENSMUSG00000074151	Nlrc5	NLR family CARD domain containing 5	0.0681566	0.410335	1.02927	0.465016	0	0.185191	0.103469	0.218527
ENSMUSG00000032582	Rbm6	RNA binding motif protein 6	29.902	22.9945	32.5711	28.3326	30.3833	22.4711	21.2449	22.761
ENSMUSG00000032583	Mon1a	MON1 homolog A secretory traffciking associated	0.549797	1.1945	1.26941	1.04034	0.353486	0.776938	2.75805	0.869329
ENSMUSG00000032580	Rbm5	RNA binding motif protein 5	0.654749	0.566975	0.863549	1.41566	0.766808	0.910777	1.14147	1.02917
ENSMUSG00000074158	Zfp976	zinc finger protein 976	0.023514	0.0215458	0.075838	0.0180026	0.0913714	0.142317	0.0390394	0.0106339
ENSMUSG00000032589	Bsn	bassoon	0.412168	0.206117	0.395195	0.420057	0.496585	0.523057	1.02978	0.767345
ENSMUSG00000098073	Gm8048	predicted gene 8048	0	0	0	0	0	0.0242713	0.0259553	0
ENSMUSG00000086192	Gm13609	predicted gene 13609	0	0	0	0	0	0.0103035	0	0
ENSMUSG00000042002	Foxn4	forkhead box N4	0.00637863	0.0566859	0.0289623	0.0497098	0.116113	0.0139615	0.0408597	0.0808446
ENSMUSG00000046186	Cd109	CD109 antigen	0	0.0243621	0.132747	0.0245531	0	0.0902638	0.0374223	0
ENSMUSG00000045052	Prlhr	prolactin releasing hormone receptor	0.00102648	0.00114038	0	0.00573564	0	0.0358228	0	0
ENSMUSG00000045053	Kcng3	potassium voltage-gated channel subfamily G member 3	0.510692	0.392229	0.398983	0.545705	0.791597	0.878448	0.856703	0.392171
ENSMUSG00000082964	Rpl13-ps5	ribosomal protein L13 pseudogene 5	0.00104816	0	0.026854	0.00930578	0	0.00797057	0.0490061	0.021371
ENSMUSG00000114588	Gm6411	predicted gene 6411	0.0787585	0.00539151	0.271618	0.021064	0.0883519	0.0999007	0.131555	0.0600676
ENSMUSG00000114581	Gm8277	predicted gene 8277	0.074979	0.0473467	0.0647987	0.0786883	0.0954444	0.148521	0.114784	0.035254
ENSMUSG00000114583	Gm48881	predicted gene 48881	0	0.00042139	0	0.000747607	0	0.000468911	0	0.006899
ENSMUSG00000114582	3110040M04Rik	RIKEN cDNA 3110040M04 gene	1.54729	1.64741	0.703973	1.11709	0.491101	0.452363	0.234863	0.863046
ENSMUSG00000114585	Gm32401	predicted gene 32401	0	0	0.0197768	0	0	0	0	0
ENSMUSG00000114584	Gm47694	predicted gene 47694	0	0.000209229	0.00106627	0	0	0.00184886	0.00215064	0.00131171
ENSMUSG00000030880	Polr3e	polymerase (RNA) III (DNA directed) polypeptide E	0.27901	0.335155	0.38732	0.569495	0.135629	0.246768	0.426647	0.376073
ENSMUSG00000064682	Gm25813	predicted gene 25813	0.0130065	0.134368	0.418062	0.091081	0	0.838727	0	0
ENSMUSG00000086034	Gm15201	predicted gene 15201	0.119251	0.177887	0.144788	0.159135	0.131711	0.0696656	0.323936	0
ENSMUSG00000087294	Gm13556	predicted gene 13556	0	0.124477	0.0461801	0	0.110824	0	0	0.0489203
ENSMUSG00000087295	Gm3948	predicted gene 3948	0	0	0	0	0	0.113156	0	0
ENSMUSG00000117580	Gm50066	predicted gene 50066	0.00299535	0	0	0.012465	0.00351253	0	0	0.00302831
ENSMUSG00000087293	Gm14341	predicted gene 14341	0	0	0	0	0.0226171	0	0	0
ENSMUSG00000087290	Gm15866	predicted gene 15866	0.00920414	0.0128866	0.0347966	0	0.0868899	0.135424	0.0968554	0.0237465
ENSMUSG00000117583	Gm18083	predicted gene 18083	0	0	0	0	0.227577	0	0	0
ENSMUSG00000033985	Tesk2	testis-specific kinase 2	0.617554	0.44203	0.632515	0.516458	0.793743	0.636211	0.641562	0.826823
ENSMUSG00000033987	Dnah17	dynein axonemal heavy chain 17	0.521063	0.668164	0.236205	0.265891	0.461591	0.66813	0.643532	0.629711
ENSMUSG00000033981	Gria2	glutamate receptor ionotropic AMPA2 (alpha 2)	0	0	0	0.0226276	0.00427411	0.00580422	0.00528026	0
ENSMUSG00000117589	Gm18713	predicted gene 18713	0.01855	0	0	0	0	0.011436	0	0
ENSMUSG00000033983	Coil	coilin	3.73123	4.3402	4.17264	2.79592	3.66831	5.80093	5.34811	4.70306
ENSMUSG00000087299	Gm12953	predicted gene 12953	0	0	0	0.0302576	0	0	0	0
ENSMUSG00000088969	Gm22085	predicted gene 22085	0	0	0	0	0	0	0	0.134378
ENSMUSG00000030887	Pdzd9	PDZ domain containing 9	0.170493	0.14829	0.220333	0.063685	0.0690768	0.060241	0.301279	0.0482535
ENSMUSG00000088966	Gm22088	predicted gene 22088	0	0.0268802	0	0	0	0	0	0
ENSMUSG00000088961	Gm22089	predicted gene 22089	0	0	0	0	0	0	0.0252948	0
ENSMUSG00000059218	Gm13084	predicted gene 13084	117.589	88.8386	118.282	72.0357	472.061	524.574	510.048	286.047
ENSMUSG00000086527	Gm15856	predicted gene 15856	0	0	0	0	0.101164	0	0.0470713	0.0316731
ENSMUSG00000044098	Rsbn1	rosbin round spermatid basic protein 1	32.8462	37.3686	49.6769	37.2372	22.2843	33.8579	43.622	22.4755
ENSMUSG00000086524	Pabpc1l2a-ps	poly(A) binding protein cytoplasmic 1-like 2A pseudogene	0	0	0.0757208	0	0	0	0.0494658	0.00244954
ENSMUSG00000086523	Gm13499	predicted gene 13499	1.01518	0.597279	1.40125	0.739082	0.543891	1.91337	0.673436	0.582149
ENSMUSG00000086522	---	---	0.293917	0.0764364	0	0	0.218452	0	0	0
ENSMUSG00000086521	Olfr1343-ps1	olfactory receptor 1343 pseudogene 1	0.512426	0.136336	0.897189	0.578438	0	0.243548	0.128409	0.0569421
ENSMUSG00000044092	C130050O18Rik	RIKEN cDNA C130050O18 gene	0.0116606	0.0508536	0.0426243	0.0146537	0.130702	0.259892	0.282006	0.431644
ENSMUSG00000117059	Gm7912	predicted gene 7912	0	0	0	0.016235	0.0279042	0	0	0.0116898
ENSMUSG00000117056	Gm18270	predicted gene 18270	6.96151	5.25911	10.142	5.25338	12.3877	15.1698	12.8327	4.3075
ENSMUSG00000117054	Gm49869	predicted gene 49869	0.96084	1.17555	0.443923	0.436031	0.554184	0.173368	0.404095	0.401972
ENSMUSG00000117055	Gm9805	predicted gene 9805	0	0	0.0102358	0	0	0	0	0
ENSMUSG00000117050	1700023B13Rik	RIKEN cDNA 1700023B13 gene	0	0.00478133	0	0.0267661	0	0.0232672	0.0145437	0
ENSMUSG00000117051	Gm10512	predicted gene 10512	12.8172	8.85032	19.6508	12.1112	6.74452	8.59992	8.54891	9.32487
ENSMUSG00000075284	Wipf1	WAS/WASL interacting protein family member 1	0.0332457	0.279506	0.364114	0.15798	0.223142	0.297016	0.183076	0.191275
ENSMUSG00000075288	Gm6913	predicted gene 6913	0.0344879	0.0200408	0.0272165	0.0341697	0.0157088	0.03935	0.0452704	0.00794094
ENSMUSG00000075289	Carns1	carnosine synthase 1	0	0.213527	0.317496	0.289727	0	0.0446189	0.0307196	0.336351
ENSMUSG00000107949	Gm44157	predicted gene 44157	0	0	0	0	0	0.00223011	0	0
ENSMUSG00000070080	Mir431	microRNA 431	0	0.0173931	0	0	0	0	0	0
ENSMUSG00000024941	Scyl1	SCY1-like 1 (S. cerevisiae)	3.12864	6.16443	4.33366	4.9499	3.21359	4.2071	5.22516	5.60902
ENSMUSG00000024940	Ltbp3	latent transforming growth factor beta binding protein 3	1.05549	1.04061	2.62166	1.80194	1.27115	1.37709	2.07329	2.32193
ENSMUSG00000024943	Smc5	structural maintenance of chromosomes 5	6.35082	6.24921	6.81808	6.48445	7.64531	5.86197	6.0489	5.56583
ENSMUSG00000024942	Capn1	calpain 1	0.0459316	0.16218	0.0665717	0.0435739	0.135252	0.151182	0.168471	0.229692
ENSMUSG00000024944	Arl2	ADP-ribosylation factor-like 2	8.884	13.0695	9.8182	6.42674	26.4994	36.047	44.9895	35.4036
ENSMUSG00000024947	Men1	multiple endocrine neoplasia 1	1.76994	2.01506	2.11618	1.73557	3.55665	3.23624	3.48433	4.02633
ENSMUSG00000021936	Mapk8	mitogen-activated protein kinase 8	16.0176	11.3739	15.7424	7.73995	18.728	12.8612	12.1076	12.5096
ENSMUSG00000024949	Sf1	splicing factor 1	3.9977	4.44534	5.18535	4.73471	14.361	10.0318	12.7524	12.5107
ENSMUSG00000024948	Map4k2	mitogen-activated protein kinase kinase kinase kinase 2	1.08108	1.36383	0.862074	0.755991	0.512774	0.535488	0.675347	0.842039
ENSMUSG00000083684	Gm14034	predicted gene 14034	0.0052513	0.0103396	0.0703516	0.00582918	0.0234578	0	0.0665081	0
ENSMUSG00000102522	Gm37782	predicted gene 37782	0	0	0	0	0	0	0.00131911	0
ENSMUSG00000079614	Seh1l	SEH1-like (S. cerevisiae	127.238	119.294	111.233	219.637	162.964	116.488	85.7935	115.127
ENSMUSG00000059534	Uqcr10	ubiquinol-cytochrome c reductase complex III subunit X	20.1572	16.166	27.6064	18.527	29.8013	38.9558	60.4052	32.5554
ENSMUSG00000021932	Rnaseh2b	ribonuclease H2 subunit B	2.85105	3.06346	3.8477	3.35062	2.80639	3.10497	3.83416	2.4426
ENSMUSG00000087433	Gm14167	predicted gene 14167	0.187107	0.116509	0.209987	0.329086	0.0814664	0.194879	0.758279	0.243983
ENSMUSG00000051727	Kctd14	potassium channel tetramerisation domain containing 14	0.529035	0.241304	0.266677	1.16169	0.18885	0.362292	1.39601	1.0371
ENSMUSG00000051726	Kcnf1	potassium voltage-gated channel subfamily F member 1	0.00296329	0.00342018	0.0263954	0	0.00252691	0.00165787	0.000783248	0
ENSMUSG00000051721	Wdcp	WD repeat and coiled coil containing	28.2089	24.5024	30.3042	25.7679	20.8576	25.4589	25.1468	15.3708
ENSMUSG00000087437	Gm13112	predicted gene 13112	0	0	0	0	0.135796	0	0	0
ENSMUSG00000051723	Rpl31-ps13	ribosomal protein L31 pseudogene 13	0.0830359	0.148619	0.242958	0.223741	0.147319	0.284584	0.79624	0.226502
ENSMUSG00000043843	Tmem145	transmembrane protein 145	0	0	0	0	0.0362302	0	0	0
ENSMUSG00000079610	Ankrd39	ankyrin repeat domain 39	0.150905	0.396654	0.52785	0.366341	0.199928	0.370159	0.649483	0.522657
ENSMUSG00000051729	Gm5087	predicted gene 5087	0.307237	0.394105	0.952119	0.387752	2.29903	1.43594	1.87404	0.811443
ENSMUSG00000051728	Fam243	family with sequence similarity 243	0.00215004	0.0145817	0.0114001	0.00949698	0.00728499	0.00292567	0.000228021	0.00136812
ENSMUSG00000080808	Gm12608	predicted gene 12608	0	0	0	0	0	0.00133608	0	0
ENSMUSG00000080809	Olfr1273-ps	olfactory receptor 1273 pseudogene	0.00629412	0	0	0	0.00559142	0	0.010189	0
ENSMUSG00000080802	Gm13804	predicted gene 13804	0	0	0	0	0	0.0420434	0.0586445	0
ENSMUSG00000080800	Gm11582	predicted gene 11582	0	0	0.0107417	0	0.00540937	0	0.00500077	0
ENSMUSG00000080801	Gm13310	predicted gene 13310	1.30297	1.34259	1.70335	1.38735	5.00841	3.73064	4.41868	1.41195
ENSMUSG00000080807	Gm13117	predicted gene 13117	0.00111608	0.000507271	0	0	0.00130666	0	0.00648976	0
ENSMUSG00000080805	Gm11219	predicted gene 11219	0	0	0.0077481	0	0	0	0	0
ENSMUSG00000005615	Pcyt1a	phosphate cytidylyltransferase 1 choline alpha isoform	11.1871	10.0271	11.6216	10.8427	10.7838	10.243	11.2386	13.3512
ENSMUSG00000005610	Eif4g2	eukaryotic translation initiation factor 4 gamma 2	19.3755	15.8385	24.6616	15.5603	22.6224	22.7328	20.9437	17.8975
ENSMUSG00000005611	Mrvi1	MRV integration site 1	0.704956	0.827384	0.667393	0.390639	0.67548	0.613375	0.694815	0.751718
ENSMUSG00000040570	Rundc3b	RUN domain containing 3B	14.8308	11.2013	13.2639	11.4709	14.3976	9.93319	9.03074	9.12865
ENSMUSG00000111147	Gm33699	predicted gene 33699	0.111333	0	0	0	0	0	0.423033	0
ENSMUSG00000051095	Olfr986	olfactory receptor 986	0	0.000234405	0.000312834	0	0	0.00204356	0.000927928	0.00535884
ENSMUSG00000091821	Srsx	serine-rich secreted X-linked	0	0.00138002	0	0	0.000638485	0	0	0
ENSMUSG00000082523	Gm12667	predicted gene 12667	0	0.00406611	0.0156646	0	0.00600568	0	0	0
ENSMUSG00000082520	Gm13349	predicted gene 13349	0.0548417	0.0285747	0.0703208	0.0169377	0.0407914	0.0723437	0.308775	0.010956
ENSMUSG00000082527	Gm8200	predicted gene 8200	0.00753701	0.00172368	0	0.0046469	0.00155996	0.0117163	0.012529	0
ENSMUSG00000090774	Vmn2r74	vomeronasal 2 receptor 74	0	0	0.00759109	0	0	0	0.0055898	0.00658103
ENSMUSG00000044231	Nhlrc1	NHL repeat containing 1	0.0933983	0.135814	0.474791	0.19607	0.370619	0.389463	0.163399	0.0479953
ENSMUSG00000046932	Vmn1r193	vomeronasal 1 receptor 193	0	0	0.00784166	0.00534802	0.0415023	0.00363189	0.00220295	0.00217493
ENSMUSG00000082528	Gm15182	predicted gene 15182	0	0	0	0.0122179	0	0.00419826	0	0.00478668
ENSMUSG00000046934	Csl	citrate synthase like	0.0588148	0.0409347	0.132501	0.0910052	0.0640124	0.221255	0.110441	0.0441663
ENSMUSG00000102526	Gm37785	predicted gene 37785	0.0157683	0.00493914	0.00322207	0.0103093	0	0.0149132	0.0467987	0
ENSMUSG00000026548	Slamf9	SLAM family member 9	0.0134201	0	0.0275596	0.0139511	0	0.0285002	0.0610879	0.026103
ENSMUSG00000102241	Gm37716	predicted gene 37716	0.619704	0.4241	0.619056	0.423724	0.525261	0.579194	0.555357	0.379942
ENSMUSG00000100101	Gm29591	predicted gene 29591	0	0	0	0	0	0	0.0526581	0
ENSMUSG00000026542	Apcs	serum amyloid P-component	0	0.0370061	0	0	0	0	0	0
ENSMUSG00000026547	Tagln2	transgelin 2	23.1409	31.0911	68.2411	77.3875	12.6173	42.915	32.5154	67.393
ENSMUSG00000026546	Cfap45	cilia and flagella associated protein 45	8.8486	8.80157	9.68554	6.60641	5.88454	7.78474	8.34447	6.73547
ENSMUSG00000026544	Dusp23	dual specificity phosphatase 23	18.497	15.1851	18.0019	13.7644	8.18839	10.3823	11.5052	9.45673
ENSMUSG00000059395	Nkapl	NFKB activating protein-like	0.0255167	0.133754	0.0520791	0.0427614	0.0324457	0.0482633	0.149883	0.0703411
ENSMUSG00000100104	Gm5644	predicted gene 5644	6.48378	7.33822	10.2397	6.32506	8.9316	14.6832	18.0198	7.25209
ENSMUSG00000107337	Gm43596	predicted gene 43596	0.0121515	0.0104303	0.00199874	0	0	0	0.00669158	0
ENSMUSG00000107334	Gm7538	predicted gene 7538	0.0674577	0.0145326	0.0184443	0.0387934	0.120872	0.188159	0.251678	0.299304
ENSMUSG00000090779	Gm17110	predicted gene 17110	0.320715	0.50859	0.526038	0.456359	0	1.09038	0.817198	0.264448
ENSMUSG00000107335	Gm43372	predicted gene 43372	0.726847	2.23997	0.590891	0.806383	0.489104	1.01218	0.705514	0.575998
ENSMUSG00000000326	Comt	catechol-O-methyltransferase	4.3855	5.27829	8.5012	9.39376	2.4493	6.34972	5.67582	7.62707
ENSMUSG00000100108	Gm28100	predicted gene 28100	0	0	0	0	0.0820237	0.199387	0	0
ENSMUSG00000112913	Gm30853	predicted gene 30853	1.33597	0.877863	1.35553	0.600636	2.25789	1.12002	2.4306	0.686805
ENSMUSG00000112914	Gm47702	predicted gene 47702	0	0	0	0	0	0	0.00111767	0
ENSMUSG00000095809	Olfr1290	olfactory receptor 1290	0	0	0.0234288	0	0.00339523	0	0	0.0115529
ENSMUSG00000101397	Mug-ps1	murinoglobulin pseudogene 1	0.00332036	0.0667322	0	0.00406837	0.0408194	0.0272376	0.0184821	0.115875
ENSMUSG00000003617	Cp	ceruloplasmin	0.0329367	0.0280208	0.0270208	0.00171118	0.00699437	0	0.0301168	0
ENSMUSG00000095805	Gm22092	predicted gene 22092	0.00224269	0.00330511	0.0117266	0.0150072	0	0	0.0350144	0.00236088
ENSMUSG00000095806	Vmn1r244	vomeronasal 1 receptor 244	0	0	0	0	0	0.00857984	0	0
ENSMUSG00000117856	Gm6937	predicted pseudogene 6937	1.15899	1.80783	4.08707	2.90995	1.08283	2.74438	3.15212	2.57351
ENSMUSG00000096149	Trav6-5	T cell receptor alpha variable 6-5	0.157042	0	0	0	0.100828	0	0	0
ENSMUSG00000098325	Mir7048	microRNA 7048	0	0	0	0	0	0	0.0884293	0
ENSMUSG00000033898	Cfhr2	complement factor H-related 2	0	0.00537089	0.0228545	0.0126036	0.0228031	0	0.0244922	0.0124246
ENSMUSG00000110804	Olfr1084	olfactory receptor 1084	0	0	0	0	0	0.0277641	0	0
ENSMUSG00000084275	Gm5396	predicted pseudogene 5396	0.0381978	0.0991813	0.1636	0.0563717	0.228656	0.0429169	0.38987	0.136433
ENSMUSG00000084274	Gm12504	predicted pseudogene 12504	1.66381	1.63293	2.70374	2.2685	2.01788	4.16711	4.25557	2.14953
ENSMUSG00000084277	Gm11702	predicted gene 11702	0	0.0381808	0.0241877	0.0153328	0.0211945	0.0303384	0.0146487	0.030253
ENSMUSG00000084276	Gm8317	predicted gene 8317	3.76781	5.37793	11.2345	10.2985	4.24897	10.8357	24.064	4.22299
ENSMUSG00000084273	Gm12628	predicted gene 12628	0	0.00779804	0	0	0.0158771	0	0.0324411	0.00423881
ENSMUSG00000084272	Gm13224	predicted gene 13224	0	0.0427993	0	0	0.0498672	0	0.0547754	0
ENSMUSG00000117851	Gm50192	predicted gene 50192	0.00131569	0	0	0	0	0	0	0
ENSMUSG00000084279	Gm13232	predicted gene 13232	79.6521	67.0233	88.1876	62.7814	55.6577	69.8302	80.6574	35.6282
ENSMUSG00000046402	Rbp1	retinol binding protein 1 cellular	0.0711639	0	0.0951816	0.111426	0	0.10205	0.0378213	0.0691801
ENSMUSG00000033237	Arid2	AT rich interactive domain 2 (ARID RFX-like)	47.2987	48.766	46.6278	30.9143	37.3858	31.0973	35.507	38.9029
ENSMUSG00000110809	Gm46138	predicted gene 46138	0.0172565	0	0	0	0	0	0	0
ENSMUSG00000107125	Gm3822	predicted gene 3822	0	0	0.000130703	0.000857983	0	0	0	0
ENSMUSG00000094733	Csta3	cystatin A family member 3	0	0	0	0	0	0.0420791	0	0
ENSMUSG00000002059	Rab34	RAB34 member RAS oncogene family	3.28972	6.42104	6.7646	11.5206	3.60769	8.16027	5.99697	14.2423
ENSMUSG00000002058	Unc119	unc-119 lipid binding chaperone	0.285808	0.857136	1.03798	0.663018	0.479776	0.260751	0.616975	1.18316
ENSMUSG00000002057	Foxn1	forkhead box N1	0	0.213787	0.0466844	0.148322	0.15937	0.084785	0.135214	0.0577535
ENSMUSG00000002055	Spag5	sperm associated antigen 5	8.30121	6.61847	7.82778	5.16138	3.20998	3.72754	4.40553	4.04184
ENSMUSG00000002052	Supt6	SPT6 histone chaperone and transcription elongation factor	27.1161	24.9439	29.3572	27.4678	30.7637	26.5366	24.4254	27.9742
ENSMUSG00000088555	Gm22098	predicted gene 22098	0	0	0	0	0	0.0998767	0	0
ENSMUSG00000083729	Sh3d2c-ps1	SH3 domain protein 2C pseudogene 1	0	0	0.0530402	0	0	0	0	0
ENSMUSG00000002550	Uck1	uridine-cytidine kinase 1	0.233187	4.09478	3.54356	5.40618	0.622503	4.44108	1.97309	5.16789
ENSMUSG00000088553	Gm22101	predicted gene 22101	0.00757309	0	0	0	0.00806142	0	0.180961	0.0104408
ENSMUSG00000083722	Adgrd2-ps	adhesion G protein-coupled receptor D2 pseudogene	0	0.495163	0	0.103253	0.500764	0.377552	0	0.308051
ENSMUSG00000083723	Rpl23a-ps14	ribosomal protein L23A pseudogene 14	0.289878	0.1144	0.652791	0.547505	0.144354	0.644267	0.379116	0.312506
ENSMUSG00000083720	Gm12901	predicted gene 12901	0	0.0448268	0	0	0.246539	0.321218	0.143083	0.0403969
ENSMUSG00000117859	Gm32492	predicted gene 32492	0	0	0.181801	0	0.107996	0.0956141	0	0.119382
ENSMUSG00000046062	Ppp1r15b	protein phosphatase 1 regulatory subunit 15B	5.98026	6.89995	6.42835	5.26052	5.51884	5.11902	5.14144	4.69523
ENSMUSG00000088559	Mir1981	microRNA 1981	0.37061	0.291884	0.250983	0.410012	0.448898	0.291703	0.379631	0.388182
ENSMUSG00000083725	Gm11865	predicted gene 11865	0.0417216	0	0	0	0	0	0	0.0418741
ENSMUSG00000097386	9130213A22Rik	RIKEN cDNA 9130213A22 gene	0	0	0.117243	0	0	0	0.055616	0.227001
ENSMUSG00000110700	Gm5357	predicted gene 5357	3.10613	1.68828	4.49789	2.89174	4.01275	4.92227	5.22071	2.00656
ENSMUSG00000109548	Gm45066	predicted gene 45066	0	0.00131649	0	0	0	0.00161065	0.000675123	0
ENSMUSG00000016356	Col20a1	collagen type XX alpha 1	0	0	0.0346133	0	0	0.0603947	0.0210095	0.0742493
ENSMUSG00000072407	Gm6419	predicted gene 6419	0.0665229	0.105587	0.124527	0.0925904	0.202328	0.307578	0.403033	0.183692
ENSMUSG00000081389	Gm13368	predicted gene 13368	0	0	0	0.0152062	0.00788128	0.00897945	0.0640787	0.0131239
ENSMUSG00000100596	Gm29502	predicted gene 29502	4.29835	3.79062	5.04026	3.5869	2.08845	2.69893	2.1582	2.4611
ENSMUSG00000081382	Rpl18-ps1	ribosomal protein L18 pseudogene 1	6.90102	8.69734	21.8751	13.9649	9.51816	28.4909	68.3464	15.4985
ENSMUSG00000081383	Gm5742	predicted gene 5742	0.038319	0.0304059	0.0535312	0.0220874	0.0427743	0.0964755	0.121206	0.021474
ENSMUSG00000081381	Gm5752	predicted gene 5752	0.00510387	0.0278286	0.00219723	0	0.0512254	0.050662	0.00712347	0
ENSMUSG00000081384	Gm12752	predicted gene 12752	0	0	0.00272628	0.00195105	0	0.00176059	0	0
ENSMUSG00000062074	Ccn6	cellular communication network factor 6	0.229314	0.256931	0.0822328	0.152338	0.237443	0.228698	0.166688	0.792047
ENSMUSG00000064302	Clasp1	CLIP associating protein 1	25.0569	23.0994	24.0426	17.4009	39.2302	34.1773	33.8722	44.7077
ENSMUSG00000064307	Lrrc51	leucine rich repeat containing 51	1.0746	0.276042	0.229704	1.81e-05	1.42829	1.43261	2.59785	1.07589
ENSMUSG00000064308	2410137M14Rik	RIKEN cDNA 2410137M14 gene	0.277051	0.0951869	0.124902	0.0759349	0.777153	0.370335	0.573374	0.245678
ENSMUSG00000080380	Gm22102	predicted gene 22102	0	0	0	0.008412	0	0.161784	0	0
ENSMUSG00000080383	Gm22103	predicted gene 22103	0.127047	0.0493127	0.0430218	0	0	0.0399477	0.205145	0
ENSMUSG00000080384	Gm22105	predicted gene 22105	0	0	0	0.213883	0	0	0.0440595	0
ENSMUSG00000115360	Gm48932	predicted gene 48932	0.0373171	0.043363	0.123901	0.0703158	0.023026	0.0979363	0.0127596	0.0773144
ENSMUSG00000055971	Olfr378	olfactory receptor 378	0	0	0	0	0	0	0	0.000238337
ENSMUSG00000078139	AK157302	cDNA sequence AK157302	51.2288	55.386	56.0036	50.9189	190.442	216.038	236.064	148.86
ENSMUSG00000107672	Gm3017	predicted gene 3017	0	0	0.0233186	0.0572452	0	0	0	0
ENSMUSG00000084492	n-R5s157	nuclear encoded rRNA 5S 157	0	0	0.00811176	0	0	0	0	0
ENSMUSG00000107677	Olfr316	olfactory receptor 316	0.577041	1.81198	1.05475	1.81895	0.0167268	0.573246	0.679418	0.196149
ENSMUSG00000107676	Gm44178	predicted gene 44178	0	0.00325975	0.00121877	0.00273388	0.000346988	0.000939669	0.00614018	0
ENSMUSG00000095377	Olfr91	olfactory receptor 91	0.51372	0.0182219	0.0926549	0.610363	2.49377	4.74043	1.93111	0.482109
ENSMUSG00000078134	Srsf3-ps	serine and arginine rich splicing factor 3 pseudogene	1.08078	1.15061	1.45713	1.41574	1.11177	1.53369	1.57093	0.867131
ENSMUSG00000078137	Ankrd63	ankyrin repeat domain 63	0.0207073	0.0149039	0.0144744	0.017971	0.00739256	0.00855981	0.00844611	0.00959567
ENSMUSG00000095371	Gm9611	predicted gene 9611	67.6916	38.4106	88.2773	51.2972	43.8675	59.0036	82.9666	41.2273
ENSMUSG00000082898	Gm12041	predicted gene 12041	0	0	0.00305619	0	0	0	0	0
ENSMUSG00000082893	Gm11383	predicted gene 11383	0	0.0138332	0	0	0	0	0.00613722	0
ENSMUSG00000056569	Mpz	myelin protein zero	0.00665798	0	0	0.00122025	0	0	0.00494206	0.00578984
ENSMUSG00000082896	Gm5844	predicted gene 5844	2565.71	1619.08	2402.94	1918.11	1019.26	1323.86	1178.94	875.856
ENSMUSG00000082895	Rpsa-ps9	ribosomal protein SA pseudogene 9	0.299799	0.597492	1.05612	0.694839	0.447903	0.934134	2.11775	0.7292
ENSMUSG00000038831	Ralgps1	Ral GEF with PH domain and SH3 binding motif 1	0.946718	0.925119	0.827183	0.659652	1.30915	1.19421	1.2273	1.82345
ENSMUSG00000014195	Dnajc7	DnaJ heat shock protein family (Hsp40) member C7	28.1003	16.9827	24.9318	22.3987	31.5805	26.1537	20.5008	23.0387
ENSMUSG00000109701	Gm32531	predicted gene 32531	0	0	0.321407	0	0.586004	0.769321	1.0754	0.644299
ENSMUSG00000099492	Gm5525	predicted gene 5525	0.605443	1.38755	3.47955	2.05733	0.253929	1.8095	2.03165	1.58316
ENSMUSG00000099491	4930533D04Rik	RIKEN cDNA 4930533D04 gene	0.264043	0	0.180119	0.171898	0.168988	0.253845	0.349309	0.180919
ENSMUSG00000086479	Gm16014	predicted gene 16014	0	0	0	0	0.00273521	0	0	0
ENSMUSG00000109709	Gm45290	predicted gene 45290	0	0	0.00133371	0.000200057	0	0.000973611	0	0.0036855
ENSMUSG00000014198	Zfp385c	zinc finger protein 385C	0.00306806	0	0.0201999	0.0323911	0.167245	0.00249403	0	0
ENSMUSG00000099498	Gm29283	predicted gene 29283	0.270043	0	0	0	0.606962	0.622445	0.533148	0.342202
ENSMUSG00000098552	Gm27217	predicted gene 27217	0	0	0	0.0433397	0	0	0	0
ENSMUSG00000062477	Hmgb1l	high mobility group box 1-like	0	0.00718628	0	0	0	0.0187003	0	0
ENSMUSG00000113236	Gm40548	predicted gene 40548	2.51838	0	2.36757	0.494907	5.17448	4.26785	4.35442	6.39479
ENSMUSG00000113237	Gm6109	predicted gene 6109	0.16958	0.16272	0.423478	0.13883	0.207717	0.361387	0.809817	0.110008
ENSMUSG00000113234	Gm49330	predicted gene 49330	0.600369	0.407688	0.818542	0.731874	0.72321	0.640509	0.916929	0.807371
ENSMUSG00000113235	Gm47872	predicted gene 47872	5.95197	7.5135	7.88429	2.80985	6.98195	19.9702	31.2867	9.43874
ENSMUSG00000001508	Sgca	sarcoglycan alpha (dystrophin-associated glycoprotein)	0.580572	2.00735	0.651008	0.604146	0.359653	0.450864	0.506588	0.197995
ENSMUSG00000113231	Gm5189	predicted gene 5189	0	0.00200693	0	0.00167673	0.00778156	0.00201484	0.00843208	0
ENSMUSG00000001504	Irx2	Iroquois homeobox 2	0	0	0	0	0	0	0.00654041	0
ENSMUSG00000001506	Col1a1	collagen type I alpha 1	0.452326	0.482065	0.481542	0.448419	0.335205	1.35274	0.375844	0.97066
ENSMUSG00000001507	Itga3	integrin alpha 3	0.188949	0.388157	0.311182	0.184453	0.168888	0.31608	0.436921	0.789076
ENSMUSG00000113238	Gm47251	predicted gene 47251	0.168372	0	0.273202	0.0505594	0.118377	0.302172	0.0543512	0.0894569
ENSMUSG00000019261	Map1s	microtubule-associated protein 1S	1.3828	1.40784	2.95256	1.79552	0.551483	0.995556	1.79404	1.21849
ENSMUSG00000092060	Bend4	BEN domain containing 4	0.322904	0.423052	0.953617	0.471931	0.416337	0.386814	0.629109	1.03724
ENSMUSG00000083174	Gm7190	predicted gene 7190	0	0	0.00342827	0	0	0	0.0251865	0
ENSMUSG00000096779	Gm22112	predicted gene 22112	0.0178505	0.00775417	0.0095757	0.0160223	0.0252237	0.0136196	0.0146113	0.0134924
ENSMUSG00000096774	Gm22113	predicted gene 22113	0	0	0	0.00379929	0	0	0	0
ENSMUSG00000096773	Olfr675	olfactory receptor 675	0.0239214	0	0.0326892	0	0.0718118	0.0634197	0.132692	0
ENSMUSG00000096772	Gm22114	predicted gene 22114	0.000499976	0	0	0.000693599	0	0	0	0
ENSMUSG00000096770	Amy2a4	amylase 2a4	0	0	0	0.100918	0.224306	0.0899905	0	0
ENSMUSG00000113571	Gm48137	predicted gene 48137	0	0.00209776	0.00821867	0	0	0	0.00619567	0.0260289
ENSMUSG00000101534	Gm29306	predicted gene 29306	0	0	0	0.00122872	0	0	0	0
ENSMUSG00000101535	Gm29383	predicted gene 29383	0	0.0213765	0.00211039	0	0	0.0328876	0.00415732	0
ENSMUSG00000101532	Zbed4-ps1	zinc finger BED type containing 4 pseudogene 1	0.00217116	0	0.0249464	0.00153531	0.0156976	0	0	0.000913322
ENSMUSG00000101530	Gm29259	predicted gene 29259	0	0.00167549	0	0.00238755	0.00237484	0	0	0
ENSMUSG00000101538	Gm29029	predicted gene 29029	0	0	0	0	0	0	0.000247312	0
ENSMUSG00000113588	Gm48328	predicted gene 48328	0	0.000640499	0	0	0	0	0	0
ENSMUSG00000029007	Agtrap	angiotensin II type I receptor-associated protein	0.727798	0.95757	1.01568	1.20749	2.04657	2.42135	2.62353	2.89348
ENSMUSG00000038510	Rpf2	ribosome production factor 2 homolog	9.06599	7.62054	10.2804	6.96105	8.52927	8.79655	11.4077	6.1871
ENSMUSG00000113580	Gm48237	predicted gene 48237	0.00306994	0.0063035	0.00771233	0	0.010209	0.0083443	0.0150774	0
ENSMUSG00000113581	---	---	0.408747	0.530314	0.461464	0.653287	0	0	0	0
ENSMUSG00000113583	Gm10264	predicted gene 10264	0	0	0.000739903	0.0136648	0.00508946	0.00487535	0.0225719	0.0107784
ENSMUSG00000113584	Gm46355	predicted gene 46355	0	0	0	0.0171963	0	0	0.000663061	0
ENSMUSG00000113585	Gm19605	predicted gene 19605	0	0	0.198754	0.104622	0	0	0.116581	0
ENSMUSG00000109541	Gm6112	predicted gene 6112	0.00677339	0	0.00709055	0.00775835	0.00527523	0.0267358	0.0224767	0
ENSMUSG00000029004	Kmt2e	lysine (K)-specific methyltransferase 2E	5.60759	5.38403	6.92628	9.87462	6.45958	6.3343	7.06047	9.47002
ENSMUSG00000113577	Gm19238	predicted gene 19238	0.0075771	0	0.112804	0.158985	0.0409842	0.0722105	0.0433104	0
ENSMUSG00000022055	Nefl	neurofilament light polypeptide	0	0	0	0.0329078	0	0	0.0297245	0
ENSMUSG00000010021	Kif19a	kinesin family member 19A	0	0	0	0.00742168	0	0	0	0
ENSMUSG00000097231	Gm26852	predicted gene 26852	0.069428	0.0230366	0.0587989	0.0180769	0.015491	0.0530071	0.0185908	0.346953
ENSMUSG00000010025	Aldh3a2	aldehyde dehydrogenase family 3 subfamily A2	1.90226	1.98927	1.05502	2.62592	5.08304	5.44665	5.98417	6.48315
ENSMUSG00000022057	Adamdec1	ADAM-like decysin 1	0.0418136	0	0	0	0	0.106357	0.0245239	0
ENSMUSG00000022056	Adam7	a disintegrin and metallopeptidase domain 7	0.333491	0.154271	0.36009	0.142867	0.412136	0.3332	0.277655	0.241023
ENSMUSG00000097233	Gm17552	predicted gene 17552	0.0200349	0.0294524	0.0452759	0.0688654	0.0143116	0.0743594	0.0983248	0.042947
ENSMUSG00000112187	Gm6993	predicted gene 6993	0	0.00265437	0	0	0	0	0.00245154	0
ENSMUSG00000112186	Gm2412	predicted gene 2412	1.80034	1.3797	2.05736	1.51707	3.56914	6.89063	6.43768	3.31115
ENSMUSG00000097232	Gm26854	predicted gene 26854	0.152395	0.112513	0.115371	0.0570239	0.19408	0.156416	0.12706	0.0672967
ENSMUSG00000112183	Gm48306	predicted gene 48306	0	0	0.241128	0	0	0	0	0
ENSMUSG00000021506	Pitx1	paired-like homeodomain transcription factor 1	0.00877369	0	0.0537342	0.00627306	0.024938	0	0.0793214	0.0452825
ENSMUSG00000101280	Gm8600	predicted gene 8600	0.0119867	0.00989454	0.0419066	0	0.0140825	0.0749739	0	0.035251
ENSMUSG00000101281	Gm8449	predicted gene 8449	0.00127754	0.00452844	0.00357606	0.0092165	0.0128414	0.00184673	0.00884187	0.0139942
ENSMUSG00000101287	Gm28166	predicted gene 28166	0	0	0	0	0	0	0.0132274	0
ENSMUSG00000065952	Rps23rg1	ribosomal protein S23 retrogene 1	0.0136732	0.00283974	0.0307975	0.0138077	0.0641849	0.08489	0.0421967	0.0144959
ENSMUSG00000065954	Tacc1	transforming acidic coiled-coil containing protein 1	160.325	120.796	133.571	92.5873	164.528	158.621	150.272	170.455
ENSMUSG00000081812	Gm4789	predicted gene 4789	0.0657048	0	0.132226	0	0	0	0.0107988	0.0156447
ENSMUSG00000081810	Gm11878	predicted gene 11878	0.987847	1.2604	1.56418	1.52646	1.45454	1.61056	2.86026	1.04302
ENSMUSG00000108150	Gm44470	predicted gene 44470	0	0	0.0551824	0	0	0	0	0
ENSMUSG00000108157	Olrf445-ps1	olfactory receptor 445 pseudogene 1	0	0	0	0	0	0.00465661	0	0
ENSMUSG00000097429	Gm26520	predicted gene 26520	0	0.0134984	0.0373228	0	0	0	0	0
ENSMUSG00000108154	Gm44033	predicted gene 44033	0	0	0.00160937	0	0	0	0.00091474	0.000406414
ENSMUSG00000097424	---	---	0	0.00625737	0	0	0	0	0	0
ENSMUSG00000097425	Vmn1r181	vomeronasal 1 receptor 181	0.00298153	0	0	0	0.00548351	0	0	0
ENSMUSG00000097426	Gm8941	predicted gene 8941	0	0	0	0	0	0	0.00310367	0
ENSMUSG00000097427	Gm6763	predicted gene 6763	0.0149979	0.0240185	0.0216173	0.0165507	0.00336212	0.0104845	0.0140196	0
ENSMUSG00000010651	Acaa1b	acetyl-Coenzyme A acyltransferase 1B	0.578413	0.586252	0.468683	0.477026	1.55931	0.908266	0.748126	0.997994
ENSMUSG00000054966	Lmntd1	lamin tail domain containing 1	0.707567	0.53319	0.84068	0.36363	3.29399	3.25388	2.69795	2.95622
ENSMUSG00000054967	Zfp647	zinc finger protein 647	0.015518	0.00458175	0.0188977	0.065295	0.0180368	0.00809746	0.0109716	0.0587105
ENSMUSG00000075552	Cyp3a41b	cytochrome P450 family 3 subfamily a polypeptide 41B	0.00995589	0	0	0	0.0370507	0.0111057	0.00498261	0.032094
ENSMUSG00000105475	4930431L21Rik	RIKEN cDNA 4930431L21 gene	0.0507043	0.028102	0.0314037	0.0142077	0.12202	0.115926	0.396918	0.0988515
ENSMUSG00000041308	Sntb2	syntrophin basic 2	12.7921	11.0003	11.0352	14.8953	11.6442	9.53801	8.72899	15.1205
ENSMUSG00000041309	Nkx6-2	NK6 homeobox 2	0.0626302	0.0723613	0.122235	0.102651	0.0474362	0	0.0364379	0.0523863
ENSMUSG00000041303	Gtf3c3	general transcription factor IIIC polypeptide 3	1.22183	1.18731	1.5072	1.04608	1.16747	1.21898	1.28054	1.02478
ENSMUSG00000041301	Cftr	cystic fibrosis transmembrane conductance regulator	1.10854	0.825087	0.920423	0.359477	0.644428	0.429842	0.786263	0.48016
ENSMUSG00000000365	Rnf17	ring finger protein 17	22.0576	19.2636	23.8332	22.2517	16.7895	17.6806	16.7585	10.3381
ENSMUSG00000093338	Mir3090	microRNA 3090	0.0382791	0	0.195187	0	0	0	0	0
ENSMUSG00000078880	Gm14308	predicted gene 14308	0.117977	0.145741	0.249625	0.108309	0.803623	0.975681	0.997383	0.497299
ENSMUSG00000093334	Gm22118	predicted gene 22118	0	0	0	0	0	0	0	0.201975
ENSMUSG00000093085	Gm24325	predicted gene 24325	0	0	0	0	0.0115285	0	0	0
ENSMUSG00000086234	Usp46os2	ubiquitin specific peptidase 46 opposite strand 2	0	0	0.188718	0	0	0.194851	0	0
ENSMUSG00000102782	Gm37625	predicted gene 37625	0.00701587	0.00448572	0.0155189	0.00369866	0.00647991	0.0115982	0.0139641	0.00223561
ENSMUSG00000027163	Commd9	COMM domain containing 9	1.04516	1.94159	1.93334	1.33915	7.09511	8.10973	8.72517	11.3741
ENSMUSG00000118138	Gm50322	predicted gene 50322	9.40969	6.16894	8.65662	3.99738	2.71593	4.90969	9.1106	3.29932
ENSMUSG00000118139	Gm41720	predicted gene 41720	0.28779	0.284495	0.608522	0.351596	1.36496	1.2825	1.15394	1.02392
ENSMUSG00000118134	4930549G23Rik	RIKEN cDNA 4930549G23 gene	0.9596	0.863566	0.868986	0.721787	1.18704	1.62097	2.15133	1.45428
ENSMUSG00000118136	Gm50312	predicted gene 50312	0	0	0.00882872	0	0.0040862	0	0.00487026	0
ENSMUSG00000118132	---	---	0.133376	1.21346	1.56054	0.464417	2.33078	3.79735	6.25537	4.01936
ENSMUSG00000022015	Tnfsf11	tumor necrosis factor (ligand) superfamily member 11	0.407655	0.372758	0.514132	0.335325	0.602982	1.00843	0.903953	0.9293
ENSMUSG00000022014	Epsti1	epithelial stromal interaction 1 (breast)	47.9957	58.338	52.7455	51.0637	61.6598	60.9115	57.4135	62.9361
ENSMUSG00000022016	Akap11	A kinase (PRKA) anchor protein 11	13.5854	11.8283	17.4398	10.2168	12.118	9.84843	8.80248	11.1737
ENSMUSG00000022010	Tsc22d1	TSC22 domain family member 1	143.989	182.039	157.657	295.844	242.164	158.888	127.059	210.407
ENSMUSG00000022013	Dnajc15	DnaJ heat shock protein family (Hsp40) member C15	3.29177	4.1348	8.58492	7.41858	7.264	13.2493	22.8163	9.01946
ENSMUSG00000022012	Enox1	ecto-NOX disulfide-thiol exchanger 1	13.2617	13.6773	14.547	8.81847	29.2212	34.7435	69.1678	35.7654
ENSMUSG00000022019	Tdrd3	tudor domain containing 3	1.6347	1.45518	1.80887	1.20754	2.30185	1.83214	1.66244	2.13979
ENSMUSG00000022018	Rgcc	regulator of cell cycle	17.321	22.8758	39.3132	58.5663	11.47	28.7355	17.5777	38.5034
ENSMUSG00000055610	Olfr307	olfactory receptor 307	0	0	0	0	0.0355489	0	0	0
ENSMUSG00000055612	Cdca7	cell division cycle associated 7	16.2694	12.603	13.9339	14.9149	21.3809	19.1673	22.6154	17.2279
ENSMUSG00000020528	Prpsap2	phosphoribosyl pyrophosphate synthetase-associated protein 2	19.2447	17.8249	17.436	19.6691	18.0922	13.4691	14.8024	22.5499
ENSMUSG00000020527	Myo19	myosin XIX	21.9135	28.2864	17.4589	18.813	10.7144	15.0438	14.6868	21.4833
ENSMUSG00000020526	Znhit3	zinc finger HIT type 3	1.63564	1.20976	1.90778	1.71213	0.525118	0.80269	1.53093	0.477621
ENSMUSG00000020525	Ppm1d	protein phosphatase 1D magnesium-dependent delta isoform	8.35077	6.102	10.4726	10.0004	9.0073	5.35424	5.09266	7.91036
ENSMUSG00000020524	Gria1	glutamate receptor ionotropic AMPA1 (alpha 1)	0	0	0	0	0.00406031	0.003085	0	0.0554957
ENSMUSG00000020523	Fam114a2	family with sequence similarity 114 member A2	7.46873	7.0254	8.12668	11.0009	3.95017	4.76574	4.53269	6.59585
ENSMUSG00000020522	Mfap3	microfibrillar-associated protein 3	44.926	43.9368	44.6382	44.107	23.6186	32.0796	26.8583	31.4184
ENSMUSG00000020521	Rnft1	ring finger protein transmembrane 1	6.78232	5.96996	7.57159	11.7978	7.4301	6.44378	4.90847	5.9134
ENSMUSG00000020520	Galnt10	polypeptide N-acetylgalactosaminyltransferase 10	0.0394021	0.0731246	0.0723446	0.190548	0.0605306	0.148963	0.140286	0.222591
ENSMUSG00000094810	Olfr907	olfactory receptor 907	0.00829199	0.00168849	0.003494	0.00494636	0.0035755	0.0158777	0.00880606	0.00476351
ENSMUSG00000091867	Cyp2a22	cytochrome P450 family 2 subfamily a polypeptide 22	0.00210809	0.00114478	0.0138485	0.00823669	0.00302961	0.00412012	0.00318972	0.00210721
ENSMUSG00000094812	Gm22614	predicted gene 22614	0.0109518	0.00475572	0.030789	0.0206901	0.00559388	0.00480715	0.0506299	0.0083205
ENSMUSG00000091863	Cldn34a	claudin 34A	0.241884	0.143212	0.217401	0.0336041	0.233138	0.112497	0.103437	0.0799149
ENSMUSG00000094817	Cphx3	cytoplasmic polyadenylated homeobox 3	208.557	183.868	112.806	148.466	251.528	252.518	241.881	274.619
ENSMUSG00000118288	Gm50258	predicted gene 50258	0	0	0	0	0	0	0.0131645	0
ENSMUSG00000109281	Gm44651	predicted gene 44651	0	0.00127061	0	0	0.000389663	0	0	0
ENSMUSG00000109283	Gm44733	predicted gene 44733	0	0	0.172375	0	0	0	0	0.0869371
ENSMUSG00000109286	Gm44541	predicted gene 44541	18.7501	8.63381	16.9143	7.69908	52.3325	50.6674	49.7344	33.8227
ENSMUSG00000028759	Hp1bp3	heterochromatin protein 1 binding protein 3	4.69172	4.86093	6.07587	4.76007	4.52338	5.17409	6.30453	4.71628
ENSMUSG00000052062	Pard3b	par-3 family cell polarity regulator beta	3.53929	3.71162	3.69328	2.22206	2.22143	2.59471	3.85759	3.79343
ENSMUSG00000013643	Lypd8	LY6/PLAUR domain containing 8	0	0.012404	0.0126822	0.0113694	0	0.0267986	0.000806014	0
ENSMUSG00000013646	Sh3bp5l	SH3 binding domain protein 5 like	0.577082	1.17179	0.966481	1.24622	0.345683	0.499786	1.13138	0.986507
ENSMUSG00000118282	Gm4840	predicted gene 4840	0	0	0	0	0	0	0.0152125	0.102089
ENSMUSG00000076505	Igkv1-131	immunoglobulin kappa variable 1-131	0.151055	0.146071	0.152133	0.462568	0	0.120616	0.335344	0
ENSMUSG00000118283	Gm7623	predicted gene 7623	1.31606	1.10324	1.11963	1.44908	1.41232	1.48084	1.17473	0.39707
ENSMUSG00000028756	Pink1	PTEN induced putative kinase 1	2.53874	3.01127	5.91157	5.12812	1.00651	2.23001	3.22766	3.27352
ENSMUSG00000057615	Ldoc1	regulator of NFKB signaling	0	0.000281379	0	0.000255227	0	0	0	0
ENSMUSG00000057614	Gnai1	guanine nucleotide binding protein (G protein) alpha inhibiting 1	46.6748	47.6837	45.2219	49.585	48.5333	42.6766	25.803	33.6925
ENSMUSG00000028718	Stil	Scl/Tal1 interrupting locus	0.506301	0.646892	0.576765	0.468757	0.689366	0.624265	0.510999	0.623256
ENSMUSG00000028719	Cmpk1	cytidine monophosphate (UMP-CMP) kinase 1	12.286	9.8993	13.4054	19.5774	20.233	13.0548	11.6825	12.5025
ENSMUSG00000118281	Gm50242	predicted gene 50242	0	0.0350743	0	0	0.00103214	0.0175162	0.0184495	0.0493563
ENSMUSG00000076500	Gm20730	predicted gene 20730	0.686074	0.43455	0.763588	1.8662	0.803292	0.504601	1.33404	0.181893
ENSMUSG00000087994	Gm25055	predicted gene 25055	0	0	0.322852	0	0	0	0	0.19284
ENSMUSG00000028710	Atpaf1	ATP synthase mitochondrial F1 complex assembly factor 1	2.60016	2.70612	3.06057	5.39741	3.86474	2.1565	2.79064	3.0957
ENSMUSG00000028713	Cyp4b1	cytochrome P450 family 4 subfamily b polypeptide 1	0.194633	0.782824	0.863728	1.10934	0.080921	0.443682	0.527355	2.92601
ENSMUSG00000028715	Cyp4a14	cytochrome P450 family 4 subfamily a polypeptide 14	0.392585	0.231785	0.373705	0	0.836418	0.626614	1.0728	0.371347
ENSMUSG00000028716	Pdzk1ip1	PDZK1 interacting protein 1	0.0163028	0	0	0	0	0	0.00635414	0.0243409
ENSMUSG00000102169	Gm9113	predicted pseudogene 9113	0.223202	0.225981	0.402301	0.189897	0.417072	0.350542	0.282665	0.309047
ENSMUSG00000118284	Gm41562	predicted gene 41562	0	0	0	0	0	0.256613	0.804837	0
ENSMUSG00000102160	Gm36944	predicted gene 36944	0	0	0	0.112505	0.0593536	0	0	0
ENSMUSG00000102162	Gm2367	predicted gene 2367	0.0681611	0.22547	0.326716	0.398414	0.186688	0.377841	0.814587	0.168666
ENSMUSG00000102166	Gm36947	predicted gene 36947	0.927081	0.507613	0.625787	0.50247	2.39424	2.28387	3.23278	3.45369
ENSMUSG00000039176	Polg	polymerase (DNA directed) gamma	1.05118	0.920896	1.27345	1.06161	0.424152	0.523324	0.912065	0.809297
ENSMUSG00000039174	1700003H04Rik	RIKEN cDNA 1700003H04 gene	0	0	0	0	0	0	0.00105678	0
ENSMUSG00000087993	Mir1982	microRNA 1982	1.95e-06	2.92e-06	8.76e-06	4.87e-06	9.74e-07	1.17e-05	7.4e-05	1.66e-05
ENSMUSG00000052392	Acot4	acyl-CoA thioesterase 4	0.287185	0.57679	0.397498	0.714682	0.802826	0.765303	0.68923	0.814997
ENSMUSG00000078554	Fam229a	family with sequence similarity 229 member A	0.22021	0.187904	0.236594	0.0842445	0	0.137626	0	0.0582366
ENSMUSG00000108115	Gm7039	predicted gene 7039	0	0.059379	0	0	0	0	0	0
ENSMUSG00000039178	Tbc1d19	TBC1 domain family member 19	15.6783	13.7335	17.9445	25.6483	36.4635	29.3406	24.1912	35.0732
ENSMUSG00000039179	Tekt5	tektin 5	0.0712914	0	0.0163817	0.0249362	0	0.0498433	0	0
ENSMUSG00000092889	Gm22121	predicted gene 22121	0	0	0.0668206	0.387502	0	0	0.324873	0.459792
ENSMUSG00000092888	Gm22122	predicted gene 22122	0	0	0	0	0	0.0945704	0.280307	0
ENSMUSG00000092880	Mir3471-1	microRNA 3471-1	0	0	0.186593	0	0	0	0.208599	0.17951
ENSMUSG00000092885	Gm22123	predicted gene 22123	0	0.000101244	0.000219474	7.47e-05	0	0.000546987	0.000140654	0.000211321
ENSMUSG00000092887	Snord53	small nucleolar RNA C/D box 53	0	0	0.148342	0	0	0	0	0.125778
ENSMUSG00000116899	Gm49777	predicted gene 49777	0	0	0	0	0.00471467	0.00702388	0	0
ENSMUSG00000116898	---	---	0.61566	0.817751	1.01023	0.749912	1.21729	1.57178	1.98598	1.55315
ENSMUSG00000025094	Slc18a2	solute carrier family 18 (vesicular monoamine) member 2	11.5812	11.3588	14.2479	10.4468	15.1169	11.283	15.4202	11.7763
ENSMUSG00000117243	Gm49944	predicted gene 49944	0	0	0	0	0.0191069	0	0	0
ENSMUSG00000108114	Olfr800	olfactory receptor 800	0.00719019	0	0.0166748	0	0	0	0	0
ENSMUSG00000025090	Ccdc172	coiled-coil domain containing 172	14.9417	14.9271	19.1828	12.3365	20.2865	17.7458	21.7188	12.5446
ENSMUSG00000025091	Pnliprp2	pancreatic lipase-related protein 2	0	0.00887431	0	0	0.0143442	0	0	0
ENSMUSG00000025092	Hspa12a	heat shock protein 12A	3.14703	2.89962	3.09741	2.29638	2.57694	2.96685	3.54148	3.00541
ENSMUSG00000117241	Gm9214	predicted gene 9214	4.26641	3.24417	5.49124	2.15765	3.28946	4.04643	6.00662	1.98973
ENSMUSG00000114749	Gm48442	predicted gene 48442	0	0	0.0288814	0	0	0	0	0
ENSMUSG00000114748	Gm6734	predicted gene 6734	0	0	0.00503191	0	0	0.00529104	0	0
ENSMUSG00000114746	4933436N17Rik	RIKEN cDNA 4933436N17 gene	0.0030019	0	0	0	0	0	0	0
ENSMUSG00000110216	Gm36325	predicted gene 36325	0.0126792	0	0.0739596	0	0	0	0	0
ENSMUSG00000111515	Gm5055	predicted gene 5055	0.0444352	0.0299291	0.0669591	0.119044	0.0983653	0.147326	0.448536	0.114822
ENSMUSG00000111514	E230014E18Rik	RIKEN cDNA E230014E18 gene	0	0	0.028724	0.113638	0	0	0	0
ENSMUSG00000111517	Olfr1238	olfactory receptor 1238	0.0218949	0.0245266	0.0383625	0.014752	0.0280422	0.0318307	0.03365	0.00780989
ENSMUSG00000050677	Ccdc96	coiled-coil domain containing 96	0.0117963	0.0213056	0.113491	0.183227	0.0993084	0.0195076	0.128706	0.10858
ENSMUSG00000103444	Gm17836	predicted gene 17836	0	0	0	0	0.000345249	0.00340757	0	0
ENSMUSG00000021737	Psmd6	proteasome (prosome macropain) 26S subunit non-ATPase 6	3.34124	3.33647	4.37795	6.57729	17.4555	10.6261	11.9446	14.4211
ENSMUSG00000065178	Gm22126	predicted gene 22126	0	0	0	0	0	0	0.00901024	0
ENSMUSG00000021731	Mrps30	mitochondrial ribosomal protein S30	1.77155	2.49101	2.29884	4.67616	2.72926	2.41996	3.26058	4.36927
ENSMUSG00000021730	Hcn1	hyperpolarization activated cyclic nucleotide gated potassium channel 1	0	0.0149895	0.00157617	0.00539038	0.013569	0	0	0.00275777
ENSMUSG00000021733	Slc4a7	solute carrier family 4 sodium bicarbonate cotransporter member 7	17.4256	13.8603	18.5738	15.2685	15.2232	12.9231	13.5023	12.0223
ENSMUSG00000021732	Fgf10	fibroblast growth factor 10	0.284102	0.193369	0.385157	0.17384	0.475193	0.456651	0.65474	0.340627
ENSMUSG00000065173	Gm22127	predicted gene 22127	0	0.0264923	0	0	0	0	0	0
ENSMUSG00000021738	Atxn7	ataxin 7	127.119	99.9173	129.596	72.3887	168.91	134.63	132.044	157.897
ENSMUSG00000070311	Olfr894	olfactory receptor 894	0	0	0	0	0	0	0	0.000424045
ENSMUSG00000035873	Pawr	PRKC apoptosis WT1 regulator	0.433923	0.2646	0.442391	0.355523	1.04941	1.06188	1.11682	0.706054
ENSMUSG00000090191	9230105E05Rik	RIKEN cDNA 9230105E05 gene	0.0246507	0.124579	0.00402063	0.004988	0.00736756	0.0368508	0.0505753	0.320731
ENSMUSG00000106268	Gm18492	predicted gene 18492	0	0	0	0.00564326	0	0	0	0
ENSMUSG00000035877	Zhx3	zinc fingers and homeoboxes 3	3.40469	2.8201	3.39939	2.93071	3.1472	2.53658	2.57496	3.52302
ENSMUSG00000070313	Pate14	prostate and testis expressed 14	1.98941	1.98758	2.43842	1.41044	2.81586	3.12972	3.14706	1.37121
ENSMUSG00000035875	AI182371	expressed sequence AI182371	0	0.0052208	0.0027504	0.00118819	0.000436624	0.000529591	0	0
ENSMUSG00000106262	Gm43375	predicted gene 43375	0	0.10415	0.00361852	0.00565301	0	0	0	0
ENSMUSG00000106261	Gm34086	predicted gene 34086	0.121447	0.135214	0.268565	0.176016	0.213578	0.345687	0.241832	0
ENSMUSG00000035878	Hykk	hydroxylysine kinase 1	0.923119	0.478516	0.835939	0.630534	1.78793	1.27772	1.22257	1.65787
ENSMUSG00000106267	Gm40319	predicted gene 40319	0	0	0	0	0	0.00682803	0.0083093	0.000527777
ENSMUSG00000106266	Gm43447	predicted gene 43447	0.000341466	0.00838984	0.0141341	0.00527517	0.010094	0.0297873	0.0384612	0.00849197
ENSMUSG00000106264	Mir7646	microRNA 7646	1.86e-05	1.14e-05	2.89e-05	1.69e-05	2.11e-05	1.2e-05	4.28e-05	4.13e-06
ENSMUSG00000112963	Gm6093	predicted gene 6093	0.0837741	0.0984755	0.32673	0.136148	0.228134	0.193483	0.58411	0.376936
ENSMUSG00000022580	Rhpn1	rhophilin Rho GTPase binding protein 1	0	0	0	0.277535	0	0.26146	0.383953	0
ENSMUSG00000112964	E430024I08Rik	RIKEN cDNA E430024I08 gene	3.24252	2.82372	3.75544	1.68658	4.31852	3.71394	3.46496	2.20998
ENSMUSG00000112967	4930428E07Rik	RIKEN cDNA 4930428E07 gene	0	0	0	0	0.00947075	0	0	0
ENSMUSG00000008090	Fgfrl1	fibroblast growth factor receptor-like 1	0.0684176	0.305857	0.169123	0.198507	0.0516184	0.139276	0.37553	0.292281
ENSMUSG00000112969	Gm48496	predicted gene 48496	0.145319	0.208714	0.00991953	0.272722	0.60039	0.418469	0	0.922732
ENSMUSG00000116896	Gm49792	predicted gene 49792	0.0104499	0	0.00366052	0.0105778	0.00942526	0	0.0283367	0
ENSMUSG00000103449	Gm37134	predicted gene 37134	0	0	0	0.00430897	0	0	0	0
ENSMUSG00000086725	A630052C17Rik	RIKEN cDNA A630052C17 gene	0.303038	0.306175	0.277237	0.347654	0.294144	0.577896	0.55974	0.439216
ENSMUSG00000086724	Gm12833	predicted gene 12833	0.178711	0.190074	0.230908	0.12237	0.105502	0.14575	0.280951	0.0735634
ENSMUSG00000086727	4931428L18Rik	RIKEN cDNA 4931428L18 gene	201.637	173.285	209.184	137.06	138.174	173.962	195.22	123.323
ENSMUSG00000086726	Gm9458	predicted gene 9458	0	0	0	0	0.00612391	0.000570412	0.0165608	0.0748448
ENSMUSG00000086721	Gm13750	predicted gene 13750	0.311835	0.0125021	0.358722	0.556049	0.240307	0.549922	0.270599	0.341232
ENSMUSG00000052934	Fbxo31	F-box protein 31	0.790998	1.08584	1.15156	1.28581	0.817847	1.32794	1.68887	1.61092
ENSMUSG00000086722	Gm15499	predicted gene 15499	0	0.00255235	0	0.00519494	0	0.00490652	0.0256668	0
ENSMUSG00000086728	Man2c1os	mannosidase alpha class 2C member 1 opposite strand	3.76605	1.38524	3.20402	2.6276	3.01116	2.33652	4.87535	2.34561
ENSMUSG00000117218	Gm19283	predicted gene 19283	0	0.0103022	0.0129226	0.00616832	0	0	0.00659148	0
ENSMUSG00000117219	Gm49911	predicted gene 49911	0	0	0.00196739	0	0.0458789	0.0120059	0.0483069	0.0509517
ENSMUSG00000117214	Gm49813	predicted gene 49813	0	0.231043	0.404266	0	0.489608	0	0	0.145128
ENSMUSG00000117215	Gm45926	predicted gene 45926	0.482511	0.187601	0.138233	0.566616	0.198024	0.39133	0.0657213	0.103474
ENSMUSG00000117216	Gm49801	predicted gene 49801	0	0.00628963	0	0.0244414	0.0218427	0.0518392	0.025257	0.000643118
ENSMUSG00000117217	Gm4766	predicted pseudogene 4766	0	0.0161976	0.0230245	0.0306951	0.00563762	0	0.0112945	0
ENSMUSG00000117210	Gm49857	predicted gene 49857	9.13787	7.71702	14.5498	8.34228	9.17131	12.1586	13.3126	5.44732
ENSMUSG00000117211	Gm49917	predicted gene 49917	0	0	0	0	0.00314403	0.00716432	0.00749497	0
ENSMUSG00000022837	Iqcb1	IQ calmodulin-binding motif containing 1	4.88661	4.31889	5.00372	6.32473	5.55547	4.65255	4.23402	3.67548
ENSMUSG00000022836	Mylk	myosin light polypeptide kinase	0.0383816	0.0518198	0.121759	0.210779	0.113251	0.265086	0.155557	0.0898282
ENSMUSG00000022833	Ccdc14	coiled-coil domain containing 14	21.6623	16.9552	21.4069	17.2244	20.6207	18.9028	18.0379	16.6746
ENSMUSG00000022832	Ropn1	ropporin rhophilin associated protein 1	0.0202052	0	0.00604079	0.0118121	0	0	0.0290538	0
ENSMUSG00000022831	Hcls1	hematopoietic cell specific Lyn substrate 1	0.14408	0	0.263866	0.0600342	0.212345	0.515996	0.54038	0.523506
ENSMUSG00000076759	Trav2	T cell receptor alpha variable 2	0.323259	0.197195	0.160008	0.239649	0.128354	0.840724	0.161889	0
ENSMUSG00000022838	Eaf2	ELL associated factor 2	0.0542163	0.0372358	0.0409823	0.0450402	0.0513168	0.131833	0.0690973	0.0674512
ENSMUSG00000039824	Myl6b	myosin light polypeptide 6B	0.0651859	0.100582	0.0676895	0.1444	0.0718674	0.190127	0.128889	0.141347
ENSMUSG00000039826	Trub2	TruB pseudouridine (psi) synthase family member 2	0.232484	0.298828	0.576733	0.642443	0.344232	0.980576	0.956465	1.24309
ENSMUSG00000086097	Gm16250	predicted gene 16250	0	0	0	0	0	0.00293604	0	0.00200565
ENSMUSG00000086096	Gm12688	predicted gene 12688	0.651938	0.404929	1.70136	0.332233	3.47862	3.16595	1.58532	7.71794
ENSMUSG00000086095	Gm15328	predicted gene 15328	0	0	0.45453	0.295182	0	0	0	0
ENSMUSG00000039828	Wdr70	WD repeat domain 70	31.0391	31.8671	29.6128	31.1437	35.9238	32.6789	30.4774	36.8646
ENSMUSG00000086092	Gm15323	predicted gene 15323	0	0	0	0	0	0	0	0.00751376
ENSMUSG00000086090	Gm12531	predicted gene 12531	0	0	0	0	0.00781357	0	0	0
ENSMUSG00000051671	Coa6	cytochrome c oxidase assembly factor 6	1.02237	0.874498	1.21391	0.590794	2.45427	3.88791	3.66627	2.54744
ENSMUSG00000068487	Ndufa11b	NADH:ubiquinone oxidoreductase subunit A11B	0.164231	0.158456	0.459748	0.16309	0.228225	0.62515	0.875684	0.260542
ENSMUSG00000084688	n-R5s43	nuclear encoded rRNA 5S 43	0	0	0	0	0	0	0.00919818	0
ENSMUSG00000070348	Ccnd1	cyclin D1	0.795323	1.1983	1.29613	0.817938	1.39552	1.24638	0.738835	0.874399
ENSMUSG00000020069	Hnrnph3	heterogeneous nuclear ribonucleoprotein H3	3.21214	3.80639	3.64531	6.9878	6.83649	4.04228	3.34649	4.53374
ENSMUSG00000070342	Gm10287	predicted gene 10287	0	0	0.0414375	0	0	0	0.00151705	0
ENSMUSG00000020063	Sirt1	sirtuin 1	1.20143	0.83452	1.20155	0.509222	2.86383	1.95989	2.26599	1.53414
ENSMUSG00000020061	Mybpc1	myosin binding protein C slow-type	0.0312171	0.0177487	0.0274783	0.0138127	0.0127886	0.16737	0.0637203	0.102481
ENSMUSG00000063632	Sox11	SRY (sex determining region Y)-box 11	0.0225818	0.0141498	0.000611758	0.0104589	0.00945127	0.00441976	0.000881822	0
ENSMUSG00000020067	Mypn	myopalladin	0.6598	0.838401	0.290443	0.261269	0.276403	0.381723	0.403811	0.533522
ENSMUSG00000020064	Herc4	hect domain and RLD 4	0.578876	0.607375	1.1609	1.00779	0.60596	0.721978	0.782746	0.663688
ENSMUSG00000070345	Hsf5	heat shock transcription factor family member 5	5.31164	4.60024	6.40774	4.04213	8.41561	8.74121	8.34002	6.31159
ENSMUSG00000009075	Cabp7	calcium binding protein 7	0	0.0073007	0	0.0750391	0.0621055	0	0.19515	0
ENSMUSG00000052942	Glis3	GLIS family zinc finger 3	2.14477	1.81201	1.91189	1.1972	2.59745	2.09603	2.85592	2.80222
ENSMUSG00000097063	Pantr2	POU domain class 3 transcription factor 3 adjacent noncoding transcript 2	0	0.00483709	0	0	0	0.0350115	0	0
ENSMUSG00000109308	Gm44743	predicted gene 44743	0.250794	0	0	0	0.3001	0.47252	0.617134	0
ENSMUSG00000030968	Pdilt	protein disulfide isomerase-like testis expressed	0.0109546	0	0.0266232	0	0.0737703	0.099788	0.0549569	0.0655128
ENSMUSG00000090907	C030017D09Rik	RIKEN cDNA C030017D09 gene	0	0	0	0	0	0.0240759	0	0
ENSMUSG00000030963	Umod	uromodulin	0	0.0221205	0	0	0.11987	0.117344	0.140627	0.0839301
ENSMUSG00000030960	Eef1akmt2	EEF1A lysine methyltransferase 2	0.405966	0.453265	0.776772	1.45558	1.31636	1.34284	1.13213	1.19858
ENSMUSG00000030966	Trim21	tripartite motif-containing 21	0.0157397	0.00114423	0	0.0312478	0.0122526	0	0.0922202	0.0345964
ENSMUSG00000030967	Zranb1	zinc finger RAN-binding domain containing 1	27.2469	24.8748	31.2081	14.8441	18.2759	15.4928	18.393	19.6138
ENSMUSG00000030965	Abraxas2	BRISC complex subunit	3.23014	3.2121	4.06755	3.61663	8.42987	8.81012	9.22895	6.24384
ENSMUSG00000082394	Gm4596	predicted gene 4596	6.32031	6.29887	7.7457	6.6634	4.8659	7.41053	6.18022	2.40633
ENSMUSG00000070699	Sars2	seryl-aminoacyl-tRNA synthetase 2	0.46342	0.875182	0.303181	0.671055	0.362155	0.762443	1.77551	0.478529
ENSMUSG00000048304	Slitrk3	SLIT and NTRK-like family member 3	0.00111172	0	0	0	0	0	0	0
ENSMUSG00000048307	Ankrd46	ankyrin repeat domain 46	1.08557	1.48348	1.28106	2.77402	1.55316	1.79514	1.96912	2.51715
ENSMUSG00000070697	Utp3	UTP3 small subunit processome component	33.0919	30.1069	28.4002	28.6825	18.5105	16.5624	19.7565	21.7142
ENSMUSG00000070690	Albfm1	albumin superfamily member 1	0.39572	0.661123	0.532949	0.316794	1.20336	1.29019	1.71454	1.84584
ENSMUSG00000070691	Runx3	runt related transcription factor 3	0.105209	0.0267371	0	0	0	0.773533	0.602195	0.798099
ENSMUSG00000070692	Rps12-ps10	ribosomal protein S12 pseudogene 10	0.0409776	0.0347315	0.0450509	0.025625	0.0560694	0.0596607	0.0495109	0.0208009
ENSMUSG00000004100	Ppan	peter pan homolog	25.4443	34.8277	17.9391	24.8707	6.95341	6.932	12.4462	9.55648
ENSMUSG00000096434	Gm22129	predicted gene 22129	0	0	0	0.00339195	0	0	0.00102799	0.000759414
ENSMUSG00000096436	Olfr1437	olfactory receptor 1437	0	0	0	0	0	0	0.00641148	0.00647012
ENSMUSG00000096437	Rps12-ps16	ribosomal protein S12 pseudogene 16	0.0985626	0.0763392	0.119059	0.0948413	0.129414	0.14765	0.164627	0.0842591
ENSMUSG00000096432	Gm22132	predicted gene 22132	0	0.00398572	0	0.000894347	0.000867104	0.0126645	0.0312673	0.00587388
ENSMUSG00000096433	Zfp994	zinc finger protein 994	45.9607	36.4789	45.4934	27.8795	42.0968	28.563	32.7267	17.3351
ENSMUSG00000033703	Fcsk	fucose kinase	0.0774544	0.0710132	0.117146	0.048921	0.0677233	0.102671	0.13026	0.160409
ENSMUSG00000033701	Acbd6	acyl-Coenzyme A binding domain containing 6	6.6361	7.55283	7.58951	6.64016	6.0808	7.43607	10.1179	5.68993
ENSMUSG00000033707	Lrrc24	leucine rich repeat containing 24	0	0	0.00159498	0	8.18e-07	0.0270876	0.017922	0.000763153
ENSMUSG00000033706	Smyd5	SET and MYND domain containing 5	0.7289	1.43527	1.25251	1.3659	1.87332	2.34184	2.94933	4.28107
ENSMUSG00000033705	Stard9	START domain containing 9	0.0624674	0.0566726	0.0232999	0.0696419	0.0097491	0.0556865	0.0252008	0.0982572
ENSMUSG00000037469	Acp7	acid phosphatase 7 tartrate resistant	0	0	0	0	0	0.00783877	0.00266135	0
ENSMUSG00000037466	Tedc1	tubulin epsilon and delta complex 1	0.44553	0.206962	0.374705	0.334183	0.276691	0.314998	0.273399	0.190452
ENSMUSG00000037465	Klf10	Kruppel-like factor 10	1.50369	2.05051	1.47899	2.29576	0.969802	1.40463	1.78327	2.65099
ENSMUSG00000037463	Fbxo27	F-box protein 27	0.0736798	0	0.0322336	0.144631	0.125287	0.193797	0.0465189	0.197135
ENSMUSG00000037461	Ints7	integrator complex subunit 7	0.636129	0.55581	0.403987	0.935212	0.288493	0.627232	0.612778	0.794474
ENSMUSG00000104138	Gm36949	predicted gene 36949	0.0271267	0.0131177	0.0278093	0.00593495	0.0231788	0.0283026	0.0402292	0.00344766
ENSMUSG00000104130	Gm36951	predicted gene 36951	0.00134081	0.0442647	0.0531234	0.041368	0.00548155	0.0134852	0.0162116	0.0193629
ENSMUSG00000104133	4921511E07Rik	RIKEN cDNA 4921511E07 gene	0	0	0	0	0	0	0.124821	0
ENSMUSG00000104132	Gm36952	predicted gene 36952	0	0	0	0	0	0	0.000644347	0
ENSMUSG00000104135	Gm36953	predicted gene 36953	0.207066	0.0880637	0.113125	0.0208871	0.29852	0.130794	0.0593685	0.0777631
ENSMUSG00000104134	Gm2328	predicted gene 2328	0	0.00207612	0	0	0	0	0	0
ENSMUSG00000104136	Gm36955	predicted gene 36955	0.0590547	0	0.00624591	0.21943	0	0	0	0.11994
ENSMUSG00000031709	Tbc1d9	TBC1 domain family member 9	0	0	0.0690746	0.0206872	0	0	0	0.0386212
ENSMUSG00000031708	Tecr	trans-23-enoyl-CoA reductase	8.28265	7.54427	13.3672	17.5363	12.9417	20.8306	19.465	24.2643
ENSMUSG00000031706	Rfx1	regulatory factor X 1 (influences HLA class II expression)	4.95487	4.87073	4.56979	2.90783	3.65965	4.02659	3.35209	6.15741
ENSMUSG00000031701	Dnaja2	DnaJ heat shock protein family (Hsp40) member A2	15.3079	14.692	16.1123	19.8546	26.8241	17.4508	16.3138	18.9293
ENSMUSG00000031700	Gpt2	glutamic pyruvate transaminase (alanine aminotransferase) 2	5.79269	7.29545	5.08533	7.15388	3.34917	3.93794	3.06128	4.7698
ENSMUSG00000031703	Itfg1	integrin alpha FG-GAP repeat containing 1	3.42664	3.38116	4.13058	10.385	6.52845	3.98942	4.17573	5.40507
ENSMUSG00000003458	Ncstn	nicastrin	7.58152	7.766	7.25854	8.19974	3.00157	4.6139	4.5806	6.9753
ENSMUSG00000023008	Fmnl3	formin-like 3	13.3162	12.2303	11.2629	6.29373	15.5444	13.3592	15.6685	21.6438
ENSMUSG00000023004	Tuba1b	tubulin alpha 1B	5.82144	8.54382	6.27766	5.88267	6.64088	10.8681	13.6069	14.4673
ENSMUSG00000023007	Prpf40b	pre-mRNA processing factor 40B	0.80606	0.79514	0.376668	0.531267	0.113818	0.194316	0.222428	0.235032
ENSMUSG00000071561	Cstdc5	cystatin domain containing 5	0	0	0	0	0	0	0	0.0320235
ENSMUSG00000023000	Dhh	desert hedgehog	0.0172508	0.32621	0.392904	0.435343	0.0798582	0.311611	0.500392	0.132423
ENSMUSG00000003452	Bicd1	BICD cargo adaptor 1	0.605199	1.40198	2.0593	2.25609	0.947171	2.54094	1.80886	2.26053
ENSMUSG00000071562	Stfa1	stefin A1	0	0	0.0707728	0	0	0.271422	0.0657275	0
ENSMUSG00000026032	Ndufb3	NADH:ubiquinone oxidoreductase subunit B3	2.70927	2.54669	3.86192	2.3679	10.5353	12.2119	13.9335	7.02229
ENSMUSG00000026031	Cflar	CASP8 and FADD-like apoptosis regulator	24.787	31.4919	29.1378	23.5946	80.7457	87.5199	94.357	86.5475
ENSMUSG00000026037	Orc2	origin recognition complex subunit 2	13.9026	11.8311	13.5538	11.5223	16.2271	12.5943	12.3153	11.6346
ENSMUSG00000026036	Nif3l1	Ngg1 interacting factor 3-like 1 (S. pombe)	3.4191	2.85188	3.53687	3.97722	3.12253	5.07627	6.09881	4.74069
ENSMUSG00000026035	Ppil3	peptidylprolyl isomerase (cyclophilin)-like 3	0.462289	0.358999	0.676176	0.536354	1.60821	1.73942	3.61774	1.28382
ENSMUSG00000026034	Clk1	CDC-like kinase 1	41.4946	36.6655	40.9156	40.0584	46.1401	53.7412	45.747	28.3741
ENSMUSG00000026039	Sgo2a	shugoshin 2A	8.92144	7.00034	9.47496	13.2044	11.3406	6.76673	6.10275	6.85763
ENSMUSG00000082127	Gm13577	predicted gene 13577	0.65782	0.801146	1.14008	0.812542	1.01557	1.56141	1.60275	0.964312
ENSMUSG00000034285	Nipsnap1	nipsnap homolog 1	27.2516	17.4739	17.6338	23.9535	15.9765	19.8835	15.3102	21.8431
ENSMUSG00000000957	Mmp14	matrix metallopeptidase 14 (membrane-inserted)	1.32878	3.15925	4.775	5.22813	0.557738	2.10342	2.6424	4.6125
ENSMUSG00000087333	Gm13652	predicted gene 13652	0	0	0	0	0	0	0.00444043	0
ENSMUSG00000073633	Fbxo36	F-box protein 36	1.45405	1.17298	1.57132	1.28835	2.72882	4.18178	3.30013	3.28778
ENSMUSG00000073631	Gm10553	predicted gene 10553	4.75833	4.31729	5.79368	3.66478	5.76053	6.95459	14.4531	4.48048
ENSMUSG00000087335	4930526F13Rik	RIKEN cDNA 4930526F13 gene	0	0	0	0	0	0	0.0757205	0
ENSMUSG00000073639	Rab18	RAB18 member RAS oncogene family	137.749	116.927	160.9	178.187	158.355	170.956	154.536	134.362
ENSMUSG00000082122	Gm11809	predicted gene 11809	0.180245	0.086121	0	0.283555	0.0870341	0.563285	0.305442	0.193087
ENSMUSG00000117891	Gm41764	predicted gene 41764	0.111379	0.429962	0.0107502	0	0.0646598	0.0906102	0.313197	0.54197
ENSMUSG00000049553	Polr1a	polymerase (RNA) I polypeptide A	4.85806	7.68478	4.82717	4.58957	7.41867	6.70969	8.07097	9.90466
ENSMUSG00000049551	Fzd9	frizzled class receptor 9	0.000677218	0.0231127	0.00515466	0.0169239	0.000642643	0.000788671	0.0195453	0.00184062
ENSMUSG00000049550	Clip1	CAP-GLY domain containing linker protein 1	75.8282	81.1494	73.1534	72.7313	39.6394	33.2578	35.4532	40.4503
ENSMUSG00000049556	Lingo1	leucine rich repeat and Ig domain containing 1	1.26404	1.20137	2.06568	0.908893	0.956885	1.73309	2.63408	2.19516
ENSMUSG00000049555	Tmie	transmembrane inner ear	0.0448564	0.0590583	0.0188658	0.0161803	0.000732792	0	0	0.00769525
ENSMUSG00000069678	Pcgf1	polycomb group ring finger 1	1830.94	1173.72	1479.21	1365.83	403.248	533.343	656.144	419.833
ENSMUSG00000069670	Nkain2	Na+/K+ transporting ATPase interacting 2	0	0.00580097	0.00299842	0.000966792	0.00203847	0.0536798	0.00742412	0
ENSMUSG00000069584	Gm10272	predicted gene 10272	0	0	0	0	0.000808135	0	0.0301516	0
ENSMUSG00000069582	Krtap10-4	keratin associated protein 10-4	0.0248002	0	0.00115148	0.0075549	0	0	0	0
ENSMUSG00000069583	Krtap12-1	keratin associated protein 12-1	0	0	0.0117724	0	0	0.0383591	0.00703419	0
ENSMUSG00000069581	Tspear	thrombospondin type laminin G domain and EAR repeats	0.214418	0.0881208	0	0.015139	0.282325	0.103095	0.0113947	0.229051
ENSMUSG00000046269	Usp27x	ubiquitin specific peptidase 27 X chromosome	1.82119	0.963798	1.91663	1.24966	4.41955	3.53553	5.05877	2.39586
ENSMUSG00000030816	Rnf40	ring finger protein 40	4.15987	4.82604	3.75001	2.31883	9.83905	7.29102	8.87484	13.4014
ENSMUSG00000046262	C87977	expressed sequence C87977	28.0102	25.9754	34.7327	21.7058	166.895	212.551	177.32	83.7734
ENSMUSG00000022353	Mtss1	MTSS I-BAR domain containing 1	176.107	173.18	176.32	144.173	183.62	193.672	153.093	138.029
ENSMUSG00000022351	Sqle	squalene epoxidase	0.827342	1.15233	2.00775	3.49074	1.39454	1.71005	1.67046	2.94241
ENSMUSG00000022357	Klhl38	kelch-like 38	0	0	0	0	0	0	0	0.0206884
ENSMUSG00000022354	Ndufb9	NADH:ubiquinone oxidoreductase subunit B9	14.4952	17.4049	27.9662	27.4441	26.2354	29.9	37.6571	33.4979
ENSMUSG00000089377	Gm22135	predicted gene 22135	0	0	0	0	0	0.0127678	0	0
ENSMUSG00000076038	Gm22774	predicted gene 22774	8.11663	10.9938	34.6151	22.3517	7.25112	30.1654	33.5177	16.937
ENSMUSG00000022359	Wdyhv1	WDYHV motif containing 1	0.0785085	0.114281	0.173418	0.24098	0.491948	0.463422	0.368858	0.7007
ENSMUSG00000089373	Gm22138	predicted gene 22138	0.0101102	0	0	0	0	0	0	0
ENSMUSG00000105771	2900064K03Rik	RIKEN cDNA 2900064K03 gene	0	0.000823154	0	0.000485056	0	0.00984807	0	0
ENSMUSG00000105772	Gm42496	predicted gene 42496	0.0557452	0.214454	0.0736116	0.0983061	0	0	0.0648326	0.172528
ENSMUSG00000105773	4930563F08Rik	RIKEN cDNA 4930563F08 gene	0	0.0125892	0.0215538	0.00157715	0.00514839	0.0296331	0.0251434	0.00412707
ENSMUSG00000105774	Gm43006	predicted gene 43006	0	0	0	0	0	0	0.0282988	0.0133981
ENSMUSG00000105775	Gm10290	predicted pseudogene 10290	0.0561957	0.0977592	0.105519	0.115053	0.0462183	0.0545685	0.0602929	0.0822912
ENSMUSG00000105776	Gm43292	predicted gene 43292	8.63e-05	0	0	0.0623475	0.0303273	0.0719341	0	0
ENSMUSG00000105777	Gm43049	predicted gene 43049	0	0.513584	1.11179	0	0.819263	0	0	2.67894
ENSMUSG00000105779	Gm6439	predicted gene 6439	0.411376	0.0948648	0.953898	2.57235	1.08902	0.731222	2.60855	1.16438
ENSMUSG00000086946	Gm15527	predicted gene 15527	1.4999	0.876646	1.01863	0.376188	3.85736	5.1096	5.86972	1.73086
ENSMUSG00000039384	Dusp10	dual specificity phosphatase 10	7.68982	6.9527	5.93233	7.2445	5.40628	4.76106	4.54442	6.86436
ENSMUSG00000097706	E030037K01Rik	RIKEN cDNA E030037K01 gene	0.115169	0.0640807	0.132084	0.0803882	0.155841	0.232073	0.443646	0.117671
ENSMUSG00000008540	Mgst1	microsomal glutathione S-transferase 1	6.71535	7.17638	18.5926	15.9517	2.01286	11.5374	7.64797	14.5397
ENSMUSG00000088028	Gm22141	predicted gene 22141	0	0	0.0305239	0	0	0	0	0
ENSMUSG00000034863	Ano8	anoctamin 8	0.0279688	0.0354747	0.0189427	0.0251201	0.0347871	0.0634172	0.0487247	0.00940752
ENSMUSG00000088027	Gm22144	predicted gene 22144	0	0	0	0.00830729	0	0	0	0
ENSMUSG00000034867	Ankrd27	ankyrin repeat domain 27 (VPS9 domain)	4.83234	3.71531	4.22344	3.94843	9.91514	9.60519	10.6125	12.6862
ENSMUSG00000088022	Gm49799	predicted gene 49799	0	0	0	0	0	0.00733705	0	0
ENSMUSG00000037960	Card19	caspase recruitment domain family member 19	12.7944	18.4664	23.6705	19.8202	12.1058	19.9803	15.045	23.4357
ENSMUSG00000111049	Gm34184	predicted gene 34184	0	0	0	0	0	0	0.0686178	0
ENSMUSG00000104730	Gm42511	predicted gene 42511	0	0	0	0	0.0815536	0	0.0554064	0
ENSMUSG00000077630	Gm22149	predicted gene 22149	0	0	0	0.145576	0	0	0	0
ENSMUSG00000077637	Gm22771	predicted gene 22771	0	0	0	0	0	0	0.136134	0.301185
ENSMUSG00000077635	Gm22150	predicted gene 22150	0	0.0382302	0	0	0	0.203427	0	0
ENSMUSG00000045795	Whamm	WAS protein homolog associated with actin golgi membranes and microtubules	64.3512	52.7676	49.5734	38.1661	27.9829	19.0524	21.2964	31.6872
ENSMUSG00000045790	Ccdc149	coiled-coil domain containing 149	0.0617266	0.161495	0.126766	0.0534888	0.115061	0.1253	0.285533	0.256115
ENSMUSG00000045792	Olfr578	olfactory receptor 578	0	0.00403402	0	0.0142469	0	0	0	0.118136
ENSMUSG00000111043	2210414F02Rik	RIKEN cDNA 2210414F02 gene	0	0	0	0	0	0	0.0428075	0
ENSMUSG00000048155	H2bfm	H2B histone family member M	0	0	0	0	0.00153441	0	0	0
ENSMUSG00000116118	Gm49511	predicted gene 49511	0	0.0189769	0	0	0	0	0.00281005	0
ENSMUSG00000104739	Gm3283	predicted gene 3283	0.186177	0	0	0.514927	0	0	0	0.0146536
ENSMUSG00000079685	Ulbp1	UL16 binding protein 1	2.53338	3.23304	2.65376	2.17195	3.31017	3.05863	1.83946	2.47029
ENSMUSG00000102200	Gm36957	predicted gene 36957	0.0655326	0.0390081	0.0397603	0	0.0852874	0.0659549	0.124164	0.0265773
ENSMUSG00000102203	4930412E21Rik	RIKEN cDNA 4930412E21 gene	0	0	0	0	0	0.0221292	0	0
ENSMUSG00000102202	Gm33280	predicted gene 33280	0	0	0.122613	0.0677999	0.0751356	0.237121	0.469228	0.291628
ENSMUSG00000102204	Gm36958	predicted gene 36958	36.6093	27.8084	39.9483	24.5087	78.0148	67.1902	138.974	46.7891
ENSMUSG00000102207	Gm10344	predicted gene 10344	0.0056467	0	0.0668521	0.404189	0.00459187	0	0	0
ENSMUSG00000102206	Pcdha11	protocadherin alpha 11	0.0756281	0	0.0235209	0.458978	0.0605563	1.29706	0.000112406	0.0593222
ENSMUSG00000116114	Gm35853	predicted gene 35853	11.1241	8.25405	11.598	6.61467	17.3224	19.9206	21.344	18.2993
ENSMUSG00000089958	Gm16165	predicted gene 16165	0.350449	0.29137	0.349825	0.225504	0.58914	0.921278	1.43329	0.418581
ENSMUSG00000089953	Rnf224	ring finger protein 224	0	0	0	0.112683	0.00430247	0	0.00746216	0.00381688
ENSMUSG00000089952	4933413C19Rik	RIKEN cDNA 4933413C19 gene	0.00149015	0.00112864	0.000980006	0.00313851	0.00258522	0.00340509	0.00751018	0.00167426
ENSMUSG00000089951	Zfp968-ps	zinc finger protein 968 pseudogene	0.0327569	0.080328	0.0532411	0.0601235	0.313606	0.315639	0.561588	0.211534
ENSMUSG00000083407	Gm13176	predicted gene 13176	3.66507	4.02178	6.02264	2.82674	6.23789	6.4955	6.77205	5.84416
ENSMUSG00000089957	A830011K09Rik	RIKEN cDNA A830011K09 gene	0	0.0728519	0	0	0.245488	0	0.226799	0.115211
ENSMUSG00000089956	Gm16553	predicted gene 16553	1.60574	2.54592	2.2658	1.79816	1.37205	1.73614	1.58757	2.48039
ENSMUSG00000092251	Trav9n-1	T cell receptor alpha variable 9N-1	0.0403388	0.043237	0	0	0	0.0718435	0	0
ENSMUSG00000006241	Ccdc159	coiled-coil domain containing 159	0	0.00272643	0	0.00282949	0	0.0257016	0.00534855	0.00498683
ENSMUSG00000027401	Tgm3	transglutaminase 3 E polypeptide	0	0	0	0.056869	0.0905239	0.0540394	0.0452784	0.0917187
ENSMUSG00000042211	Fbxo38	F-box protein 38	42.717	66.4242	37.4024	54.8199	49.3179	39.3317	32.9578	53.4468
ENSMUSG00000042210	Abhd14a	abhydrolase domain containing 14A	0.974794	2.16831	1.31242	1.51502	1.23504	1.57589	1.9335	1.23426
ENSMUSG00000042213	Zfand4	zinc finger AN1-type domain 4	0.295653	0.255386	0.288194	0.272029	0.195753	0.240638	0.283574	0.243686
ENSMUSG00000042215	Bag2	BCL2-associated athanogene 2	0.119077	0.270957	0.276335	0.649503	0.114842	0.328106	0.405394	0.901346
ENSMUSG00000042216	Sgsm1	small G protein signaling modulator 1	14.5477	12.1607	11.9919	5.9436	25.4955	23.0163	26.7496	32.1929
ENSMUSG00000042219	Olfr631	olfactory receptor 631	0	0	0.00303149	0	0	0	0	0
ENSMUSG00000039878	Slc39a5	solute carrier family 39 (metal ion transporter) member 5	0.0839706	0.241325	0.151931	0.144621	0.131914	0.0507514	0.0932571	0.0556788
ENSMUSG00000045248	Med26	mediator complex subunit 26	17.5737	18.3812	16.402	12.6173	13.1572	15.5962	12.1106	13.2734
ENSMUSG00000114264	Gm48095	predicted gene 48095	0	0	0	0	0	6.37e-05	0	0
ENSMUSG00000114266	Gm10403	predicted gene 10403	0	0	0	0.000184467	0	0	0	0.000270017
ENSMUSG00000114267	Gm48600	predicted gene 48600	0.843424	0.60623	0.969598	0.346818	0.597677	0.843259	0.944952	0.654154
ENSMUSG00000114261	Gm48243	predicted gene 48243	0	0.0223888	0	0	0	0	0	0
ENSMUSG00000114263	Gm7201	predicted gene 7201	2.02085	1.86156	2.55085	1.48848	6.62361	6.35121	5.225	2.34535
ENSMUSG00000032425	Zfp949	zinc finger protein 949	1.06052	0.896651	1.257	0.906362	0.742182	1.57696	1.80419	1.84841
ENSMUSG00000114268	Gm48841	predicted gene 48841	0.0206905	0.035592	0.0391433	0.0798743	0.0579553	0.0820654	0.0852656	0.0455602
ENSMUSG00000032420	Nt5e	5' nucleotidase ecto	0.0866244	0.133572	0.212547	0.368535	0.164862	0.0680119	0.136522	0.379159
ENSMUSG00000032423	Syncrip	synaptotagmin binding cytoplasmic RNA interacting protein	0.933412	1.53059	2.43893	2.85074	1.57946	2.17057	2.96299	3.26728
ENSMUSG00000032422	Snx14	sorting nexin 14	0.702684	0.750013	0.938329	0.934209	0.850506	0.588595	0.518764	0.630283
ENSMUSG00000084828	Gm12367	predicted gene 12367	0.83078	0.573399	0.843746	0.325363	1.20691	2.16064	2.71155	1.80484
ENSMUSG00000039396	Neil3	nei like 3 (E. coli)	56.498	49.4549	59.7996	56.4544	55.9646	68.7886	60.7304	53.7041
ENSMUSG00000084823	Gm17216	predicted gene 17216	0.0450152	0.00311131	0.00384581	0.0117302	0.00736548	0.0053715	0.00238005	0.0236444
ENSMUSG00000084824	Gm16344	predicted gene 16344	0	0	0.0305142	0	0	0	0	0
ENSMUSG00000084825	2410152P15Rik	RIKEN cDNA 2410152P15 gene	0.0383035	0.111827	0.0609977	0	0.0838866	0.386899	0.0818834	0.0624934
ENSMUSG00000084826	AI847159	expressed sequence AI847159	0	0	0.00247422	0	0	0.00516628	0	0
ENSMUSG00000105558	Gm5855	predicted gene 5855	0.113193	0.335342	0.501839	1.01305	0.0817235	0.79179	0.443134	0.587299
ENSMUSG00000090270	Gm17226	predicted gene 17226	0.111874	0	0.0568003	0.134912	0.230912	0.21955	0.159928	0.102945
ENSMUSG00000083489	Gm11784	predicted gene 11784	0.423196	0.136332	0.534846	0.107634	0.881722	0.573648	0.264869	0.478876
ENSMUSG00000090272	Mndal	myeloid nuclear differentiation antigen like	0	0	0.0906581	0	0	0.021289	0	0
ENSMUSG00000079577	Gm14692	predicted gene 14692	0	0	0	0	0	0.078636	0.131936	0.115029
ENSMUSG00000079575	Rbpj-ps3	recombination signal binding protein for immunoglobulin kappa J region pseudogene 3	7.96463	5.50172	7.8133	4.90406	14.3326	12.7323	12.5099	7.86289
ENSMUSG00000031143	Ccdc22	coiled-coil domain containing 22	0	0.263762	0	0.198633	0.022878	0.159201	0.330921	0.24468
ENSMUSG00000092255	Gm20455	predicted gene 20455	0.121963	0.0612812	0	0	0	0	0.0921515	0
ENSMUSG00000079578	Gm1140	predicted gene 1140	0	0	0	0	0	0.10181	0.216517	0.238454
ENSMUSG00000029095	Ablim2	actin-binding LIM protein 2	7.62529	9.09931	6.0928	8.57184	4.37329	4.46061	4.25279	4.78068
ENSMUSG00000044117	Bmerb1	bMERB domain containing 1	0.279676	0.111609	0.119344	0.195075	0.17387	0.248161	0.0723747	0.237053
ENSMUSG00000083483	Gm14044	predicted gene 14044	1.77259	2.42746	3.98439	2.81475	1.11102	4.45658	5.43666	2.60509
ENSMUSG00000090277	Gm8338	predicted gene 8338	0.00157354	0	0	0	0	0	0	0
ENSMUSG00000114703	Gm47776	predicted gene 47776	0	0	0.00326452	0	0.0016441	0	0	0
ENSMUSG00000041548	Hspb8	heat shock protein 8	0.0626772	0.67327	0.499733	0.59177	0.086727	0.262777	0.419457	1.13295
ENSMUSG00000114702	Gm40828	predicted gene 40828	0.014777	0	0.454572	0.0147793	0.00221761	0.0283751	0.206604	0.00489533
ENSMUSG00000041544	Disp3	dispatched RND transporter family member 3	0.0988384	0.058958	0.15521	0.0189719	0.257166	0.134325	0.171286	0.327056
ENSMUSG00000058093	Zfp729b	zinc finger protein 729b	1.46302	1.07521	1.70146	0.622235	1.1132	0.973074	0.866194	0.509457
ENSMUSG00000041540	Sox5	SRY (sex determining region Y)-box 5	1.22422	1.13676	1.33288	1.46103	1.59268	2.25032	1.56637	3.30793
ENSMUSG00000050645	Defb19	defensin beta 19	0.295888	0.665661	1.71926	0.707051	0.765226	1.09065	4.44951	0.857107
ENSMUSG00000024598	Fbn2	fibrillin 2	1.75005	2.23229	1.73849	0.686801	1.50883	1.99536	2.19848	1.57418
ENSMUSG00000050641	BC048562	cDNA sequence BC048562	0	0	0.26669	0	0.162583	0.298288	0.445483	0.472711
ENSMUSG00000050640	Tmem150c	transmembrane protein 150C	0	0.0070186	0.0145489	0.0363819	0.0121502	0.0575561	0.195014	0.0415131
ENSMUSG00000104141	Gm6140	predicted gene 6140	0.0931274	0.0760416	0.0908109	0.0620781	0	0.0201693	0.0843968	0.160871
ENSMUSG00000024592	C330018D20Rik	RIKEN cDNA C330018D20 gene	6.77317	6.06918	6.85237	7.39664	11.9971	11.0517	10.6886	8.09032
ENSMUSG00000024593	Megf10	multiple EGF-like-domains 10	0.0137568	0	0.00532552	0.0125012	0.00953519	0.00519834	0.0131233	0.00135331
ENSMUSG00000024590	Lmnb1	lamin B1	2.77995	1.61625	3.08402	2.01011	2.18702	2.09961	1.944	1.40567
ENSMUSG00000000168	Dlat	dihydrolipoamide S-acetyltransferase (E2 component of pyruvate dehydrogenase complex)	24.3574	22.2818	23.5139	29.5031	33.6257	25.8292	27.3508	22.4259
ENSMUSG00000024594	Prrc1	proline-rich coiled-coil 1	1.62467	3.37718	2.40025	2.61683	1.71121	1.74539	2.0392	2.16676
ENSMUSG00000070960	Gm19680	predicted gene 19680	4.20411	4.72945	3.61283	4.12566	2.9188	2.66865	1.33361	2.66218
ENSMUSG00000105611	Gm42938	predicted gene 42938	1.03354	0.340896	2.85421	2.88168	0.0323744	2.58741	0.487731	0.66221
ENSMUSG00000019179	Mdh2	malate dehydrogenase 2 NAD (mitochondrial)	5.33398	8.97119	9.80288	12.5637	12.1549	15.3861	16.0043	21.9101
ENSMUSG00000032301	Psma4	proteasome subunit alpha 4	41.1426	29.703	39.1161	37.7532	33.6665	36.4781	35.9108	30.3573
ENSMUSG00000104147	Gm37142	predicted gene 37142	0	0	0	0	0.00045307	0	0	0
ENSMUSG00000114709	Gm47920	predicted gene 47920	0	0	0	0.0371353	0.00313366	0.0446392	0.00435781	0.0405952
ENSMUSG00000075091	Olfr1233	olfactory receptor 1233	0.00600627	0.00684386	0.00766998	0.00289091	0.00632052	0.00992967	0.0159472	0.00104662
ENSMUSG00000075090	Olfr1234	olfactory receptor 1234	0.000703013	0.000223091	0	0.000294029	0	0.00100628	0.000924029	0
ENSMUSG00000075093	Olfr1231	olfactory receptor 1231	0.0147248	0.000471	0.006306	0	0.00149164	0.0141369	0.0100005	0.00296094
ENSMUSG00000075092	Olfr1232	olfactory receptor 1232	0	0	0.000124884	0.000536183	0.000304832	0.00168319	0.00193885	0.000166918
ENSMUSG00000075095	Olfr1229	olfactory receptor 1229	0.000781892	0.00122336	0.0015917	0	0.00300441	0.000684635	0.00053062	0.000731228
ENSMUSG00000075094	Olfr1230	olfactory receptor 1230	0	0.000532307	0	0	0	0	0	0
ENSMUSG00000075097	Olfr1226	olfactory receptor 1226	0	0	0.000912263	0	0.000917461	0	0	0
ENSMUSG00000075099	Olfr1224-ps1	olfactory receptor 1224 pseudogene 1	0.00442002	0.00231131	0.00571068	0.000480638	0.00757827	0.00599233	0.00725129	0.00216568
ENSMUSG00000057531	Dtnbp1	dystrobrevin binding protein 1	7.77022	7.31169	10.1583	14.0785	3.66744	7.88033	8.10992	9.28091
ENSMUSG00000096465	Olfr488	olfactory receptor 488	0	0	0	0	0	0	0.00727391	0
ENSMUSG00000032305	Fam219b	family with sequence similarity 219 member B	0.720609	0.693568	0.910759	1.18259	0.854387	0.496955	0.67982	0.645681
ENSMUSG00000041895	Wipi1	WD repeat domain phosphoinositide interacting 1	2.39375	2.48853	2.27638	2.3387	1.60624	1.8446	2.38218	2.73925
ENSMUSG00000041890	Git2	GIT ArfGAP 2	7.76556	9.03483	6.70876	8.77313	7.24806	7.49472	6.14733	8.13866
ENSMUSG00000041891	Lman1	lectin mannose-binding 1	67.0913	62.472	68.6045	80.3221	62.326	55.1809	45.6744	61.0842
ENSMUSG00000083880	Hspe1-ps6	heat shock protein 1 (chaperonin 10) pseudogene 6	0	0	0.0220286	0	0	0.0291072	0	0.0821483
ENSMUSG00000083887	Gm11930	predicted gene 11930	0.0415014	0.0294319	0.0585155	0.0253369	0.195439	0.171256	0.312868	0.0867518
ENSMUSG00000083886	Olfr409-ps1	olfactory receptor 409 pseudogene 1	0	0	0	0	0	0	0.00394022	0
ENSMUSG00000083885	Gm13213	predicted gene 13213	0.224116	0.433747	0.171026	0.38359	0.283066	0.307612	0.308375	0.451564
ENSMUSG00000083884	Gm15388	predicted gene 15388	0	0	0	0.00410787	0	0.00493803	0	0
ENSMUSG00000047492	Inhbe	inhibin beta-E	0.00521347	0.0203375	0.00177588	0	0.0521641	0.0443106	0.0113733	0.0020847
ENSMUSG00000083888	Gm12441	predicted gene 12441	0	0	0.00733792	0.0290971	0	0	0	0
ENSMUSG00000047495	Dlgap2	DLG associated protein 2	0.851934	0.993452	0.812435	0.544236	0.332831	0.583962	0.353446	0.801545
ENSMUSG00000047496	Rnf152	ring finger protein 152	0.566526	0.558549	0.799991	0.313454	0.871855	0.575773	0.677626	0.521737
ENSMUSG00000047497	Adamts12	a disintegrin-like and metallopeptidase (reprolysin type) with thrombospondin type 1 motif 12	0.229096	0.242278	0.473211	0.373085	1.00156	0.995244	1.05922	0.857374
ENSMUSG00000056728	Ctsll3	cathepsin L-like 3	0	0	0	0	0.0466892	0.241146	0.146677	0
ENSMUSG00000051118	Olfr77	olfactory receptor 77	4.38878	5.22444	10.2737	6.03682	4.56633	10.0383	14.3349	5.65782
ENSMUSG00000045587	Lypd10	Ly6/PLAUR domain containing 10	0	0	0	0.0164405	0	0	0.271435	0
ENSMUSG00000051113	Fam71e1	family with sequence similarity 71 member E1	4.8029	4.77467	7.73337	5.78305	6.4044	6.76656	6.70694	3.42382
ENSMUSG00000051111	Sv2c	synaptic vesicle glycoprotein 2c	0.032907	0.132312	0.324877	0.0233398	0.609795	0.496152	0.994326	0.867658
ENSMUSG00000056724	Nbeal2	neurobeachin-like 2	0.443491	0.293279	0.425562	0.417307	1.35184	1.71487	0.890345	1.11356
ENSMUSG00000014837	4931428F04Rik	RIKEN cDNA 4931428F04 gene	0.368187	1.28711	0.408439	0.650166	0.497293	0.876209	1.0153	1.41953
ENSMUSG00000000838	Fmr1	fragile X mental retardation 1	0.735614	0.522287	0.869473	0.667236	1.59343	1.05777	1.3685	1.04451
ENSMUSG00000105550	Gm35585	predicted gene 35585	0	0	0.30568	0.186048	0.856606	1.08342	0.355602	0.154801
ENSMUSG00000066113	Adamtsl1	ADAMTS-like 1	263.244	299.501	229.528	170.783	160.489	155.654	171.814	204.638
ENSMUSG00000024266	Adad2	adenosine deaminase domain containing 2	0.19532	0.298108	0.157278	0.158783	0	0.0137093	0.065615	0.0313108
ENSMUSG00000066116	Gm10154	predicted gene 10154	0.414005	0.398849	0.611826	0.450988	0.551622	0.810797	1.24931	0.525236
ENSMUSG00000082717	Gm13087	predicted gene 13087	0.0782448	0.0161704	0.0352743	0.0337684	0.0305515	0.0348085	0.0163513	0.0605164
ENSMUSG00000057455	Rit2	Ras-like without CAAX 2	2.16815	1.7175	1.87192	1.46214	1.97543	2.12541	2.5311	0.991754
ENSMUSG00000057454	Lypd3	Ly6/Plaur domain containing 3	8.77906	12.2746	6.15702	8.47586	31.6132	31.9801	33.2621	36.2184
ENSMUSG00000057457	Phex	phosphate regulating endopeptidase homolog X-linked	0.0467156	0.0431501	0.0114587	0.0918464	0.0143523	0.0127939	0.00644158	0.0232099
ENSMUSG00000024261	Syt4	synaptotagmin IV	0	0	0.0240148	0	0	0	0	0
ENSMUSG00000085060	E330016L19Rik	RIKEN cDNA E330016L19 gene	154.706	173.09	288.315	143.783	159.935	137.561	195.815	107.299
ENSMUSG00000085067	Gm15631	predicted gene 15631	4.58327	1.10639	2.69644	2.68755	15.6335	10.2246	6.72545	6.97561
ENSMUSG00000085066	Gm4989	predicted pseudogene 4989	0.0196422	0	0	0	0.0278295	0.0484784	0.0309774	0.0293912
ENSMUSG00000082288	Gm14755	predicted gene 14755	0	0	0	0	0.00309649	0.0200841	0	0
ENSMUSG00000082289	Gm15596	predicted gene 15596	1.40282	0.782116	2.06377	0.673152	0.564134	1.06544	1.16694	0.414156
ENSMUSG00000082286	Pisd-ps1	phosphatidylserine decarboxylase pseudogene 1	2.4487	1.44877	1.85371	2.05576	6.38798	5.33032	7.69156	9.02513
ENSMUSG00000098820	Gm27284	predicted gene 27284	0	0	0	0	0.0506277	0	0.178911	0
ENSMUSG00000082284	H3f3a-ps1	H3.3 histone A pseudogene 1	4.25696	3.05056	4.67033	4.26015	3.47387	2.57111	1.55487	3.20823
ENSMUSG00000098824	Mir7006	microRNA 7006	0.00795891	0.0191733	0.0243342	0	0	0	0	0
ENSMUSG00000080610	Snord110	small nucleolar RNA C/D box 110	0	0	0	0	0.698732	0	0	0
ENSMUSG00000080616	Gm22152	predicted gene 22152	0.130601	0.0350552	0.327461	0	0	0	0.305524	0
ENSMUSG00000080615	Snord99	small nucleolar RNA C/D box 99	0	0.0123485	0	0	0	0.00117808	3.61e-05	0
ENSMUSG00000105552	Gm19710	predicted gene 19710	0	0.0485495	0	0	0	0	0	0.0184985
ENSMUSG00000085395	Gm13056	predicted gene 13056	0	0	0	0	0	0.0127973	0.0162758	0
ENSMUSG00000085397	Gm13524	predicted gene 13524	0.00198706	0	0.029045	0	0	0	0	0
ENSMUSG00000085396	Firre	functional intergenic repeating RNA element	0.519546	0.313438	0.875158	0.992258	0.18986	0.258744	1.6372	0.54271
ENSMUSG00000085391	Gm16150	predicted gene 16150	0.956974	1.65232	0.568036	0	0.732087	0.578795	2.84483	1.41639
ENSMUSG00000085399	Foxd2os	forkhead box D2 opposite strand	0.388562	0	0.258134	0	0.0519965	0.0945437	0.519439	0.282474
ENSMUSG00000105454	Gm43830	predicted gene 43830	0	0	0	0	0	0	0.388252	0.562756
ENSMUSG00000082712	Olfr990-ps1	olfactory receptor 990 pseudogene 1	0.0546843	0.18188	0.212309	0.179367	0.970428	0.415024	0.44562	0.0620437
ENSMUSG00000082758	Gm13024	predicted gene 13024	0.210513	0.00701345	0	0.132608	0.113795	0	0.472126	0.308369
ENSMUSG00000082759	Gm14826	predicted gene 14826	0.012049	0	0	0	0	0	0	0
ENSMUSG00000098798	Gm27288	predicted gene 27288	0.0149246	0.0134387	0.0153141	0.0137849	0.0145482	0.0123751	0.0108511	0.0137364
ENSMUSG00000065778	Gm22154	predicted gene 22154	0.421624	0	0.223945	0	0	0	0.0516159	0
ENSMUSG00000065773	Rnu1b6	U1b6 small nuclear RNA	0.247928	0.158834	0.684014	0.450704	0.205528	0.277421	0.241289	0.424677
ENSMUSG00000089037	Gm22159	predicted gene 22159	0	0	0	0	0.0229045	0	0	0
ENSMUSG00000089030	Gm22160	predicted gene 22160	0	0	0	0	0	0.0204891	0	0
ENSMUSG00000106068	Gm9497	predicted gene 9497	0.030705	0	0	0.0404469	0	0.0114397	0.1048	0.0260236
ENSMUSG00000057181	5730455P16Rik	RIKEN cDNA 5730455P16 gene	0.271435	0.2085	0.258434	0.265872	0.320823	0.353279	0.441084	0.338992
ENSMUSG00000106061	Gm43773	predicted gene 43773	0.00143315	0.0181935	0.00923599	0.00814659	0.00128389	0.00774792	0.00262787	0.00343814
ENSMUSG00000106060	Gm42488	predicted gene 42488	0.273725	0	0.19587	0.112887	0.283787	0.574879	0.676082	0.262466
ENSMUSG00000106062	Gm43820	predicted gene 43820	0.138602	0	0.0218705	0	0.00469655	0.0139681	0.0261138	0.27169
ENSMUSG00000106064	Gm40263	predicted gene 40263	0	0	0.990241	0.382979	0.706963	0.898515	0	0.178258
ENSMUSG00000106067	Gm7902	predicted gene 7902	0.117398	0.0483322	0.0532309	0	0.109	0.0116668	0.00537924	0
ENSMUSG00000094745	Olfr954	olfactory receptor 954	0	0.000879257	0	0	0.0005683	0	0	0
ENSMUSG00000094747	Olfr1307	olfactory receptor 1307	0	0	0.00094713	0	0.00464825	0	0.00639132	0.00160205
ENSMUSG00000061461	Smim20	small integral membrane protein 20	0.217715	0.203734	0.288507	0.421759	0.683092	0.785073	1.82119	1.09759
ENSMUSG00000061462	Obscn	obscurin cytoskeletal calmodulin and titin-interacting RhoGEF	1.32386	0.95073	1.12362	0.508939	2.53951	2.87597	3.79278	2.34324
ENSMUSG00000094748	Vmn1r255	vomeronasal 1 receptor 255	0	0	0.0262248	0	0	0	0	0
ENSMUSG00000093919	Gm20760	predicted gene 20760	0.335582	0.230513	0.353597	0.253427	0.565324	0.253055	0.291663	0.302586
ENSMUSG00000093916	Gm379	predicted gene 379	0.00208503	0	0	0	0.0809687	0.00509911	0	0.32321
ENSMUSG00000093917	Vmn1r254	vomeronasal 1 receptor 254	0	0	0	0	0	0.00506473	0	0
ENSMUSG00000093910	Zfp853	zinc finger protein 853	0.170898	0.371857	0.516174	0.127135	0.144267	0.615958	0.328194	0
ENSMUSG00000093912	Mir3470b	microRNA 3470b	0	0.0263063	0	0.0261222	0	0	0	0
ENSMUSG00000093913	Obox4-ps28	oocyte specific homeobox 4 pseudogene 28	0.28145	1.69575	2.03477	1.97234	1.77095	0.285626	0.35394	0.508454
ENSMUSG00000016528	Mapkapk2	MAP kinase-activated protein kinase 2	0.410582	1.04297	2.21916	1.59455	0.463829	1.57471	2.79726	2.07464
ENSMUSG00000016529	Il10	interleukin 10	0	0	0	0	0	0	0	0.0133872
ENSMUSG00000016526	Dyrk3	dual-specificity tyrosine-(Y)-phosphorylation regulated kinase 3	0.45926	0.252724	0.603932	0.527354	0.355603	0.491264	0.515175	0.39367
ENSMUSG00000016524	Il19	interleukin 19	0.08835	0.0934225	0.0655432	0	0.146621	0.152589	0.0692732	0
ENSMUSG00000016520	Lnx2	ligand of numb-protein X 2	29.7454	29.9058	24.5149	25.2329	91.3402	55.5353	48.9643	93.8141
ENSMUSG00000081221	Gm14760	predicted gene 14760	4.12398	5.46764	7.86556	8.67448	1.47971	6.09144	4.01206	11.1589
ENSMUSG00000081220	Gm14542	predicted gene 14542	0	0.00724565	0	0	0	0	0	0
ENSMUSG00000081223	Gm12247	predicted gene 12247	0.183769	0.0608081	0.481709	0.133323	0.0836966	0.0740634	0.102715	0.0190683
ENSMUSG00000081222	Gm15173	predicted gene 15173	0.00479725	0.0223254	0	0	0.0135652	0.0303294	0.034366	0
ENSMUSG00000081225	Cyp2j12	cytochrome P450 family 2 subfamily j polypeptide 12	28.5542	20.9949	28.8116	19.4837	18.7487	19.1179	18.2093	19.7193
ENSMUSG00000081227	Gm13082	predicted gene 13082	0.777544	0.474005	0.578234	0.181221	0.21598	0.662723	0.580587	0.0276109
ENSMUSG00000081226	Gm8802	predicted gene 8802	0.753468	0.820967	1.08249	0.774839	0.78931	1.48757	3.1093	0.648466
ENSMUSG00000081228	Gm16089	predicted gene 16089	0.333189	0.803963	1.47063	0.810919	0.885342	1.7068	2.47498	0.825827
ENSMUSG00000085931	Gm12648	predicted gene 12648	2.36833	3.36682	5.08333	3.40932	0.800833	2.96096	2.78179	4.06704
ENSMUSG00000085933	Tmem61	transmembrane protein 61	0	0.00154234	0.00216008	0	0.00200765	0	0.00394936	0
ENSMUSG00000085937	Ccdc42os	coiled-coil domain containing 42 opposite strand	0.236407	0.10587	0.189201	0.213271	0.854189	0.883432	4.5361	0.576924
ENSMUSG00000085936	2610307P16Rik	RIKEN cDNA 2610307P16 gene	1.03984	0.778836	1.34545	1.19264	2.56243	3.02228	5.32613	1.60753
ENSMUSG00000053600	Zfp472	zinc finger protein 472	5.00302	4.04918	5.54429	4.10187	9.4852	9.06164	12.7577	6.18283
ENSMUSG00000053603	4930442H23Rik	RIKEN cDNA 4930442H23 gene	0.000221168	0.00712663	0.0154692	0.00625729	0.000850986	0.00116438	0.0028638	0.0016202
ENSMUSG00000053604	Rpia	ribose 5-phosphate isomerase A	4.80006	3.69039	5.17409	2.2037	2.46955	1.99745	2.35658	2.48807
ENSMUSG00000091215	Pate1	prostate and testis expressed 1	0.146676	0.191485	0.165017	0.372047	0.439142	1.50663	0.803434	0.695955
ENSMUSG00000083579	Gm15538	predicted gene 15538	0	0.00189551	0	0.0139424	0	0.0596576	0.0623249	0
ENSMUSG00000091216	Gm17208	predicted gene 17208	0.00545557	0.042367	0.0576351	0.0644979	0.235855	0.0212873	0	0.032958
ENSMUSG00000091212	Krtap11-1	keratin associated protein 11-1	0	0	0	0	0.0202148	0.0375286	0.0234831	0
ENSMUSG00000083573	Gm7312	predicted gene 7312	0.274962	0.23313	0.614465	0.457059	0.384915	1.51544	2.12896	0.522371
ENSMUSG00000083572	Gm11849	predicted gene 11849	0	0.0116816	0	0	0	0	0	0
ENSMUSG00000083570	Gm14671	predicted gene 14671	0.545585	0.335195	1.23066	0.931151	7.03382	4.62737	9.47535	2.03761
ENSMUSG00000083577	Gm12432	predicted gene 12432	0	0	0	0	0	0.00679821	0	0
ENSMUSG00000083576	Gm16411	predicted gene 16411	0	0	0	0	0	0.464454	0.110101	0.130042
ENSMUSG00000116684	Gm49735	predicted gene 49735	2.20232	2.87562	2.45314	1.60486	8.73158	12.3399	76.7437	6.0601
ENSMUSG00000105452	Gm5276	predicted gene 5276	0.0121783	0	0.0467128	0.0167783	0.00117366	0.0338478	0.0628188	0.00031665
ENSMUSG00000061947	Serpina10	serine (or cysteine) peptidase inhibitor clade A (alpha-1 antiproteinase antitrypsin) member 10	0	0	0	0	0.0123043	0	0	0
ENSMUSG00000099049	Gm27289	predicted gene 27289	0	0	0.0390744	0	0	0	0	0
ENSMUSG00000110952	Gm18226	predicted gene 18226	0.00221802	0	0	0	0	0	0	0
ENSMUSG00000036139	Hoxc9	homeobox C9	0.350147	0.269433	2.52414	2.24109	0.201029	0.108058	1.38148	1.25375
ENSMUSG00000036138	Acaa1a	acetyl-Coenzyme A acyltransferase 1A	2.40308	3.95122	3.96392	5.56884	1.28902	3.70858	2.98018	4.34387
ENSMUSG00000099041	Gm28035	predicted gene 28035	0	0	4.75752	0.920588	0	5.4615	1.22606	2.08315
ENSMUSG00000110959	Gm47198	predicted gene 47198	0.195209	0	0	0	0	0.116997	0.0443944	0.126796
ENSMUSG00000106990	Gm42547	predicted gene 42547	0.135605	0.0348011	0.0723796	0.049806	0.0892098	0.0527912	0	0.0677209
ENSMUSG00000088302	Zakit	sterile alpha motif and leucine zipper containing kinase AZK intronic transcript	0	0.185635	0	0.323379	0.208306	0	0	0.277544
ENSMUSG00000107000	Gm43481	predicted gene 43481	0.0702	0.0405038	0.0703398	0.209345	0.0585055	0.00206089	0.175153	0.068073
ENSMUSG00000107005	9030607J07Rik	RIKEN cDNA 9030607J07 gene	0.0145945	0.00719829	0.00359031	0.0150397	0.00406737	0.0180788	0.00533599	0
ENSMUSG00000107006	Gm43105	predicted gene 43105	0	0.00476426	0.0030099	0	0.0095152	0.00920909	0	0
ENSMUSG00000107008	Gm2762	predicted gene 2762	0.114851	0.0903444	0.299728	0.0933575	0.133302	0.368642	0.439294	0.398683
ENSMUSG00000078307	AI593442	expressed sequence AI593442	0	0	0	0	0	0	0.00298968	0
ENSMUSG00000078302	Foxd1	forkhead box D1	0.0128405	0.00589191	0.0249452	0.0292395	0.00444567	0.00912442	0.0113281	0.00652763
ENSMUSG00000078300	Gm2606	predicted pseudogene 2606	0.319757	0.415912	0.781977	0.716044	0.155322	0.717205	0.406716	0.653899
ENSMUSG00000051934	Spats2	spermatogenesis associated serine-rich 2	196.39	191.957	175.671	147.521	176.531	154.77	150.035	202.159
ENSMUSG00000049038	Mterf2	mitochondrial transcription termination factor 2	0.135637	0.0453847	0.141039	0.0674534	0.235973	0.565811	0.673206	0.232473
ENSMUSG00000032080	Apoa4	apolipoprotein A-IV	2.29434	16.3918	12.6806	18.669	5.16193	9.22029	14.8048	25.7109
ENSMUSG00000096632	Igkv9-124	immunoglobulin kappa chain variable 9-124	2.02157	1.95626	1.58444	2.01559	1.92634	2.58456	1.25342	1.69267
ENSMUSG00000096633	Gm22170	predicted gene 22170	0.18135	0.230878	0.329503	0.671811	0.135105	0.108656	0.132376	0.0446019
ENSMUSG00000096630	Vmn2r26	vomeronasal 2 receptor 26	3.28245	5.57046	6.11788	7.463	8.52208	19.4017	25.2356	19.4854
ENSMUSG00000096631	Gm22171	predicted gene 22171	0	0	0	0	0	0	0.0334213	0
ENSMUSG00000096635	Gm22174	predicted gene 22174	0	0	0	0	0	0.0499624	0	0
ENSMUSG00000116680	Gm49562	predicted gene 49562	0	0	0	0	0.0982439	0	0.0658441	0
ENSMUSG00000052426	Gm9877	predicted gene 9877	0.00712219	0.00462106	0	0.00118878	0.00283707	0.00314875	0.00290051	0.00145522
ENSMUSG00000037669	Ldah	lipid droplet associated hydrolase	0.857975	0.667463	0.842205	0.881315	0.295667	0.567863	0.51364	0.63599
ENSMUSG00000064689	Gm25815	predicted gene 25815	0	0	0	0	0	0	0.05617	0
ENSMUSG00000097328	Tnfsf12	tumor necrosis factor (ligand) superfamily member 12	0.476193	0.574082	0	0.34923	0.654445	0.000978311	0.873384	0.670112
ENSMUSG00000037664	Cdkn1c	cyclin-dependent kinase inhibitor 1C (P57)	5.65135	5.01239	5.89433	4.1186	1.58192	2.37557	1.69273	1.67132
ENSMUSG00000097326	A330048O09Rik	RIKEN cDNA A330048O09 gene	0.0489295	0	0.0732815	0.0544539	0.0616722	0	0.0230663	0.0618652
ENSMUSG00000097325	Gm16897	predicted gene 16897	0.194814	0	0.250487	0	0.0227877	0.111139	0.367433	0
ENSMUSG00000097324	Carmn	cardiac mesoderm enhancer-associated non-coding RNA	0.00482367	0	0	0	0	0	0	0
ENSMUSG00000037661	Gpr160	G protein-coupled receptor 160	0.685457	0.544099	0.564942	0.859252	0.968593	0.443093	0.466429	0.546318
ENSMUSG00000097321	1700028E10Rik	RIKEN cDNA 1700028E10 gene	0.166673	0.145384	0.0561265	0.0882834	0.254163	0.0810354	0.114054	0.173272
ENSMUSG00000097320	Tmem147os	transmembrane protein 147 opposite strand	0.146166	0.24984	0.144627	0.278301	0.232656	0.441786	0.488834	0.819698
ENSMUSG00000092748	Gm22175	predicted gene 22175	0	0	0.174735	0.0414506	0.0437343	0	0.00739618	0.0377619
ENSMUSG00000015476	Prrt1	proline-rich transmembrane protein 1	0.147895	0	0.153238	0.0243265	0	0	0	0
ENSMUSG00000092746	Rn7s6	7S RNA 6	2.493	1.69241	1.7903	2.5621	0	3.87509	1.90624	0.768935
ENSMUSG00000092747	Gm22180	predicted gene 22180	0	0	0.00792415	0	0	0	0	0.0206871
ENSMUSG00000092745	Mir5122	microRNA 5122	0.000785096	1.53e-05	0.000218065	0.00110378	0.000570395	0.00198981	0.000184423	3.33e-05
ENSMUSG00000111339	AC139579.1	post-GPI attachment to proteins 2	0	0	0.00743424	0.002388	0.00246261	0.00738804	0	0
ENSMUSG00000111338	Olfr29-ps1	olfactory receptor 29 pseudogene 1	0.00189581	0	0	0	0.00306539	0.00255846	0.0113876	0.00838255
ENSMUSG00000096988	A930029G22Rik	RIKEN cDNA A930029G22 gene	0.216945	0.0757027	0.105467	0.171844	0.0435824	0.139271	0.211877	0.130915
ENSMUSG00000111330	Gm19790	predicted gene 19790	0	0.029998	0.00990663	0	0	0.00326212	0.0282318	0
ENSMUSG00000111333	Gm48670	predicted gene 48670	0	0.000589067	0	0.000599517	0.000672056	0	0	0
ENSMUSG00000111335	Gm39375	predicted gene 39375	0	0.0180162	0	0	0	0	0	0
ENSMUSG00000096981	Gm16845	predicted gene 16845	3.04508	5.3224	2.55079	3.6794	2.06962	1.47387	0.101622	1.84086
ENSMUSG00000096982	Redrum	Redrum erythroid developmental long intergenic non-protein coding transcript	1.35857	1.42151	2.25094	1.31613	0.82763	0.701408	0.72835	1.24765
ENSMUSG00000111336	Aldoa-ps4	aldolase A pseudogene 4	0	0.0486252	0.00899956	0.0216508	0	0.109537	0.111897	0.0726078
ENSMUSG00000039716	Dock3	dedicator of cyto-kinesis 3	5.02835	4.74833	6.60047	4.57286	7.72128	7.42447	6.92226	9.47965
ENSMUSG00000039717	Ralyl	RALY RNA binding protein-like	1.76231	1.8084	1.9638	1.25576	4.74845	4.48486	3.26164	4.14331
ENSMUSG00000039714	Cplx3	complexin 3	0.0070863	0	0.0112094	0.0117317	0.0128649	0.00796012	0	0
ENSMUSG00000039715	Wdr34	WD repeat domain 34	0.0521938	0.0510481	0.113938	0.170305	0.0109743	0.0520907	0.068653	0.0195317
ENSMUSG00000039713	Plekhg5	pleckstrin homology domain containing family G (with RhoGef domain) member 5	1.07179	0.866521	1.02466	0.601811	1.64863	1.61696	1.28579	1.3811
ENSMUSG00000090674	Gm17082	predicted gene 17082	0.123761	0.101129	0.112647	0.0638216	0.126113	0.199894	0.237339	0.116514
ENSMUSG00000090675	Olfr111	olfactory receptor 111	0.298185	0.517638	0.903959	0.905353	1.88307	4.0363	3.22262	2.1718
ENSMUSG00000101097	Gm6679	predicted gene 6679	0	0	0	0	0	0	0.031479	0
ENSMUSG00000113799	Gm47487	predicted gene 47487	0.287574	0.396915	0.30311	0.180608	0.254457	0	0.433413	0.165602
ENSMUSG00000113798	Gm47385	predicted gene 47385	0.783422	0.452822	0.459521	0.49611	1.35074	1.70875	6.65663	1.13634
ENSMUSG00000094571	Gm23551	predicted gene 23551	0	0	0	0	0	0	0	0.138598
ENSMUSG00000113793	Gm48553	predicted gene 48553	0.144025	0.0776037	0.0482442	0.0962659	0.0743258	0.251549	0.386396	0.0903455
ENSMUSG00000113795	Gm48119	predicted gene 48119	0	0	0.00570042	0	0	0.00466212	0	0
ENSMUSG00000113794	Gm36607	predicted gene 36607	0	0	0	0	0.0934857	0.0724725	0	0.0213777
ENSMUSG00000113796	Gm36426	predicted gene 36426	1.9978	9.21989	7.99496	12.436	1.31975	6.79898	19.5505	5.48263
ENSMUSG00000115829	Gm48960	predicted gene 48960	0.542179	0.556158	1.25688	0.773373	0.524579	0	1.12309	0.644623
ENSMUSG00000023247	Guca2a	guanylate cyclase activator 2a (guanylin)	0	0	0	0	0.00969381	0	0	0
ENSMUSG00000067047	Olfr719-ps	olfactory receptor 719 pseudogene	0	0	0	0	0	0	0.000817591	0
ENSMUSG00000015766	Eps8	epidermal growth factor receptor pathway substrate 8	77.7442	70.5712	69.9205	54.1795	65.1327	61.8906	52.0907	69.3324
ENSMUSG00000067049	Unc93a	unc-93 homolog A	0	0.0866029	0	0	0.0090302	0.219233	0.101477	0.0642377
ENSMUSG00000023249	Parp3	poly (ADP-ribose) polymerase family member 3	0.773932	0.225774	1.60744	2.24833	0.793444	1.11482	0.838814	1.93749
ENSMUSG00000019433	Gipc1	GIPC PDZ domain containing family member 1	1.74231	2.64744	3.96295	4.39139	0.961006	2.53275	1.96921	4.35595
ENSMUSG00000115793	Gm48961	predicted gene 48961	0.0279818	0	0.0156401	0	0	0.0133625	0.174198	0
ENSMUSG00000115792	Vmn1r16	vomeronasal 1 receptor 16	0	0	0	0	0	0	0.00238103	0
ENSMUSG00000115795	Gm8484	predicted gene 8484	0	0.197004	0	0	0	0	0	0
ENSMUSG00000115799	Vmn1r19	vomeronasal 1 receptor 19	0	0	0	0	0.0112478	0	0.00983506	0
ENSMUSG00000115798	AC140267.1	novel protein	0.000473417	0.000506383	0.000455187	0.00195299	0.000161427	0.000393979	0.000351285	0.000129217
ENSMUSG00000073207	Ccdc160	coiled-coil domain containing 160	0.233394	0.668183	0.603079	1.42821	0.288583	0.523398	0.752248	0.657306
ENSMUSG00000056043	Rgs9bp	regulator of G-protein signalling 9 binding protein	0.00196802	0.00215118	0.00529141	0.00484176	0.0286522	0.00546999	0.00332522	0.00228122
ENSMUSG00000112448	Gm48182	predicted gene 48182	0.00152663	0.000963404	0.000821573	0	0.000951864	0.000896025	0	0
ENSMUSG00000112449	Srp54b	signal recognition particle 54B	168.852	139.86	172.55	169.078	404.842	271.826	218.224	269.898
ENSMUSG00000112446	Gm47949	predicted gene 47949	0	0	0	0	0	0	0.0323777	0.0506794
ENSMUSG00000112442	Gm47992	predicted gene 47992	0	0	0	0	0.0320534	0	0.00178239	0.165867
ENSMUSG00000112443	Gm19007	predicted gene 19007	0	0	0	0	0.00388602	0	0	0
ENSMUSG00000112441	Gm48898	predicted gene 48898	0	0.000306486	0	0.0293084	0	0.0286995	0	0
ENSMUSG00000031543	Ank1	ankyrin 1 erythroid	0.0918063	0.139167	0.06621	0.040464	0.212727	0.0752578	0.86196	0.256347
ENSMUSG00000050323	Ndufaf6	NADH:ubiquinone oxidoreductase complex assembly factor 6	15.7937	15.886	19.1377	18.3804	29.8497	18.0065	22.0337	19.9969
ENSMUSG00000000440	Pparg	peroxisome proliferator activated receptor gamma	4.4904	4.41428	5.24828	3.74087	5.14624	5.8609	5.34533	5.82306
ENSMUSG00000031540	Kat6a	K(lysine) acetyltransferase 6A	4.11374	2.67129	3.52862	2.51186	6.03508	4.44061	3.69655	4.67136
ENSMUSG00000055134	9130017K11Rik	RIKEN cDNA 9130017K11 gene	1.1592	1.20475	0.905202	1.2754	1.20261	0.719073	0.72743	1.1351
ENSMUSG00000031546	Gins4	GINS complex subunit 4 (Sld5 homolog)	3.30113	4.29161	3.6476	5.64766	12.0641	8.51351	16.1655	11.6744
ENSMUSG00000031545	Gpat4	glycerol-3-phosphate acyltransferase 4	24.8316	35.2638	22.0988	26.0924	11.6427	12.2597	15.5811	20.3575
ENSMUSG00000055137	Sugct	succinyl-CoA glutarate-CoA transferase	8.29295	7.62457	9.35799	5.81282	8.14855	8.13662	6.26168	5.72383
ENSMUSG00000055138	Gm4861	predicted gene 4861	0.0783403	0.021753	0	0.108581	0.120932	0.353329	0.560171	0.173215
ENSMUSG00000031549	Ido2	indoleamine 23-dioxygenase 2	0.510631	0.248265	0.525181	0.457018	0.591247	0.735814	0.644572	0.697401
ENSMUSG00000031548	Sfrp1	secreted frizzled-related protein 1	0.0546921	0.0206167	0.194025	0.0469617	0.0495662	0.0310164	0.355998	0.200758
ENSMUSG00000003402	Prkcsh	protein kinase C substrate 80K-H	1.57158	2.27432	2.54649	2.02367	2.84406	2.82376	3.50829	4.40425
ENSMUSG00000097589	Dleu2	deleted in lymphocytic leukemia 2	2.45864	3.03257	5.49368	3.92214	1.41923	2.92131	3.35138	3.40859
ENSMUSG00000106843	Gm42458	predicted gene 42458	0	0	0	0	0	0	0.0315007	0
ENSMUSG00000106841	Gm42656	predicted gene 42656	0.0775454	0.13444	0.0769833	0.142473	0.0632157	0.152292	0.177285	0.183857
ENSMUSG00000097580	---	---	0	0.00100788	0	0	0	0	0	0
ENSMUSG00000097587	4930578M01Rik	RIKEN cDNA 4930578M01 gene	0.00547368	0.0156689	0	0.00918285	0	0.00938306	0.0294278	0.0126853
ENSMUSG00000106846	Gm42786	predicted gene 42786	0	0	0	0	0	0	0	0.00254252
ENSMUSG00000097585	E230029C05Rik	RIKEN cDNA E230029C05 gene	0.547735	1.31293	1.0828	0.691289	2.6682	2.07767	0.839637	1.69459
ENSMUSG00000097584	1700125G22Rik	RIKEN cDNA 1700125G22 gene	0.038843	0.0310462	0.0366039	0.0168945	0.0696433	0.0243886	0.0784238	0.0406645
ENSMUSG00000062175	Tgif2	TGFB-induced factor homeobox 2	12.7826	17.7214	11.3756	14.8388	15.0764	15.8153	12.0282	21.1154
ENSMUSG00000091989	Ndufab1-ps	NADH:ubiquinone oxidoreductase subunit AB1b	31.3277	27.0525	32.1407	29.5769	45.0027	48.4604	44.3605	31.2466
ENSMUSG00000025979	Mob4	MOB family member 4 phocein	64.5331	61.3601	78.1394	83.5077	65.8673	71.5829	60.8353	37.0627
ENSMUSG00000025978	Rftn2	raftlin family member 2	0.160034	0.184996	0.298737	0.183925	0.624862	0.526003	0.930864	0.701266
ENSMUSG00000025977	Boll	boule homolog RNA binding protein	0	0.0271472	0.0490948	0.0112155	0.0325369	0.0146164	0.0190336	0.00948977
ENSMUSG00000030209	Grin2b	glutamate receptor ionotropic NMDA2B (epsilon 2)	0.205561	0.137508	0.121825	0.137757	0.307078	0.240363	0.313313	0.132036
ENSMUSG00000091983	Olfr457	olfactory receptor 457	0.00636037	0.0397186	0	0.00142676	0.0909305	0	0	0.0238778
ENSMUSG00000116801	Gm38551	predicted gene 38551	0	0	0	0	0	0	0.0140921	0
ENSMUSG00000056445	Hoxaas2	Hoxa cluster antisense RNA 2	0	0.0122126	0.00420979	0.00815745	0	0.0132253	0.00819553	0.00710591
ENSMUSG00000021087	Rtn1	reticulon 1	0.31033	0.251719	0.437934	0.360595	0.330192	0.592049	0.356193	0.441776
ENSMUSG00000021086	Ccdc175	coiled-coil domain containing 175	0.055836	0.136153	0.152256	0.0958636	0.379746	0.246012	0.443568	0.111014
ENSMUSG00000082197	Gm8577	predicted gene 8577	0.0120184	0.0174279	0.0134878	0.0177361	0	0.0289964	0.0649805	0
ENSMUSG00000022191	Drosha	drosha ribonuclease type III	16.8887	18.2744	21.0653	12.808	36.5815	27.3688	33.5924	37.2382
ENSMUSG00000090584	Gm17169	predicted gene 17169	0	0	0.00522597	0	0	0	0	0
ENSMUSG00000090585	4933406F09Rik	RIKEN cDNA 4933406F09 gene	0	0.00055416	0	0	0	0	0	0
ENSMUSG00000022194	Pabpn1	poly(A) binding protein nuclear 1	11.3754	9.82307	11.6962	7.54089	5.9631	6.68879	8.16815	7.30461
ENSMUSG00000022195	6030458C11Rik	RIKEN cDNA 6030458C11 gene	11.6803	10.3808	9.1782	10.6634	10.5867	9.45847	7.81568	11.2807
ENSMUSG00000022197	Pdzd2	PDZ domain containing 2	27.3558	28.8206	22.8886	16.7775	36.632	29.1619	24.4878	31.4163
ENSMUSG00000022199	Slc22a17	solute carrier family 22 (organic cation transporter) member 17	0.0944928	0.239907	0.306673	0.216517	0.0564521	0.231988	0.246249	0.0886365
ENSMUSG00000093167	Mir5131	microRNA 5131	0	0.00010136	6.06e-05	0.000175551	0	9.2e-05	4.18e-06	2.19e-05
ENSMUSG00000079177	Fam228a	family with sequence similarity 228 member A	0.00358192	0.00525016	0.0151266	0.00245151	0.0250314	0.00607596	0.0410107	0.0238477
ENSMUSG00000090588	Gm9573	predicted gene 9573	0.00352341	0.00839365	0	0	0.0137329	0	0.0209721	0
ENSMUSG00000105577	Gm34599	predicted gene 34599	0.0189544	0	0	0	0	0	0	0.00986108
ENSMUSG00000105574	Gm43648	predicted gene 43648	0	0.0260925	0	0	0	0	0.0834711	0
ENSMUSG00000105572	Gm43300	predicted gene 43300	0.00330344	0.0614953	0.161557	0.0825282	0.0102631	0.0718161	0.0789746	0.0361999
ENSMUSG00000105570	Gm42682	predicted gene 42682	0	0	0	0.000779276	0.000781504	0	0	0
ENSMUSG00000105571	Gm43662	predicted gene 43662	0.00215428	0.000181191	0	0	0	0	0.00141618	0.000394618
ENSMUSG00000116808	Gm20164	predicted gene 20164	0	0	0	0	0.000503509	0.000590796	0	0.000439302
ENSMUSG00000105578	Gm43663	predicted gene 43663	0.0168819	0.00185961	0.00170922	0.00940791	0.00207104	0.00442898	0.00571811	0.00195228
ENSMUSG00000105579	Gm43251	predicted gene 43251	1.3772	1.06627	0.692739	0	1.97449	2.12165	2.99379	2.69239
ENSMUSG00000103938	Gm36960	predicted gene 36960	0.00975993	0	0.0122561	0.0080247	0	0	0	0.00456578
ENSMUSG00000110171	Olfr484	olfactory receptor 484	0.00325517	0.00276118	0.00303631	0	0.00573687	0.0073589	0	0
ENSMUSG00000110172	Gm39147	predicted gene 39147	2.23253	3.11251	0.816638	2.11028	0.921019	0.465572	1.80932	2.1566
ENSMUSG00000110173	Gm6929	predicted gene 6929	0.408424	0.678943	1.18136	0.967007	1.03951	1.43361	1.63451	0.546248
ENSMUSG00000110174	Gm45499	predicted gene 45499	0	0.00272826	0	0	0	0	0	0
ENSMUSG00000110177	Gm6524	predicted gene 6524	0.0282995	0.0402561	0.0415532	0.033175	0.0971938	0.059819	0.072034	0.0380654
ENSMUSG00000118365	Gm41724	predicted gene 41724	0.148083	0.112293	0.137317	0.160955	0.0432052	0.063457	0.0349825	0.135592
ENSMUSG00000103933	Gm36964	predicted gene 36964	0.670774	1.16819	2.41673	2.61589	0.901896	2.24129	2.18044	1.20721
ENSMUSG00000103934	Ighv5-3	immunoglobulin heavy variable V5-3	0.00492223	0.0248223	0.0230824	0.06363	0.00923451	0	0.0757252	0.00529255
ENSMUSG00000103935	AY702102	cDNA sequence AY702102	0.00485872	0	0	0	0	0	0	0
ENSMUSG00000118362	Gm19466	predicted gene 19466	6.48923	11.9637	12.8528	2.44848	12.7215	16.781	11.5772	9.34599
ENSMUSG00000065601	Mir146	microRNA 146	0.657199	0.50083	0.861357	0.157814	1.98008	0.528107	1.02449	1.01415
ENSMUSG00000059142	Zfp945	zinc finger protein 945	0.032189	0.0485755	0.0861886	0.0821848	0.0519232	0.0601246	0.0627952	0.0835668
ENSMUSG00000029678	Hyal5	hyaluronoglucosaminidase 5	0.137725	0.0338588	0.161744	0.085632	0.0859128	0.228438	0.109075	0.0170973
ENSMUSG00000029679	Hyal6	hyaluronoglucosaminidase 6	0.0263467	0.0308061	0.0748743	0.0491654	0.121001	0.0760158	0.036613	0.108112
ENSMUSG00000052688	Rab7b	RAB7B member RAS oncogene family	0.0279632	0.100603	0.214215	0.112952	0.0236536	0.132671	0.122431	0.199015
ENSMUSG00000029670	Ing3	inhibitor of growth family member 3	22.2657	16.5457	17.8336	20.9002	19.1355	17.7539	14.4672	19.058
ENSMUSG00000029671	Wnt16	wingless-type MMTV integration site family member 16	0	0	0	0	0	0.0330952	0	0.00049191
ENSMUSG00000029672	Fam3c	family with sequence similarity 3 member C	3.29225	3.17563	3.48643	5.2852	4.7301	3.00171	2.61007	4.18335
ENSMUSG00000029673	Auts2	autism susceptibility candidate 2	21.259	19.3498	21.7397	13.7103	16.5914	18.1782	15.8923	16.8367
ENSMUSG00000029674	Limk1	LIM-domain containing protein kinase	0.285788	0.256522	0.293335	0.231728	0.569394	0.464612	0.581125	0.576476
ENSMUSG00000029675	Eln	elastin	0.126216	0.0835417	0.0757645	0.0700825	0.0324008	0.0692661	0.107755	0.0624399
ENSMUSG00000029676	Pot1a	protection of telomeres 1A	4.91847	4.90171	5.21536	4.74279	6.49501	6.17128	6.19348	7.74243
ENSMUSG00000038148	Cldn16	claudin 16	0.0887742	0.156647	0.124429	0.0761032	0.628426	0.442904	0.612859	0.197359
ENSMUSG00000038145	Snrk	SNF related kinase	0.397389	0.2252	0.390984	0.435679	0.69222	0.450683	0.504843	0.595876
ENSMUSG00000038146	Notch3	notch 3	0.0143194	0.0325215	0.00584457	0.0133557	0.0183223	0.0260533	0	0.0306262
ENSMUSG00000038147	Cd84	CD84 antigen	0.0544965	0.0748794	0.497599	0.0504031	0.163989	0.219493	0.144869	0.0281825
ENSMUSG00000038141	Tmem181a	transmembrane protein 181A	2.73311	2.84952	2.53133	3.94436	2.52924	1.73998	1.65359	2.87403
ENSMUSG00000038143	Stox2	storkhead box 2	1.05754	0.997413	1.18811	0.490474	1.37886	0.932327	0.772163	0.971235
ENSMUSG00000072847	A530017D24Rik	RIKEN cDNA A530017D24 gene	0.0340998	0	0.155956	0	0.031223	0	0	0.0490641
ENSMUSG00000072845	Tmprss11a	transmembrane protease serine 11a	16.5808	14.5789	18.8052	11.7249	15.0629	15.7309	15.3529	9.20016
ENSMUSG00000072844	G530011O06Rik	RIKEN cDNA G530011O06 gene	0.00533511	0.0504385	0.0833279	0.101089	0.0317633	0.0273781	0.0789998	0.0656868
ENSMUSG00000072849	Serpina1e	serine (or cysteine) peptidase inhibitor clade A member 1E	0.065534	0.0918239	0.320852	0	0.168295	0.254035	0	0
ENSMUSG00000028109	Hormad1	HORMA domain containing 1	0.344193	0.483951	0.272691	0.327694	0.461144	0.387716	0.294478	0.118807
ENSMUSG00000028108	Ecm1	extracellular matrix protein 1	1.51174	1.85184	1.42192	1.95195	0.989022	2.01996	1.11871	2.38552
ENSMUSG00000025359	Pmel	premelanosome protein	0.241356	0.131745	0.166354	0.353602	0.122742	0.14525	0.323592	0.343606
ENSMUSG00000025358	Cdk2	cyclin-dependent kinase 2	2.51001	3.12599	1.53186	3.98924	3.28019	2.13987	1.98421	3.22191
ENSMUSG00000028101	Pias3	protein inhibitor of activated STAT 3	0.549818	0.930604	1.04456	1.39367	0.239584	0.660842	0.882272	0.790116
ENSMUSG00000028100	Nudt17	nudix (nucleoside diphosphate linked moiety X)-type motif 17	0.174998	0.177032	0.259591	0.130097	0	0.0499367	0.124305	0.20325
ENSMUSG00000025351	Cd63	CD63 antigen	6.5903	7.79382	21.8324	27.0505	5.26614	13.1947	13.5514	22.9993
ENSMUSG00000028102	Pex11b	peroxisomal biogenesis factor 11 beta	6.87721	5.94743	9.00799	13.244	28.8055	22.9619	26.128	32.2875
ENSMUSG00000025357	Dgka	diacylglycerol kinase alpha	0.0120097	0.0980457	0.133977	0.211192	0.0354159	0.110731	0.169389	0.079447
ENSMUSG00000028104	Polr3gl	polymerase (RNA) III (DNA directed) polypeptide G like	0.388014	0.513893	0.510213	0.591898	0.382832	0.39496	0.439382	0.42139
ENSMUSG00000028107	Tars2	threonyl-tRNA synthetase 2 mitochondrial (putative)	1.28761	2.94673	2.10774	2.17244	1.45161	1.69407	2.21102	2.67515
ENSMUSG00000025354	Dnajc14	DnaJ heat shock protein family (Hsp40) member C14	7.74667	9.39518	7.88847	6.4777	14.6404	17.2629	23.0278	19.471
ENSMUSG00000109090	Gm45088	predicted gene 45088	0.00249006	0.0102217	0.000554609	0.00281726	0.00164109	0	0	0.0330852
ENSMUSG00000109093	Gm19950	predicted gene 19950	0	0	0	0	0	0.00858624	0.00237815	0
ENSMUSG00000109095	Gm44799	predicted gene 44799	0.00117314	0	0	0	0	0	0	0
ENSMUSG00000109094	Gm44587	predicted gene 44587	0	0	0	0	0.00497229	0.00371765	0	0
ENSMUSG00000109097	Gm29683	predicted gene 29683	0.0651974	0.0516294	0.0546769	0	0	0	0	0
ENSMUSG00000109096	Gm44888	predicted gene 44888	0.00334798	0	0.00335786	0	0	0.02173	0.00315117	0.0216996
ENSMUSG00000109099	Gm20074	predicted gene 20074	0	0	0	0	0	0	0.00241161	0
ENSMUSG00000109098	Gm18062	predicted gene 18062	0	0	0	0.0381566	0	0	0	0
ENSMUSG00000116567	Gm49639	predicted gene 49639	0.00264491	0	0	0	0	0	0	0
ENSMUSG00000062825	Actg1	actin gamma cytoplasmic 1	11.9833	17.0593	22.0751	36.9815	18.9879	25.5328	24.1709	50.7165
ENSMUSG00000062826	Ces2f	carboxylesterase 2F	0	0	0	0	0.00486232	0	0	0
ENSMUSG00000062822	4833420G17Rik	RIKEN cDNA 4833420G17 gene	21.1059	16.5284	20.9132	25.0063	19.7529	16.9583	13.2316	17.711
ENSMUSG00000106671	Gm42900	predicted gene 42900	0.190633	0.141336	0.37794	0.102507	0.305549	0.402533	0.350068	0.168121
ENSMUSG00000111494	4930431F10Rik	RIKEN cDNA 4930431F10 gene	0.3942	0.172815	0.167481	0.11752	0.115467	0.231403	0.484603	0.241458
ENSMUSG00000111495	Gm5366	predicted gene 5366	0.0833969	0.0829221	0.171811	0.0846493	0.125401	0.32103	0.341772	0.13024
ENSMUSG00000111496	Gm47483	predicted gene 47483	0.0150322	0.0103488	0.0183476	0.0394947	0.00144471	0.012534	0.0520955	0.0191893
ENSMUSG00000114469	C730002L08Rik	RIKEN cDNA C730002L08 gene	0	0.00403513	0	0	0.0293032	0.00163519	0.000710104	0.00448985
ENSMUSG00000111490	Gm47159	predicted gene 47159	0.00563617	0.000415087	0.000789614	0.00103535	0.000718456	0.00223174	0.000269451	0
ENSMUSG00000111491	Gm47503	predicted gene 47503	0.0841726	0.044379	0.0356782	0.0264103	0.0777077	0.190073	0.370084	0.0898111
ENSMUSG00000049957	Ccdc137	coiled-coil domain containing 137	0.066062	0.286876	0.260924	0.294603	0	0.317746	0.612281	0.189746
ENSMUSG00000085812	Gm15843	predicted gene 15843	1.49455	1.4144	1.68051	1.26443	0.691351	0.610941	0.918807	0.654469
ENSMUSG00000114460	Gm10779	predicted gene 10779	0	0.039348	0.00430827	0	0.0049694	0.00714543	0.220904	0.0119572
ENSMUSG00000114467	Gm48430	predicted gene 48430	0.00609195	0	0.00901685	0	0	0.0180606	0.00442771	0
ENSMUSG00000042148	Cox10	heme A:farnesyltransferase cytochrome c oxidase assembly factor 10	187.014	273.809	134.871	153.205	92.5232	113.564	86.193	147.364
ENSMUSG00000052212	Cd177	CD177 antigen	3.57452	3.96863	3.06903	2.9491	8.69594	7.25421	9.14194	12.1879
ENSMUSG00000052214	Opa3	optic atrophy 3	78.814	104.445	69.231	83.7033	21.7864	21.9849	25.0842	28.1282
ENSMUSG00000106676	Gm42895	predicted gene 42895	0.00297851	0.0141442	0.244831	0.0153589	0.0285588	0.0780744	0.0970949	0.000878982
ENSMUSG00000085811	Cep112it	centrosomal protein 112 intronic transcript	0.661737	0.0446363	0.0488761	0.141096	0.0415974	0.0201163	0.32692	0.303346
ENSMUSG00000087644	Gm14703	predicted gene 14703	0	0.25466	0.334241	0.150365	0	0	0.32153	0
ENSMUSG00000087642	Ighe	Immunoglobulin heavy constant epsilon	0	0	0	0	0	0	0.101219	0
ENSMUSG00000103067	Gm30414	predicted gene 30414	0	0.106335	0	0.205291	0	0	0.128386	0
ENSMUSG00000103065	Gm20236	predicted gene 20236	0.0187062	0.17834	0.0487965	0.00332819	0.00281616	0.0213346	0.130551	0
ENSMUSG00000087649	Gm21979	predicted gene 21979	0	0	0	0	0	0.00429857	0	0
ENSMUSG00000103060	Gm36969	predicted gene 36969	0	0.000343003	0.00210637	0	0	0	0	0
ENSMUSG00000103061	Gm36970	predicted gene 36970	0	0.000449344	0.0047425	0	0.000529798	0	0	0
ENSMUSG00000113704	Gm27528	predicted gene 27528	0	0	0	0.00419384	0	0.00829623	0	0
ENSMUSG00000060084	Olfr748	olfactory receptor 748	0.0021965	0	0	0	0	0	0	0
ENSMUSG00000060081	H2ac1	H2A clustered histone 1	5.70868	8.21952	4.84781	5.52193	5.45951	3.9228	3.6175	4.83092
ENSMUSG00000052681	Rap1b	RAS related protein 1b	27.3284	20.3771	28.4233	34.4181	33.1292	19.6857	19.6294	25.2384
ENSMUSG00000097610	A930012L18Rik	RIKEN cDNA A930012L18 gene	2.47692	2.26444	3.43259	1.55811	1.53117	2.01111	2.46857	0.56328
ENSMUSG00000071303	Rps8-ps1	ribosomal protein S8 pseudogene 1	13.1142	11.0313	13.0301	8.98354	2.98925	4.69189	6.84608	3.84776
ENSMUSG00000071302	2610044O15Rik8	RIKEN cDNA 2610044O15 gene	5.31504	3.59215	6.8591	4.33043	9.4992	11.9341	9.45478	4.55983
ENSMUSG00000068706	Gm10250	predicted pseudogene 10250	3.26013	3.44139	4.65519	2.95399	4.32466	5.28382	6.76321	4.16777
ENSMUSG00000105231	Iglj3	immunoglobulin lambda joining 3	13.1462	7.80915	9.10671	5.52052	10.4833	12.2942	12.5331	8.39394
ENSMUSG00000019880	Rspo3	R-spondin 3	0.0142905	0.00910767	0.0111763	0	0.00973439	0.0635054	0.0386018	0.0239478
ENSMUSG00000019883	Echdc1	enoyl Coenzyme A hydratase domain containing 1	0.456126	0.391901	0.616812	0.645833	1.16299	0.935811	1.01819	0.809509
ENSMUSG00000096553	Gm10097	predicted gene 10097	0.00208423	0	0.208799	0	0	0.0074173	0	0
ENSMUSG00000019888	Mgat4c	MGAT4 family member C	1.37115	1.06422	1.86775	0.856826	4.11037	4.59767	5.34524	2.32849
ENSMUSG00000019889	Ptprk	protein tyrosine phosphatase receptor type K	1.57484	1.76207	3.59373	3.01895	3.63474	4.60522	6.20477	4.53885
ENSMUSG00000053161	Daw1	dynein assembly factor with WDR repeat domains 1	9.70072	9.78776	12.2698	8.46738	2.55002	3.12233	3.36135	1.20092
ENSMUSG00000047721	Bola2	bolA-like 2 (E. coli)	3.29241	5.0382	8.94506	5.34208	4.58237	8.42847	21.4068	7.00068
ENSMUSG00000053164	Gpr21	G protein-coupled receptor 21	0.188009	0.133297	0.0886841	0.0807579	0.144936	0.120487	0.155374	0.146226
ENSMUSG00000053166	Cdh22	cadherin 22	0	0	0	0	0	0.0468788	0	0
ENSMUSG00000083412	Gm12268	predicted gene 12268	0.0278169	0.00389881	0	0	0.0355079	0	0	0
ENSMUSG00000018287	Spag7	sperm associated antigen 7	71.4356	49.3259	56.7995	80.5498	65.3637	65.3582	85.8836	73.4347
ENSMUSG00000018286	Psmb6	proteasome (prosome macropain) subunit beta type 6	166.911	187.778	155.408	183.322	132.621	159.301	189.638	167.891
ENSMUSG00000024758	Rtn3	reticulon 3	3.12064	2.97947	3.36052	5.03755	5.10739	3.67036	3.12092	4.46551
ENSMUSG00000024759	Atl3	atlastin GTPase 3	31.3457	27.1657	39.1078	26.5967	40.3202	38.3935	36.1289	40.6474
ENSMUSG00000021508	Cxcl14	chemokine (C-X-C motif) ligand 14	2.01277	3.83344	9.06369	15.078	2.84299	1.65747	6.27689	6.64936
ENSMUSG00000117966	1700061A03Rik	RIKEN cDNA 1700061A03 gene	0.0764789	0.0779184	0.336311	0.137996	0.352743	0.318979	0.215721	0.200779
ENSMUSG00000074870	Cts3	cathepsin 3	1.57422	1.22047	2.11115	1.62718	0.797838	1.52489	1.45395	0.805791
ENSMUSG00000021500	Ddx46	DEAD (Asp-Glu-Ala-Asp) box polypeptide 46	128.925	148.265	123.616	103.866	130.01	125.522	133.668	148.363
ENSMUSG00000021501	Caml	calcium modulating ligand	3.45304	4.31727	4.04918	5.78377	18.2223	10.588	10.1489	13.1236
ENSMUSG00000024754	Cemip2	cell migration inducing hyaluronidase 2	5.19645	5.27088	5.13997	2.90945	3.76818	2.9103	3.42671	4.71955
ENSMUSG00000021504	B4galt7	xylosylprotein beta14-galactosyltransferase polypeptide 7 (galactosyltransferase I)	0.225264	0.664266	0.639548	1.24587	0.0571667	0.270302	0.513082	1.02138
ENSMUSG00000074877	Gm10780	predicted gene 10780	0	0	0	0	0	0.000618122	0	0
ENSMUSG00000086118	Gm14169	predicted gene 14169	0	0	0.0106735	0	0	0.00568006	0	0
ENSMUSG00000086119	Gm2415	predicted gene 2415	0.44944	1.05836	0.350792	0.169843	0.315013	0.830999	0.745881	0.774965
ENSMUSG00000086115	Gm15733	predicted gene 15733	0	0	0	0	0.115869	0	0	0
ENSMUSG00000036275	9530068E07Rik	RIKEN cDNA 9530068E07 gene	67.4503	78.3707	66.3292	109.09	62.057	51.0572	48.2655	90.2642
ENSMUSG00000036270	Edc4	enhancer of mRNA decapping 4	15.5098	23.1885	14.8268	10.7495	11.4174	11.4758	11.3043	15.1347
[truncated: 39,117 more rows]
[truncated: 1 more columns]

## Sheet: GV oocytes_spike-in normalized
Gene_ID	Symbol	description	WT_GV_1_fpkm	WT_GV_2_fpkm	WT_GV_3_fpkm	WT_GV_4_fpkm	Klhl8oo-/-_GV_1_fpkm	Klhl8oo-/-_GV_2_fpkm	Klhl8oo-/-_GV_3_fpkm	Klhl8oo-/-_GV_4_fpkm
[truncated: 43,205 more rows]

[truncated: 2 more sheets: MII oocytes_spike-in normalized, README]
