# Supplementary material for: The E3 ubiquitin ligase adaptor KLHL8 targets ZAR1 to regulate maternal mRNA degradation in oocytes
Source: EMBO Rep. 2025 Jul 28;26(17):4364–87. doi: 10.1038/s44319-025-00537-y (PMC12420792; doi:10.1038/s44319-025-00537-y)
Supplement: Supplementary file 5 — Source data Fig. 1 [file 44319_2025_537_MOESM5_ESM.zip]

Archive with 33 entries (24 files):
- 1A/
- 1A/1A.Klhl8 qPCR_results.csv
- 1B/
- 1B/1B replicate/
- 1B/1B replicate/1B.tif
- 1B/1B.tif
- 1C/
- 1C/1C.Intensity profiles of the fluorescence.xlsx
- 1C/GVBD/
- 1C/GVBD/GVBD_DNA.tif
- 1C/GVBD/GVBD_KLHL8.tif
- 1C/GVBD/GVBD_MERGE.tif
- 1C/GVBD/GVBD_TOM2O.tif
- 1C/MI/
- 1C/MI/MI_DNA.tif
- 1C/MI/MI_KLHL8.tif
- 1C/MI/MI_MERGE.tif
- 1C/MI/MI_TOM20.tif
- 1C/MII/
- 1C/MII/MII_DNA.tif
- 1C/MII/MII_KLHL8.tif
- 1C/MII/MII_MERGE.tif
- 1C/MII/MII_TOM20.tif
- 1C/NSN/
- 1C/NSN/NSN_DNA.tif
- 1C/NSN/NSN_KLHL8.tif
- 1C/NSN/NSN_MERGE.tif
- 1C/NSN/NSN_TOM20.tif
- 1C/SN/
- 1C/SN/SN_DNA.tif
- 1C/SN/SN_KLHL8.tif
- 1C/SN/SN_MERGE.tif
- 1C/SN/SN_TOM20.tif
