# Supplementary material for: The E3 ubiquitin ligase adaptor KLHL8 targets ZAR1 to regulate maternal mRNA degradation in oocytes
Source: EMBO Rep. 2025 Jul 28;26(17):4364–87. doi: 10.1038/s44319-025-00537-y (PMC12420792; doi:10.1038/s44319-025-00537-y)
Supplement: Supplementary file 5 — Source data Fig. 1 [file 44319_2025_537_MOESM5_ESM.zip › 1A/1A.Klhl8 qPCR_results.csv]

Sample	Target	Cq Mean	Adjusted EqCq Mean	Delta EqCq SE	RQ	RQ Min	RQ Max
2CELL	actb	25.10830178	25.10830178
2CELL	klhl8	25.36942974	25.36942974	0.054238735	1.211135437	1.091089415	1.344389403
2PN	actb	23.70927969	23.70927969
2PN	klhl8	23.26586757	23.26586757	0.01072398	1.973696668	1.933380696	2.014853332
4CELL	actb	23.95131944	23.95131944
4CELL	klhl8	28.09173485	28.09173485	0.065054048	0.082302084	0.072617132	0.093278717
8CELL	actb	22.71111828	22.71111828
8CELL	klhl8	29.02073432	29.02073432	0.071756188	0.018298537	0.015938338	0.021008242
BLA	actb	17.41732685	17.41732685
BLA	klhl8	30.14800895	30.14800895	0.174294824	0.000213542	0.000152689	0.000298646
GV	actb	21.87492333	21.87492333
GV	klhl8	22.4124115	22.4124115	0.049599422	1	0.908960764	1.100157498
MI	actb	22.30511866	22.30511866
MI	klhl8	22.43183074	22.43183074	0.029014343	1.329400765	1.257204516	1.405742958
MII	actb	21.5436988	21.5436988
MII	klhl8	22.98415427	22.98415427	0.030027042	0.534785663	0.50475817	0.566599458
MOR	actb	20.330427	20.330427
MOR	klhl8	29.91776354	29.91776354	0.169317003	0.001886793	0.001362104	0.002613594
brain	actb	17.30299442	17.30299442
brain	klhl8	25.38463061	25.38463061	0.052266818	0.005357783	0.004845079	0.005924742
heart	actb	18.94786513	18.94786513
heart	klhl8	27.84075795	27.84075795	0.014470316	0.003053322	0.002969466	0.003139545
kidney	actb	16.57990983	16.57990983
kidney	klhl8	26.30701215	26.30701215	0.037678487	0.001712579	0.001592792	0.001841374
liver	actb	19.96447744	19.96447744
liver	klhl8	26.29400759	26.29400759	0.031141916	0.01804769	0.016997828	0.019162397
lung	actb	18.75587795	18.75587795
lung	klhl8	28.56316416	28.56316416	0.064482492	0.001619992	0.001430931	0.001834031
muscle	actb	14.85909439	14.85909439
muscle	klhl8	26.18161663	26.18161663	0.050239681	0.000566737	0.000514507	0.000624268
ovary	actb	16.1024268	16.1024268
ovary	klhl8	24.3538655	24.3538655	0.068319184	0.004762879	0.00417608	0.005432131
spleen	actb	18.16647615	18.16647615
spleen	klhl8	30.00015078	30.00015078	0.099564798	0.000397657	0.000328317	0.000481642
testis	actb	16.15515633	16.15515633
testis	klhl8	22.8525795	22.8525795	0.015002421	0.013985397	0.013587385	0.014395068
