# Supplementary material for: The E3 ubiquitin ligase adaptor KLHL8 targets ZAR1 to regulate maternal mRNA degradation in oocytes
Source: EMBO Rep. 2025 Jul 28;26(17):4364–87. doi: 10.1038/s44319-025-00537-y (PMC12420792; doi:10.1038/s44319-025-00537-y)
Supplement: Supplementary file 5 — Source data Fig. 1 [file 44319_2025_537_MOESM5_ESM.zip › 1C/1C.Intensity profiles of the fluorescence.xlsx]

## Sheet: 1 C
	NSN			statistical data			SN			statistical data			GVBD			statistical data			MI			statistical data			MII			statistical data
	Distance	TOM20	KLHL8-FLAG	Distance/1000	TOM20-MFI	KLHL8-MFI	Distance	TOM20	KLHL8-FLAG	Distance/1000	TOM20-MFI	KLHL8-MFI	Distance	TOM20	KLHL8-FLAG	Distance/1000	TOM20-MFI	KLHL8-MFI	Distance	TOM20	KLHL8-FLAG	Distance/1000	TOM20-MFI	KLHL8-MFI	Distance	TOM20	KLHL8-FLAG	Distance/1000	TOM20-MFI	KLHL8-MFI
MFI	nm	37	7	μm			nm	29	13	μm			nm	30	11	μm			nm	23	17	μm			nm	9	31	μm
Minimum fluorescence intensity	0	63	20	0	26	13	0	37	27	0	8	14	0	43	25	0	13	14	0	23	17	0	0	0	0	9	32	0	0	1
	164.761	61	19	0.164761	24	12	164.833	36	26	0.164833	7	13	164.757	41	27	0.164757	11	16	164.837	25	18	0.164837	2	1	164.768	10	32	0.164768	1	1
	329.521	60	21	0.329521	23	14	329.666	35	28	0.329666	6	15	329.515	43	29	0.329515	13	18	329.673	26	22	0.329673	3	5	329.536	11	33	0.329536	2	2
	494.282	58	23	0.494282	21	16	494.5	35	28	0.4945	6	15	494.272	45	29	0.494272	15	18	494.51	27	27	0.49451	4	10	494.305	13	34	0.494305	4	3
	659.043	58	23	0.659043	21	16	659.333	36	27	0.659333	7	14	659.03	47	30	0.65903	17	19	659.347	28	30	0.659347	5	13	659.073	14	35	0.659073	5	4
	823.803	62	23	0.823803	25	16	824.166	36	27	0.824166	7	14	823.787	47	33	0.823787	17	22	824.183	30	36	0.824183	7	19	823.841	16	39	0.823841	7	8
	988.564	65	23	0.988564	28	16	988.999	36	26	0.988999	7	13	988.544	47	36	0.988544	17	25	989.02	32	39	0.98902	9	22	988.609	18	43	0.988609	9	12
	1153.32	66	22	1.15332	29	15	1153.83	35	24	1.15383	6	11	1153.3	48	36	1.1533	18	25	1153.86	35	43	1.15386	12	26	1153.38	21	44	1.15338	12	13
	1318.09	65	20	1.31809	28	13	1318.67	33	24	1.31867	4	11	1318.06	50	38	1.31806	20	27	1318.69	38	51	1.31869	15	34	1318.15	20	43	1.31815	11	12
	1482.85	59	19	1.48285	22	12	1483.5	31	25	1.4835	2	12	1482.82	53	39	1.48282	23	28	1483.53	41	54	1.48353	18	37	1482.91	17	41	1.48291	8	10
	1647.61	52	18	1.64761	15	11	1648.33	30	22	1.64833	1	9	1647.57	57	37	1.64757	27	26	1648.37	41	51	1.64837	18	34	1647.68	16	40	1.64768	7	9
	1812.37	47	18	1.81237	10	11	1813.17	29	18	1.81317	0	5	1812.33	59	34	1.81233	29	23	1813.2	41	50	1.8132	18	33	1812.45	14	38	1.81245	5	7
	1977.13	43	16	1.97713	6	9	1978	30	16	1.978	1	3	1977.09	58	35	1.97709	28	24	1978.04	41	53	1.97804	18	36	1977.22	13	36	1.97722	4	5
	2141.89	42	13	2.14189	5	6	2142.83	30	15	2.14283	1	2	2141.85	56	37	2.14185	26	26	2142.88	39	52	2.14288	16	35	2141.99	13	34	2.14199	4	3
	2306.65	42	11	2.30665	5	4	2307.66	29	16	2.30766	0	3	2306.6	54	39	2.3066	24	28	2307.71	37	51	2.30771	14	34	2306.76	13	32	2.30676	4	1
	2471.41	40	7	2.47141	3	0	2472.5	29	19	2.4725	0	6	2471.36	54	38	2.47136	24	27	2472.55	36	49	2.47255	13	32	2471.52	12	31	2.47152	3	0
	2636.17	39	9	2.63617	2	2	2637.33	31	22	2.63733	2	9	2636.12	53	32	2.63612	23	21	2637.39	34	42	2.63739	11	25	2636.29	13	32	2.63629	4	1
	2800.93	37	10	2.80093	0	3	2802.16	32	23	2.80216	3	10	2800.88	50	29	2.80088	20	18	2802.22	31	37	2.80222	8	20	2801.06	13	32	2.80106	4	1
	2965.69	37	11	2.96569	0	4	2967	33	22	2.967	4	9	2965.63	44	27	2.96563	14	16	2967.06	31	38	2.96706	8	21	2965.83	12	32	2.96583	3	1
	3130.45	37	9	3.13045	0	2	3131.83	33	19	3.13183	4	6	3130.39	39	21	3.13039	9	10	3131.9	32	41	3.1319	9	24	3130.6	12	33	3.1306	3	2
	3295.21	37	8	3.29521	0	1	3296.66	32	17	3.29666	3	4	3295.15	34	15	3.29515	4	4	3296.73	33	39	3.29673	10	22	3295.36	14	33	3.29536	5	2
	3459.97	39	8	3.45997	2	1	3461.5	31	15	3.4615	2	2	3459.91	33	12	3.45991	3	1	3461.57	33	36	3.46157	10	19	3460.13	15	33	3.46013	6	2
	3624.73	40	8	3.62473	3	1	3626.33	30	13	3.62633	1	0	3624.66	32	11	3.62466	2	0	3626.41	33	34	3.62641	10	17	3624.9	14	32	3.6249	5	1
	3789.49	41	8	3.78949	4	1	3791.16	30	13	3.79116	1	0	3789.42	33	11	3.78942	3	0	3791.24	33	34	3.79124	10	17	3789.67	14	31	3.78967	5	0
	3954.26	42	7	3.95426	5	0	3956	29	15	3.956	0	2	3954.18	32	11	3.95418	2	0	3956.08	32	34	3.95608	9	17	3954.44	15	31	3.95444	6	0
	4119.02	46	8	4.11902	9	1	4120.83	30	18	4.12083	1	5	4118.94	31	11	4.11894	1	0	4120.92	32	32	4.12092	9	15	4119.21	14	32	4.11921	5	1
	4283.78	50	12	4.28378	13	5	4285.66	31	21	4.28566	2	8	4283.69	30	12	4.28369	0	1	4285.75	32	34	4.28575	9	17	4283.97	13	31	4.28397	4	0
	4448.54	55	19	4.44854	18	12	4450.5	31	22	4.4505	2	9	4448.45	30	11	4.44845	0	0	4450.59	31	37	4.45059	8	20	4448.74	15	31	4.44874	6	0
	4613.3	58	25	4.6133	21	18	4615.33	34	23	4.61533	5	10	4613.21	31	12	4.61321	1	1	4615.43	30	37	4.61543	7	20	4613.51	14	31	4.61351	5	0
	4778.06	59	28	4.77806	22	21	4780.16	36	25	4.78016	7	12	4777.97	32	11	4.77797	2	0	4780.26	29	35	4.78026	6	18	4778.28	13	32	4.77828	4	1
	4942.82	60	30	4.94282	23	23	4945	39	29	4.945	10	16	4942.72	32	11	4.94272	2	0	4945.1	28	32	4.9451	5	15	4943.05	11	32	4.94305	2	1
	5107.58	63	31	5.10758	26	24	5109.83	42	32	5.10983	13	19	5107.48	33	12	5.10748	3	1	5109.94	26	32	5.10994	3	15	5107.81	11	32	5.10781	2	1
	5272.34	67	32	5.27234	30	25	5274.66	41	33	5.27466	12	20	5272.24	32	13	5.27224	2	2	5274.77	26	30	5.27477	3	13	5272.58	11	31	5.27258	2	0
	5437.1	71	35	5.4371	34	28	5439.5	39	34	5.4395	10	21	5436.99	33	14	5.43699	3	3	5439.61	27	31	5.43961	4	14	5437.35	10	31	5.43735	1	0
	5601.86	75	34	5.60186	38	27	5604.33	37	33	5.60433	8	20	5601.75	35	16	5.60175	5	5	5604.45	28	32	5.60445	5	15	5602.12	10	32	5.60212	1	1
	5766.62	77	29	5.76662	40	22	5769.16	36	31	5.76916	7	18	5766.51	36	18	5.76651	6	7	5769.28	30	29	5.76928	7	12	5766.89	11	32	5.76689	2	1
	5931.38	77	27	5.93138	40	20	5933.99	37	30	5.93399	8	17	5931.27	37	19	5.93127	7	8	5934.12	31	29	5.93412	8	12	5931.66	11	32	5.93166	2	1
	6096.14	71	26	6.09614	34	19	6098.83	38	30	6.09883	9	17	6096.02	36	18	6.09602	6	7	6098.96	31	34	6.09896	8	17	6096.42	12	34	6.09642	3	3
	6260.9	61	25	6.2609	24	18	6263.66	38	30	6.26366	9	17	6260.78	35	18	6.26078	5	7	6263.79	31	40	6.26379	8	23	6261.19	12	34	6.26119	3	3
	6425.66	54	24	6.42566	17	17	6428.49	36	28	6.42849	7	15	6425.54	35	16	6.42554	5	5	6428.63	33	41	6.42863	10	24	6425.96	13	34	6.42596	4	3
	6590.43	52	21	6.59043	15	14	6593.33	34	26	6.59333	5	13	6590.3	34	14	6.5903	4	3	6593.47	35	42	6.59347	12	25	6590.73	14	33	6.59073	5	2
	6755.19	51	19	6.75519	14	12	6758.16	32	24	6.75816	3	11	6755.05	34	12	6.75505	4	1	6758.3	38	44	6.7583	15	27	6755.5	15	32	6.7555	6	1
	6919.95	53	19	6.91995	16	12	6922.99	32	24	6.92299	3	11	6919.81	35	12	6.91981	5	1	6923.14	38	49	6.92314	15	32	6920.27	15	32	6.92027	6	1
	7084.71	55	23	7.08471	18	16	7087.83	33	25	7.08783	4	12	7084.57	37	13	7.08457	7	2	7087.98	36	43	7.08798	13	26	7085.03	15	32	7.08503	6	1
	7249.47	58	26	7.24947	21	19	7252.66	35	24	7.25266	6	11	7249.33	38	16	7.24933	8	5	7252.81	34	44	7.25281	11	27	7249.8	15	34	7.2498	6	3
	7414.23	62	29	7.41423	25	22	7417.49	36	26	7.41749	7	13	7414.08	41	20	7.41408	11	9	7417.65	33	42	7.41765	10	25	7414.57	16	35	7.41457	7	4
	7578.99	67	31	7.57899	30	24	7582.33	35	26	7.58233	6	13	7578.84	44	21	7.57884	14	10	7582.49	31	39	7.58249	8	22	7579.34	17	36	7.57934	8	5
	7743.75	70	32	7.74375	33	25	7747.16	35	27	7.74716	6	14	7743.6	48	23	7.7436	18	12	7747.32	30	35	7.74732	7	18	7744.11	17	36	7.74411	8	5
	7908.51	74	32	7.90851	37	25	7911.99	35	27	7.91199	6	14	7908.36	51	25	7.90836	21	14	7912.16	27	33	7.91216	4	16	7908.87	18	34	7.90887	9	3
	8073.27	78	33	8.07327	41	26	8076.83	35	26	8.07683	6	13	8073.11	53	30	8.07311	23	19	8077	26	31	8.077	3	14	8073.64	17	34	8.07364	8	3
	8238.03	78	32	8.23803	41	25	8241.66	36	25	8.24166	7	12	8237.87	52	32	8.23787	22	21	8241.83	26	30	8.24183	3	13	8238.41	16	34	8.23841	7	3
	8402.79	76	31	8.40279	39	24	8406.49	37	24	8.40649	8	11	8402.63	52	32	8.40263	22	21	8406.67	26	29	8.40667	3	12
	8567.55	69	27	8.56755	32	20	8571.33	36	20	8.57133	7	7	8567.39	51	32	8.56739	21	21	8571.51	26	26	8.57151	3	9
	8732.31	58	24	8.73231	21	17	8736.16	34	17	8.73616	5	4	8732.14	51	30	8.73214	21	19	8736.34	24	23	8.73634	1	6
	8897.07	48	22	8.89707	11	15	8900.99	32	17	8.90099	3	4	8896.9	51	31	8.8969	21	20	8901.18	24	21	8.90118	1	4
	9061.83	43	19	9.06183	6	12	9065.83	32	18	9.06583	3	5	9061.66	51	34	9.06166	21	23	9066.02	24	19	9.06602	1	2
	9226.6	41	14	9.2266	4	7	9230.66	34	19	9.23066	5	6	9226.42	50	33	9.22642	20	22	9230.85	25	19	9.23085	2	2
	9391.36	41	13	9.39136	4	6	9395.49	35	20	9.39549	6	7	9391.17	47	29	9.39117	17	18	9395.69	25	18	9.39569	2	1
							9560.33	35	19	9.56033	6	6	9555.93	44	25	9.55593	14	14
													9720.69	41	23	9.72069	11	12
													9885.44	41	19	9.88544	11	8
													10050.2	40	15	10.0502	10	4

## Sheet: README
The intensity profiles of the fluorescence of KLHL8 and TOM20 are shown along the white lines.
The statistical data of fluorescence intensity comes from the measured absolute fluorescence intensity minus the minimum fluorescence intensity within the white curve.
