# Supplementary material for: The E3 ubiquitin ligase adaptor KLHL8 targets ZAR1 to regulate maternal mRNA degradation in oocytes
Source: EMBO Rep. 2025 Jul 28;26(17):4364–87. doi: 10.1038/s44319-025-00537-y (PMC12420792; doi:10.1038/s44319-025-00537-y)
Supplement: Supplementary file 6 — Source data Fig. 2 [file 44319_2025_537_MOESM6_ESM.zip]

Archive with 63 entries (42 files):
- 2B/
- 2B/2B.Klhl8 qPCR data.xlsx
- 2C/
- 2C/2C.tif
- 2D/
- 2D/2D.No. of pups.xlsx
- 2E/
- 2E/Klhl8oo--.TIF
- 2E/WT.TIF
- 2F/
- 2F/2F.cytoplasmic dysmorphisms.xlsx
- 2G/
- 2G/Klhl8oo--GVBD.tif
- 2G/Klhl8oo--PB1.tif
- 2G/WT-GVBD.tif
- 2G/WT-PB1.tif
- 2H/
- 2H/2H.GVBD or PB1 rate.xlsx
- 2I/
- 2I/Klhl8oo--  MI/
- 2I/Klhl8oo--  MI/Klhl8oo--  MI hochest.tif
- 2I/Klhl8oo--  MI/Klhl8oo--  MI merge.tif
- 2I/Klhl8oo--  MI/Klhl8oo-- MI tubulin.tif
- 2I/Klhl8oo-- MII/
- 2I/Klhl8oo-- MII/Klhl8oo-- MII hochest.tif
- 2I/Klhl8oo-- MII/Klhl8oo-- MII MERGE.tif
- 2I/Klhl8oo-- MII/Klhl8oo-- MII tubulin.tif
- 2I/WT MI/
- 2I/WT MI/WT MI_hochest.tif
- 2I/WT MI/WT MI_merge.tif
- 2I/WT MI/WT MI_tubulin.tif
- 2I/WT MII/
- 2I/WT MII/WT MII_hochest.tif
- 2I/WT MII/WT MII_merge.tif
- 2I/WT MII/WT MII_tubulin.tif
- 2J/
- 2J/2J.spindle length.xlsx
- 2K/
- 2K/2K.No. of oocytes ovulated.xlsx
- 2L/
- 2L/Klhl8oo--2PN.tif
- 2L/Klhl8oo--MII.tif
- 2L/WT-2PN.tif
- 2L/WT-MII.tif
- 2M/
- 2M/2M.maturation in vivo.xlsx
- 2N/
- 2N/Klhl8oo--MII-1/
- 2N/Klhl8oo--MII-1/Klhl8oo--MII-1-DNA.tif
- 2N/Klhl8oo--MII-1/Klhl8oo--MII-1-MERGE.tif
- 2N/Klhl8oo--MII-1/Klhl8oo--MII-1-Tubulin.tif
- 2N/Klhl8oo--MII-2/
- 2N/Klhl8oo--MII-2/Klhl8oo--MII-2-hochest.tif
- 2N/Klhl8oo--MII-2/Klhl8oo--MII-2-merge.tif
- 2N/Klhl8oo--MII-2/Klhl8oo--MII-2-tubulin.tif
- 2N/WT-MII-1/
- 2N/WT-MII-1/WT-MII-1-hochest.tif
- 2N/WT-MII-1/WT-MII-1-merge.tif
- 2N/WT-MII-1/WT-MII-1-tubulin.tif
- 2N/WT-MII-2/
- 2N/WT-MII-2/WT-MII-2-hochest.tif
- 2N/WT-MII-2/WT-MII-2-merge.tif
- 2N/WT-MII-2/WT-MII-2-tubulin.tif
