# Supplementary material for: The E3 ubiquitin ligase adaptor KLHL8 targets ZAR1 to regulate maternal mRNA degradation in oocytes
Source: EMBO Rep. 2025 Jul 28;26(17):4364–87. doi: 10.1038/s44319-025-00537-y (PMC12420792; doi:10.1038/s44319-025-00537-y)
Supplement: Supplementary file 6 — Source data Fig. 2 [file 44319_2025_537_MOESM6_ESM.zip › 2B/2B.Klhl8 qPCR data.xlsx]

## Sheet: 2B
Qpcr-Klhl8
Relative mRNA level	WT	Klhl8oo-/-
1	1.12676	0.089427
2	0.819168	0.074112
3	0.835818	0.099067
4	1.21825	0.168476
