# Supplementary material for: The E3 ubiquitin ligase adaptor KLHL8 targets ZAR1 to regulate maternal mRNA degradation in oocytes
Source: EMBO Rep. 2025 Jul 28;26(17):4364–87. doi: 10.1038/s44319-025-00537-y (PMC12420792; doi:10.1038/s44319-025-00537-y)
Supplement: Supplementary file 6 — Source data Fig. 2 [file 44319_2025_537_MOESM6_ESM.zip › 2D/2D.No. of pups.xlsx]

## Sheet: 2D
Pups per litter	WT	Klhl8oo-/-
#1	8	0
#2	9	0
#3	7	0
#4	5	0
#5	5	0
#6	5	0
#7	8	0
#8	7	0
#9	8	0
