# Supplementary material for: The E3 ubiquitin ligase adaptor KLHL8 targets ZAR1 to regulate maternal mRNA degradation in oocytes
Source: EMBO Rep. 2025 Jul 28;26(17):4364–87. doi: 10.1038/s44319-025-00537-y (PMC12420792; doi:10.1038/s44319-025-00537-y)
Supplement: Supplementary file 6 — Source data Fig. 2 [file 44319_2025_537_MOESM6_ESM.zip › 2F/2F.cytoplasmic dysmorphisms.xlsx]

## Sheet: 2F
	WT				Klhl8oo-/-					ratio	WT		Klhl8oo-/-
	aggregated	dispersion	Total		aggregated	dispersion	Total				aggregated%	dispersion%	aggregated%	dispersion%
#1	2	22	24		18	6	24			#1	8.33	91.67	75	25
#2	1	22	23		19	2	21			#2	4.35	95.65	90.47	9.53
#3	0	15	15		16	3	19			#3	0	100	84.2	17.8

## Sheet: README
The statistical data is obtained from the percentages of three independent experiments.
