# Supplementary material for: The E3 ubiquitin ligase adaptor KLHL8 targets ZAR1 to regulate maternal mRNA degradation in oocytes
Source: EMBO Rep. 2025 Jul 28;26(17):4364–87. doi: 10.1038/s44319-025-00537-y (PMC12420792; doi:10.1038/s44319-025-00537-y)
Supplement: Supplementary file 6 — Source data Fig. 2 [file 44319_2025_537_MOESM6_ESM.zip › 2H/2H.GVBD or PB1 rate.xlsx]

## Sheet: GVBD
	WT		Klhl8oo-/-
	GVBD	total	GVBD	total
1#	31	33	31	31
2#	19	19	21	21
3#	16	19	13	15
4#	16	16	13	14
GVBD%	WT		Klhl8OO-/-
1#	94		100
2#	100		100
3#	84.2		86.7
4#	100		92.8

## Sheet: PB1
	WT		Klhl8oo-/-
	PB1	total	PB1	total
1#	24	31	0	31
2#	17	19	0	21
3#	15	16	2	13
4#	13	16	4	13
PB1%	WT		Klhl8OO-/-
1#	77.4		0
2#	89.47		0
3#	93.8		15.4
4#	81.3		30.8
