# Supplementary material for: The E3 ubiquitin ligase adaptor KLHL8 targets ZAR1 to regulate maternal mRNA degradation in oocytes
Source: EMBO Rep. 2025 Jul 28;26(17):4364–87. doi: 10.1038/s44319-025-00537-y (PMC12420792; doi:10.1038/s44319-025-00537-y)
Supplement: Supplementary file 6 — Source data Fig. 2 [file 44319_2025_537_MOESM6_ESM.zip › 2J/2J.spindle length.xlsx]

## Sheet: 2J
1	WT		klhl8oo-/-
length	nm	μm	nm	μm
1#	29021.2	29.0212	23773.9	23.7739
2#	28587.7	28.5877	20519.9	20.5199
3#	27920	27.92	20159.2	20.1592
4#	28294	28.294	28689.8	28.6898
5#	25724.5	25.7245	15878.1	15.8781
6#	29740.1	29.7401	19799.7	19.7997
7#	18711.4	18.7114	21511.5	21.5115
8#	27513.3	27.5133	20855.7	20.8557
9#	28053.9	28.0539	20820.9	20.8209
10#	26802	26.802	19056	19.056
11#	24372.1	24.3721	25132.3	25.1323
12#			16359.5	16.3595
13#	26794.6		26632.3	26.6323
14#			20273.8	20.2738
15#			24287.4	24.2874
16#			27275.8	27.2758
17#			19502.9	19.5029
18#			20884.4	20.8844
19#			23915.7	23.9157
20#			20911.7	20.9117
2	WT		klhl8oo-/-
length	nm	μm	nm	μm
1#	28911.8	28.9118	21529.4	21.5294
2#	23329.6	23.3296	18712.8	18.7128
3#	25821.5	25.8215	17572.3	17.5723
4#	26097.8	26.0978	19278.5	19.2785
5#	25261.4	25.2614	20130.5	20.1305
6#	26309.2	26.3092	16519	16.519
7#	24472	24.472	20705.7	20.7057
8#	22652.7	22.6527	17103.2	17.1032
9#	27181.3	27.1813	21249.6	21.2496
10#	27628.9	27.6289	19746.9	19.7469
11#	29352.6	29.3526	19832.7	19.8327
12#	27175.6	27.1756	18518.9	18.5189
13#	26841.1	26.8411	19273	19.273
14#	27698.6	27.6986	24422.5	24.4225
15#	24061.6	24.0616
