# Supplementary material for: The E3 ubiquitin ligase adaptor KLHL8 targets ZAR1 to regulate maternal mRNA degradation in oocytes
Source: EMBO Rep. 2025 Jul 28;26(17):4364–87. doi: 10.1038/s44319-025-00537-y (PMC12420792; doi:10.1038/s44319-025-00537-y)
Supplement: Supplementary file 6 — Source data Fig. 2 [file 44319_2025_537_MOESM6_ESM.zip › 2K/2K.No. of oocytes ovulated.xlsx]

## Sheet: oocyte number
Number of oocytes ovulated	WT	Klhl8oo-/-
#1	18	16
#2	8	11
#3	10	12
#4	10	11
#5	12	17
#6	17	11
