# Supplementary material for: The E3 ubiquitin ligase adaptor KLHL8 targets ZAR1 to regulate maternal mRNA degradation in oocytes
Source: EMBO Rep. 2025 Jul 28;26(17):4364–87. doi: 10.1038/s44319-025-00537-y (PMC12420792; doi:10.1038/s44319-025-00537-y)
Supplement: Supplementary file 6 — Source data Fig. 2 [file 44319_2025_537_MOESM6_ESM.zip › 2M/2M.maturation in vivo.xlsx]

## Sheet: MII
	Klhl8fl/fl		Klhl8oo-/-
	MII	total	MII	total
1#	15	18	3	17
2#	7	8	2	11
3#	10	11	2	11
proportion%	WT		Klhl8oo-/-
1#	83.3333		17.6471
2#	87.5		18.1818
3#	90.9091		18.1818

## Sheet: 2PN
	WT		Klhl8oo-/-
	2PN	total	2PN	total
1#	21	23	1	16
2#	34	34	1	38
3#	34	34	3	35
proportion%	WT		Klhl8oo-/-
1#	90.91		6.25
2#	100		2.63
3#	100		8.857
