# Supplementary material for: The E3 ubiquitin ligase adaptor KLHL8 targets ZAR1 to regulate maternal mRNA degradation in oocytes
Source: EMBO Rep. 2025 Jul 28;26(17):4364–87. doi: 10.1038/s44319-025-00537-y (PMC12420792; doi:10.1038/s44319-025-00537-y)
Supplement: Supplementary file 7 — Source data Fig. 3 [file 44319_2025_537_MOESM7_ESM.zip]

Archive with 10 entries (5 files):
- 3D/
- 3D/3D.tif
- 3E/
- 3E/3E.Quantitative analysis of ZAR1.xlsx
- 3F/
- 3F/3F.Zar1 qPCR data.xlsx
- 3G/
- 3G/3G.tif
- 3H/
- 3H/3H.Quantitative analysis of YBX2 and DDX6.xlsx
