# Supplementary material for: The E3 ubiquitin ligase adaptor KLHL8 targets ZAR1 to regulate maternal mRNA degradation in oocytes
Source: EMBO Rep. 2025 Jul 28;26(17):4364–87. doi: 10.1038/s44319-025-00537-y (PMC12420792; doi:10.1038/s44319-025-00537-y)
Supplement: Supplementary file 7 — Source data Fig. 3 [file 44319_2025_537_MOESM7_ESM.zip › 3E/3E.Quantitative analysis of ZAR1.xlsx]

## Sheet: 3E
		the gray value	vinculin	ZAR1
	1#	WT	63889	39763.9
		Klhl8oo-/-	59563.7	71088.4
	2#	WT	34035.7	38166.8
		Klhl8oo-/-	36356.1	71876.2
	3#	WT	49025.9	30074.8
		Klhl8oo-/-	50802.1	74961.4
	Relative protein level of ZAR1
	statistical data	1#	2#	3#
	WT	1.03932	0.936285	1.02439
	Klhl8oo-/-	1.99299	1.65069	2.46402
	Mean of WT	1
	Mean of Klhl8oo-/-	2.036
	Difference between means (B - A) ± SEM	1.036 ± 0.2379
	P value	0.0121
	P value summary	*
	Significantly different (P < 0.05)?	Yes
	One- or two-tailed P value?	Two-tailed
