# Supplementary material for: The E3 ubiquitin ligase adaptor KLHL8 targets ZAR1 to regulate maternal mRNA degradation in oocytes
Source: EMBO Rep. 2025 Jul 28;26(17):4364–87. doi: 10.1038/s44319-025-00537-y (PMC12420792; doi:10.1038/s44319-025-00537-y)
Supplement: Supplementary file 7 — Source data Fig. 3 [file 44319_2025_537_MOESM7_ESM.zip › 3F/3F.Zar1 qPCR data.xlsx]

## Sheet: 3F
Qpcr-Zar1
Relative mRNA level	WT	Klhl8oo-/-
1#	1.12554	0.585607
2#	0.968795	0.915069
3#	0.905663	0.922446
