# Supplementary material for: The E3 ubiquitin ligase adaptor KLHL8 targets ZAR1 to regulate maternal mRNA degradation in oocytes
Source: EMBO Rep. 2025 Jul 28;26(17):4364–87. doi: 10.1038/s44319-025-00537-y (PMC12420792; doi:10.1038/s44319-025-00537-y)
Supplement: Supplementary file 7 — Source data Fig. 3 [file 44319_2025_537_MOESM7_ESM.zip › 3H/3H.Quantitative analysis of YBX2 and DDX6.xlsx]

## Sheet: 3H
	the gray value	vinculin	YBX2	DDX6				Relative protein level of YBX2
								statistical data	1#	2#	3#
1#	WT	49025.9	68262.1					WT	1.13152	0.958198	0.910278
	Klhl8oo-/-	50802.1	65421.2					Klhl8oo-/-	1.04652	1.00901	0.707062
2#	WT	46526.8	54859.1
	Klhl8oo-/-	44167.9	54839.3
3#	WT	56865.5	63696.2	35215.9				Relative protein level of DDX6
	Klhl8oo-/-	52313.8	45516	29634.6				statistical data	1#	2#	3#
								WT	1	0.909106	1
4#	WT	48846.2		45450.4				Klhl8oo-/-	0.914731	1	1.20649
	Klhl8oo-/-	37708		38594.6
5#	WT	54574.6		36788.8
	Klhl8oo-/-	53118.9		43201.3
