# Supplementary material for: The E3 ubiquitin ligase adaptor KLHL8 targets ZAR1 to regulate maternal mRNA degradation in oocytes
Source: EMBO Rep. 2025 Jul 28;26(17):4364–87. doi: 10.1038/s44319-025-00537-y (PMC12420792; doi:10.1038/s44319-025-00537-y)
Supplement: Supplementary file 8 — Source data Fig. 4 [file 44319_2025_537_MOESM8_ESM.zip]

Archive with 12 entries (6 files):
- 4A/
- 4A/4A.tif
- 4B/
- 4B/4B.tif
- 4C/
- 4C/4C.tif
- 4D/
- 4D/4D.tif
- 4E/
- 4E/4E.Protein level of ZAR1.xlsx
- 4F/
- 4F/4F.tif
