# Supplementary material for: The E3 ubiquitin ligase adaptor KLHL8 targets ZAR1 to regulate maternal mRNA degradation in oocytes
Source: EMBO Rep. 2025 Jul 28;26(17):4364–87. doi: 10.1038/s44319-025-00537-y (PMC12420792; doi:10.1038/s44319-025-00537-y)
Supplement: Supplementary file 8 — Source data Fig. 4 [file 44319_2025_537_MOESM8_ESM.zip › 4E/4E.Protein level of ZAR1.xlsx]

## Sheet: 4E
the gray value	1#	vinculin	ZAR1-FLAG	KLHL8-HA			2#	vinculin	ZAR1-FLAG	KLHL8-HA		3#		vinculin	ZAR1-FLAG	KLHL8-HA
	Blank	24275.2	0				Blank	25783.3	0				Blank	28821.8	0
	ZAR1	22460.3	30739.3				ZAR1	23736.4	23476.6				ZAR1	21719.7	25511
	ZAR1+KLHL8	29455.7	13364	14842.8			ZAR1+KLHL8	24356.4	10321.2	8110.27			ZAR1+KLHL8	21860.7	10913.1	9726.47
MG132	ZAR1	23134.9	37118.8			MG132	ZAR1	23811.6	28848.1			MG132	ZAR1	23495.7	28600.1
	ZAR1+KLHL8	28278.7	26912.5	39082.2			ZAR1+KLHL8	24297.4	17300.8	29573.4			ZAR1+KLHL8	24052.4	18369.6	28918.8
Relative protein level of ZAR1
statistical data	1#	2#	3#
Blank	0	0	0
ZAR1	1.16239	0.84003	0.997578
ZAR1+KLHL8	0.385336	0.359907	0.423991
ZAR1	1.3627	1.02897	1.03384
ZAR1+KLHL8	0.808292	0.604759	0.648658

## Sheet: RESCUE
															1.30403
														0.6348	1.2696	0.973597
	WT	20045.9		1	31578.2		0.6348	1						0.643308	1.28662	0.986645
	WT+K8	20578.5		2	31988.5		0.643308	1.0134						1.18269	2.36539	1.81391
	CRE	35492.9		4	30010.2		1.18269	1.8631						0.678486	1.35697	1.0406
	CRE+K8	21999.2		3	32423.9		0.678486	1.06882
															1.54771	1.18686
	WT	15142.2		1	9783.6		1.54771	1							0.891098	0.683341
	WT+K8	12024		2	13493.5		0.891098	0.575753							2.37567	1.82179
	CRE	34496.1		3	14520.6		2.37567	1.53496							1.59599	1.22389
	CRE+K8	21556.4		4	13506.6		1.59599	1.03119
															1.09478	0.839539
	WT	12423.3		1	11347.7		1.09478	1							1.0499	0.805116
	WT+K8	13602.2		2	12955.7		1.0499	0.958998							3.95343	3.0317
	CRE	35601.5		3	9005.21		3.95343	3.61115							1.91783	1.47069
	CRE+K8	21331.8		4	11122.9		1.91783	1.75179
					0.973597	1.18686	0.839539
					0.986645	0.683341	0.805116
					1.81391	1.82179	3.0317
					1.0406	1.22389	1.47069
