# Supplementary material for: The E3 ubiquitin ligase adaptor KLHL8 targets ZAR1 to regulate maternal mRNA degradation in oocytes
Source: EMBO Rep. 2025 Jul 28;26(17):4364–87. doi: 10.1038/s44319-025-00537-y (PMC12420792; doi:10.1038/s44319-025-00537-y)
Supplement: Supplementary file 9 — Source data Fig. 5 [file 44319_2025_537_MOESM9_ESM.zip]

Archive with 27 entries (19 files):
- 5A/
- 5A/Klhl8oo--/
- 5A/Klhl8oo--/Klhl8oo--_bright.tif
- 5A/Klhl8oo--/Klhl8oo--_hoechst.tif
- 5A/Klhl8oo--/Klhl8oo--_merge.tif
- 5A/Klhl8oo--/Klhl8oo--_TOM20.tif
- 5A/WT/
- 5A/WT/WT_bright.tif
- 5A/WT/WT_hoechst.tif
- 5A/WT/WT_merge.tif
- 5A/WT/WT_TOM20.tif
- 5B/
- 5B/Klhl8oo--.tif
- 5B/WT.tif
- 5C/
- 5C/Klhl8oo--/
- 5C/Klhl8oo--/Klhl8oo--_DNA.tif
- 5C/Klhl8oo--/Klhl8oo--_merge.tif
- 5C/Klhl8oo--/Klhl8oo--_MitoTracker.tif
- 5C/Klhl8oo--/Klhl8oo--_ZAR1.tif
- 5C/WT/
- 5C/WT/WT_DNA.tif
- 5C/WT/WT_merge.tif
- 5C/WT/WT_MitoTracker.tif
- 5C/WT/WT_ZAR1.tif
- 5D/
- 5D/5D.mitochondrial clustering index.xlsx
