# Supplementary material for: The E3 ubiquitin ligase adaptor KLHL8 targets ZAR1 to regulate maternal mRNA degradation in oocytes
Source: EMBO Rep. 2025 Jul 28;26(17):4364–87. doi: 10.1038/s44319-025-00537-y (PMC12420792; doi:10.1038/s44319-025-00537-y)
Supplement: Supplementary file 9 — Source data Fig. 5 [file 44319_2025_537_MOESM9_ESM.zip › 5D/5D.mitochondrial clustering index.xlsx]

## Sheet: 5D
			normalized statistical data				normalizedstatistical data
Quantification of signal on mitochondria	WT	1/WT	*414.18		Klhl8oo-/-	1/Klhl8oo-/-	*414.18
	304	0.00328947	1.36243		24	0.0416667	17.2574
	382	0.0026178	1.08423		21	0.047619	19.7227
	414	0.00241546	1.00043		33	0.030303	12.5508
	300	0.00333333	1.38059		21	0.047619	19.7227
	412	0.00242718	1.00528		17	0.0588235	24.3634
	561	0.00178253	0.738284		35	0.0285714	11.8336
	339	0.00294985	1.22176		29	0.0344828	14.282
	358	0.0027933	1.15692		44	0.0227273	9.41312
	425	0.00235294	0.974535		34	0.0294118	12.1817
	504	0.00198413	0.82178		20	0.05	20.7089
	439	0.0022779	0.943456		11	0.0909091	37.6525
	472	0.00211864	0.877494		9	0.111111	46.0197
	428	0.00233645	0.967704		17	0.0588235	24.3634
	351	0.002849	1.17999		40	0.025	10.3544
	330	0.0030303	1.25508		35	0.0285714	11.8336
	539	0.00185529	0.768418		11	0.0909091	37.6525
	419	0.00238663	0.98849		10	0.1	41.4177
	526	0.00190114	0.787409		34	0.0294118	12.1817
	340	0.00294118	1.21817		13	0.0769231	31.8598
	332	0.00301205	1.24752		8	0.125	51.7722
	427	0.00234192	0.96997		30	0.0333333	13.8059
	461	0.0021692	0.898432		16	0.0625	25.8861
	519	0.00192678	0.798029		22	0.0454545	18.8262
	359	0.00278552	1.1537		18	0.0555556	23.0099
	509	0.00196464	0.813708		16	0.0625	25.8861
	381	0.00262467	1.08708		22	0.0454545	18.8262
	373	0.00268097	1.11039		21	0.047619	19.7227
	396	0.00252525	1.0459		17	0.0588235	24.3634
	454	0.00220264	0.912285		30	0.0333333	13.8059
	480	0.00208333	0.862869		38	0.0263158	10.8994
	370	0.0027027	1.1194		61	0.0163934	6.78979
	472	0.00211864	0.877494		26	0.0384615	15.9299
	436	0.00229358	0.949948		26	0.0384615	15.9299
	381	0.00262467	1.08708		15	0.0666667	27.6118
	317	0.00315457	1.30655		12	0.0833333	34.5148
	702	0.0014245	0.589996		31	0.0322581	13.3606
	585	0.0017094	0.707995		35	0.0285714	11.8336
	568	0.00176056	0.729185		46	0.0217391	9.00385
Average	430.658	0.00241442	414.177		24.9474	0.0506489	19.7438

## Sheet: README
Quantification of signal on mitochondria was performed in Fiji from a previous study (Science,2022.378(6617):eabq4835).
