# Supplementary material for: The E3 ubiquitin ligase adaptor KLHL8 targets ZAR1 to regulate maternal mRNA degradation in oocytes
Source: EMBO Rep. 2025 Jul 28;26(17):4364–87. doi: 10.1038/s44319-025-00537-y (PMC12420792; doi:10.1038/s44319-025-00537-y)
Supplement: Supplementary file 10 — Source data Fig. 6 [file 44319_2025_537_MOESM10_ESM.zip]

Archive with 91 entries (68 files):
- 6A/
- 6A/6A.tif
- 6B/
- 6B/6B.ZAR1 protein level rescue.xlsx
- 6C/
- 6C/Klhl8oo-- _mRNA MI/
- 6C/Klhl8oo-- _mRNA MI/Klhl8oo-- _mRNA MI_DNA.tif
- 6C/Klhl8oo-- _mRNA MI/Klhl8oo-- _mRNA MI_merge.tif
- 6C/Klhl8oo-- _mRNA MI/Klhl8oo-- _mRNA MI_MitoTracker.tif
- 6C/Klhl8oo-- _mRNA MI/Klhl8oo-- _mRNA MI_tubulin.tif
- 6C/Klhl8oo-- _mRNA MII/
- 6C/Klhl8oo-- _mRNA MII/Klhl8oo-- _mRNA MII_DNA.tif
- 6C/Klhl8oo-- _mRNA MII/Klhl8oo-- _mRNA MII_merge.tif
- 6C/Klhl8oo-- _mRNA MII/Klhl8oo-- _mRNA MII_MitoTracker.tif
- 6C/Klhl8oo-- _mRNA MII/Klhl8oo-- _mRNA MII_tubulin.tif
- 6C/Klhl8oo-- GV/
- 6C/Klhl8oo-- GV/Klhl8oo-- GV_DNA.tif
- 6C/Klhl8oo-- GV/Klhl8oo-- GV_merge.tif
- 6C/Klhl8oo-- GV/Klhl8oo-- GV_MitoTracker.tif
- 6C/Klhl8oo-- MI/
- 6C/Klhl8oo-- MI/Klhl8oo-- MI_DNA.tif
- 6C/Klhl8oo-- MI/Klhl8oo-- MI_merge.tif
- 6C/Klhl8oo-- MI/Klhl8oo-- MI_MitoTracker.tif
- 6C/Klhl8oo-- MI/Klhl8oo-- MI_tubulin.tif
- 6C/Klhl8oo-- MII/
- 6C/Klhl8oo-- MII/Klhl8oo-- MII_DNA.tif
- 6C/Klhl8oo-- MII/Klhl8oo-- MII_merge.tif
- 6C/Klhl8oo-- MII/Klhl8oo-- MII_MitoTracker.tif
- 6C/Klhl8oo-- MII/Klhl8oo-- MII_tubulin.tif
- 6C/Klhl8oo--_mRNA GV/
- 6C/Klhl8oo--_mRNA GV/Klhl8oo--_mRNA GV_DNA.tif
- 6C/Klhl8oo--_mRNA GV/Klhl8oo--_mRNA GV_merge.tif
- 6C/Klhl8oo--_mRNA GV/Klhl8oo--_mRNA GV_MitoTracker.tif
- 6C/WT GV/
- 6C/WT GV/WT GV_DNA.tif
- 6C/WT GV/WT GV_merge.tif
- 6C/WT GV/WT GV_MitoTracker.tif
- 6C/WT MI/
- 6C/WT MI/WT MI_DNA.tif
- 6C/WT MI/WT MI_merge.tif
- 6C/WT MI/WT MI_MitoTracker.tif
- 6C/WT MI/WT MI_tubulin.tif
- 6C/WT MII/
- 6C/WT MII/WT _MII_c1+2+3.tif
- 6C/WT MII/WT _MII_c1.tif
- 6C/WT MII/WT _MII_c2.tif
- 6C/WT MII/WT _MII_c3.tif
- 6C/WT mRNA GV/
- 6C/WT mRNA GV/WT mRNA GV_DNA.tif
- 6C/WT mRNA GV/WT mRNA GV_merge.tif
- 6C/WT mRNA GV/WT mRNA GV_MitoTracker.tif
- 6C/WT mRNA MI/
- 6C/WT mRNA MI/WT mRNA MI_DNA.tif
- 6C/WT mRNA MI/WT mRNA MI_merge.tif
- 6C/WT mRNA MI/WT mRNA MI_MitoTracker.tif
- 6C/WT mRNA MI/WT mRNA MI_tubulin.tif
- 6C/WT mRNA MII/
- 6C/WT mRNA MII/WT_mRNA  MII_MitoTracker.tif
- 6C/WT mRNA MII/WT_mRNA  MII_tubulin.tif
- 6C/WT mRNA MII/WT_mRNA MII_DNA.tif
- 6C/WT mRNA MII/WT_mRNA MII_merge.tif
- 6D/
- 6D/Klhl8oo-- _mRNA/
- 6D/Klhl8oo-- _mRNA/Klhl8oo-- _mRNA_DNA.tif
- 6D/Klhl8oo-- _mRNA/Klhl8oo-- _mRNA_merge.tif
- 6D/Klhl8oo-- _mRNA/Klhl8oo-- _mRNA_MitoTracker.tif
- 6D/Klhl8oo-- _mRNA/Klhl8oo-- _mRNA_ZAR1.tif
- 6D/Klhl8oo--/
- 6D/Klhl8oo--/Klhl8oo--_DNA.tif
- 6D/Klhl8oo--/Klhl8oo--_merge.tif
- 6D/Klhl8oo--/Klhl8oo--_MitoTracker.tif
- 6D/Klhl8oo--/Klhl8oo--_ZAR1.tif
- 6D/WT/
- 6D/WT/WT_DNA.tif
- 6D/WT/WT_merge.tif
- 6D/WT/WT_MitoTracker.tif
- 6D/WT/WT_ZAR1.tif
- 6D/WT_mRNA/
- 6D/WT_mRNA/WT_mRNA_DNA.tif
- 6D/WT_mRNA/WT_mRNA_merge.tif
- 6D/WT_mRNA/WT_mRNA_MitoTracker.tif
- 6D/WT_mRNA/WT_mRNA_ZAR1.tif
- 6E/
- 6E/6E.mitochondrial clustering index_rescue.xlsx
- 6F/
- 6F/6F.Rescue PB1.xlsx
- 6G/
- 6G/Klhl8oo--.tif
- 6G/Klhl8oo--_mRNA.tif
- 6G/WT.tif
- 6G/WT_mRNA.tif
