# Supplementary material for: The E3 ubiquitin ligase adaptor KLHL8 targets ZAR1 to regulate maternal mRNA degradation in oocytes
Source: EMBO Rep. 2025 Jul 28;26(17):4364–87. doi: 10.1038/s44319-025-00537-y (PMC12420792; doi:10.1038/s44319-025-00537-y)
Supplement: Supplementary file 10 — Source data Fig. 6 [file 44319_2025_537_MOESM10_ESM.zip › 6B/6B.ZAR1 protein level rescue.xlsx]

## Sheet: 6B
	the gray value	vinculin	ZAR1				Relative protein level of ZAR1
1#	WT	31578.2	20045.9				statistical data	1#	2#	3#
	WT+Klhl8 mRNA	31988.5	20578.5				WT	0.936622	1.37978	0.683599
	Klhl8oo-/-	30010.2	35492.9				WT+Klhl8 mRNA	0.949175	0.629214	0.65557
	Klhl8oo-/-+Klhl8 mRNA	32423.9	21999.2				Klhl8oo-/-	1.74502	1.77902	2.46858
							Klhl8oo-/-+Klhl8 mRNA	1.00108	0.930063	1.19752
2#	WT	9783.6	10278.8
	WT+Klhl8 mRNA	13493.5	17898.4
	Klhl8oo-/-	14520.6	18161.6
	Klhl8oo-/-+Klhl8 mRNA	13506.6	17680.2
3#	WT	11347.7	12423.3
	WT+Klhl8 mRNA	12955.7	13602.2
	Klhl8oo-/-	9005.21	35601.5
	Klhl8oo-/-+Klhl8 mRNA	11122.9	21331.8
