# Supplementary material for: The E3 ubiquitin ligase adaptor KLHL8 targets ZAR1 to regulate maternal mRNA degradation in oocytes
Source: EMBO Rep. 2025 Jul 28;26(17):4364–87. doi: 10.1038/s44319-025-00537-y (PMC12420792; doi:10.1038/s44319-025-00537-y)
Supplement: Supplementary file 10 — Source data Fig. 6 [file 44319_2025_537_MOESM10_ESM.zip › 6E/6E.mitochondrial clustering index_rescue.xlsx]

## Sheet: 6E
Quantification of signal on mitochondria	WT		normalized statistical data		WT+klhl8 mRNA		normalized statistical data		klhl8oo-/-		normalized statistical data		klhl8oo-/-+klhl8 mRNA		normalized statistical data
	199	0.00502513	1.07952		235	0.00425532	0.914143		23	0.0434783	9.34015		77	0.012987	2.78992
	260	0.00384615	0.826244		204	0.00490196	1.05306		8	0.125	26.8529		36	0.0277778	5.96732
	231	0.004329	0.929972		215	0.00465116	0.999179		15	0.0666667	14.3216		73	0.0136986	2.94279
	215	0.00465116	0.999179		168	0.00595238	1.27871		35	0.0285714	6.13782		82	0.0121951	2.6198
	222	0.0045045	0.967674		204	0.00490196	1.05306		11	0.0909091	19.5294		204	0.00490196	1.05306
	191	0.0052356	1.12473		189	0.00529101	1.13663		20	0.05	10.7412		31	0.0322581	6.92979
	202	0.0049505	1.06348		304	0.00328947	0.706656		9	0.111111	23.8693		64	0.015625	3.35662
	218	0.00458716	0.985429		234	0.0042735	0.918049		21	0.047619	10.2297		122	0.00819672	1.76085
	182	0.00549451	1.18035		233	0.00429185	0.921989		19	0.0526316	11.3065		58	0.0172414	3.70385
	276	0.00362319	0.778346		198	0.00505051	1.08497		54	0.0185185	3.97821		25	0.04	8.59294
	196	0.00510204	1.09604		203	0.00492611	1.05824		14	0.0714286	15.3445		208	0.00480769	1.03281
	198	0.00505051	1.08497		223	0.0044843	0.963334		25	0.04	8.59294		170	0.00588235	1.26367
	193	0.00518135	1.11308		207	0.00483092	1.03779		13	0.0769231	16.5249		137	0.00729927	1.56805
	186	0.00537634	1.15497		225	0.00444444	0.954771						81	0.0123457	2.65214
	225	0.00444444	0.954771		218	0.00458716	0.985429						103	0.00970874	2.08567
	213	0.00469484	1.00856		211	0.00473934	1.01812						50	0.02	4.29647
	245	0.00408163	0.876831										139	0.00719424	1.54549
													65	0.0153846	3.30498
													95	0.0105263	2.2613
													88	0.0113636	2.44118
													33	0.030303	6.5098
													27	0.037037	7.95643
Average	214.824				216.938				20.5385				89.4545
