# Supplementary material for: The E3 ubiquitin ligase adaptor KLHL8 targets ZAR1 to regulate maternal mRNA degradation in oocytes
Source: EMBO Rep. 2025 Jul 28;26(17):4364–87. doi: 10.1038/s44319-025-00537-y (PMC12420792; doi:10.1038/s44319-025-00537-y)
Supplement: Supplementary file 10 — Source data Fig. 6 [file 44319_2025_537_MOESM10_ESM.zip › 6F/6F.Rescue PB1.xlsx]

## Sheet: 6F
1#	WT	WT+mRNA	Klhl8oo-/-	Klhl8oo-/-+mRNA
PB1	14	14	1	10
total	22	22	26	33
%	63.6364	63.6364	3.84615	30.303
2#	WT	WT+mRNA	Klhl8oo-/-	Klhl8oo-/-+mRNA
PB1	22	15	4	7
total	27	20	16	18
%	81.4815	75	25	38.8889
3#	WT	WT+mRNA	Klhl8oo-/-	Klhl8oo-/-+mRNA
PB1	8	11	1	5
total	16	16	18	26
%	50	68.75	5.55556	19.2308
4#	WT	WT+mRNA	Klhl8oo-/-	Klhl8oo-/-+mRNA
PB1	17	13	4	7
total	22	18	20	18
%	77.2727	72.2222	20	38.8889
