# Supplementary material for: The E3 ubiquitin ligase adaptor KLHL8 targets ZAR1 to regulate maternal mRNA degradation in oocytes
Source: EMBO Rep. 2025 Jul 28;26(17):4364–87. doi: 10.1038/s44319-025-00537-y (PMC12420792; doi:10.1038/s44319-025-00537-y)
Supplement: Supplementary file 11 — Source data Fig. 7 [file 44319_2025_537_MOESM11_ESM.zip]

Archive with 29 entries (20 files):
- 7C/
- 7C/7C.qPCR transcripts.csv
- 7D/
- 7D/Klhl8oo-- GV/
- 7D/Klhl8oo-- GV/Klhl8oo-- GV_DNA.tif
- 7D/Klhl8oo-- GV/Klhl8oo-- GV_merge.tif
- 7D/Klhl8oo-- GV/Klhl8oo-- GV_oligo dt.tif
- 7D/Klhl8oo-- MI/
- 7D/Klhl8oo-- MI/Klhl8oo-- MI_DNA.tif
- 7D/Klhl8oo-- MI/Klhl8oo-- MI_merge.tif
- 7D/Klhl8oo-- MI/Klhl8oo-- MI_oligo dt.tif
- 7D/Klhl8oo-- MII/
- 7D/Klhl8oo-- MII/Klhl8oo-- MII_DNA.tif
- 7D/Klhl8oo-- MII/Klhl8oo-- MII_merge.tif
- 7D/Klhl8oo-- MII/Klhl8oo-- MII_oligo dt.tif
- 7D/WT GV/
- 7D/WT GV/WT GV_DNA.tif
- 7D/WT GV/WT GV_merge.tif
- 7D/WT GV/WT GV_oligo dt.tif
- 7D/WT MI/
- 7D/WT MI/WT MI_DNA.tif
- 7D/WT MI/WT MI_merge.tif
- 7D/WT MI/WT MI_oligo dt.tif
- 7D/WT MII/
- 7D/WT MII/WT MII_DNA.tif
- 7D/WT MII/WT MII_merge.tif
- 7D/WT MII/WT MII_oligo dt.tif
- 7E/
- 7E/7E.Intensity of Oligo dT.xlsx
