# Supplementary material for: The E3 ubiquitin ligase adaptor KLHL8 targets ZAR1 to regulate maternal mRNA degradation in oocytes
Source: EMBO Rep. 2025 Jul 28;26(17):4364–87. doi: 10.1038/s44319-025-00537-y (PMC12420792; doi:10.1038/s44319-025-00537-y)
Supplement: Supplementary file 11 — Source data Fig. 7 [file 44319_2025_537_MOESM11_ESM.zip › 7C/7C.qPCR transcripts.csv]

Sample	Target	Cq Mean	Adjusted EqCq Mean	Delta EqCq SE	RQ	RQ Min	RQ Max
K8 GV	actin	13.21585869	13.21585869
K8 GV	fgf8	12.9663267	12.9663267	0.050437267	20.77914551	19.13045442	22.56992326
K8 GV	ftdc2	9.469103714	9.469103714	0.072006216	7.215699891	6.412432307	8.119590575
K8 GV	khdc3	10.40243134	10.40243134	0.059444873	5.676635994	5.149639522	6.257563481
K8 GV	lhx8	13.00573198	13.00573198	0.06304878	3.911904023	3.527837968	4.337782297
K8 GV	ooep	8.797981547	8.797981547	0.556628453	3.940888129	1.582607673	9.813297072
K8 GV	padi6	10.2877717	10.2877717	0.061051989	7.118993822	6.441105562	7.868225812
K8 GV	paip2	12.20787671	12.20787671	0.069082757	3.540434591	3.16141778	3.96489106
K8 GV	tcp2	12.69596539	12.69596539	0.083431507	7.309753034	6.375500038	8.380909592
K8 GV	zp2	10.77148615	10.77148615	0.123616147	9.458218229	7.723542401	11.58249511
K8 MII	actin	13.75996362	13.75996362
K8 MII	fgf8	15.87362984	15.87362984	0.075570417	4.038630653	3.568135916	4.571164871
K8 MII	ftdc2	10.43991855	10.43991855	0.064718962	5.368166554	4.827892008	5.968901563
K8 MII	khdc3	10.97161132	10.97161132	0.053838338	5.578824548	5.107629011	6.09348942
K8 MII	lhx8	13.16276178	13.16276178	0.062124487	5.115751204	4.620487365	5.664101709
K8 MII	ooep	9.522571211	9.522571211	0.154626903	3.477465159	2.698956147	4.480533684
K8 MII	padi6	11.57497534	11.57497534	0.065985873	4.253276455	3.81727424	4.739078061
K8 MII	paip2	12.49291863	12.49291863	0.111324373	4.23684241	3.530198133	5.084936577
K8 MII	tcp2	12.96233905	12.96233905	0.05883461	8.861518456	8.046894871	9.758610073
K8 MII	zp2	11.99140342	11.99140342	0.058466238	5.92065212	5.379624229	6.516091093
WT GV	actin	14.04954196	14.04954196
WT GV	fgf8	11.83628382	11.83628382	0.06524983	81.05282488	72.83193311	90.20164838
WT GV	ftdc2	10.09307567	10.09307567	0.1022221	8.344644833	7.057385366	9.866699037
WT GV	khdc3	10.74868675	10.74868675	0.132201883	7.95832095	6.407920747	9.883841396
WT GV	lhx8	13.14701848	13.14701848	0.042267658	6.321503547	5.898387521	6.774971456
WT GV	ooep	9.54602147	9.54602147	0.103986056	4.181916155	3.526595693	4.959009835
WT GV	padi6	11.26614468	11.26614468	0.059225925	6.43965602	5.843920568	7.096121375
WT GV	paip2	12.44857713	12.44857713	0.124682499	5.340257467	4.353217305	6.551097226
WT GV	tcp2	13.45994289	13.45994289	0.089512921	7.671604929	6.624740778	8.883898126
WT GV	zp2	11.62484873	11.62484873	0.041316906	9.3300778	8.719166039	9.983793331
WT MII	actin	13.35802836	13.35802836
WT MII	fgf8	17.48556079	17.48556079	0.041438948	1	0.934335416	1.070279455
WT MII	ftdc2	12.46241272	12.46241272	0.041501234	1	0.934240034	1.070388726
WT MII	khdc3	13.04963724	13.04963724	0.035447312	1	0.943556247	1.059820231
WT MII	lhx8	15.11577262	15.11577262	0.033184405	1	0.947062375	1.055896661
WT MII	ooep	10.91867201	10.91867201	0.103968663	1	0.843320644	1.185788593
WT MII	padi6	13.26161472	13.26161472	0.040684613	1	0.935491322	1.068957003
WT MII	paip2	14.17397284	14.17397284	0.037352674	1	0.940614163	1.063135172
WT MII	tcp2	15.70795772	15.70795772	0.053179458	1	0.916527811	1.091074366
WT MII	zp2	14.15522425	14.15522425	0.042598525	1	0.932561318	1.072315547
