# Supplementary material for: The E3 ubiquitin ligase adaptor KLHL8 targets ZAR1 to regulate maternal mRNA degradation in oocytes
Source: EMBO Rep. 2025 Jul 28;26(17):4364–87. doi: 10.1038/s44319-025-00537-y (PMC12420792; doi:10.1038/s44319-025-00537-y)
Supplement: Supplementary file 11 — Source data Fig. 7 [file 44319_2025_537_MOESM11_ESM.zip › 7E/7E.Intensity of Oligo dT.xlsx]

## Sheet: MII
Intensity of Oligo (dT)	WT	Klhl8oo-/-
1#	15	16
2#	14	16
3#	15	9
4#	14	16
5#	14	19
6#	12	17
7#	14	18
8#	13	17
