# Supplementary material for: The E3 ubiquitin ligase adaptor KLHL8 targets ZAR1 to regulate maternal mRNA degradation in oocytes
Source: EMBO Rep. 2025 Jul 28;26(17):4364–87. doi: 10.1038/s44319-025-00537-y (PMC12420792; doi:10.1038/s44319-025-00537-y)
Supplement: Supplementary file 12 — Appendix Figure S3B Source Data [file 44319_2025_537_MOESM12_ESM.zip]

Archive with 1 entries (1 files):
- S3B.tif
